# Supplementary material for: Life histories of straight-tusked elephants from the Last Interglacial Neanderthal site of Neumark-Nord (~125 ka)
Source: Sci Adv. 2026 Mar 13;12(11):eadz0114. doi: 10.1126/sciadv.adz0114 (PMC12985690; doi:10.1126/sciadv.adz0114)
Supplement: Supplementary file 2 — Tables S2 to S5 [file sciadv.adz0114_tables_s2_to_s5.zip]

Archive with 4 entries (4 files):
- adz0114_table_s2.xlsx
- adz0114_table_s3.xlsx
- adz0114_table_s4.xlsx
- adz0114_table_s5.xlsx
