# Supplementary material for: Life histories of straight-tusked elephants from the Last Interglacial Neanderthal site of Neumark-Nord (~125 ka)
Source: Sci Adv. 2026 Mar 13;12(11):eadz0114. doi: 10.1126/sciadv.adz0114 (PMC12985690; doi:10.1126/sciadv.adz0114)
Supplement: Supplementary file 2 — Tables S2 to S5 [file sciadv.adz0114_tables_s2_to_s5.zip › adz0114_table_s2.xlsx]

## Sheet: elefE22
Table S2. Sr isotope LA-profile data.
μm	88Sr (V)	87Sr/86Sr	84Sr/86Sr	86.386/86Sr	83.625/86Sr	85Rb/86Sr	sample
0	14.2243	0.709087	0.056514	4.41253e-06	-7.24403e-07	0.000941808	elefE22_EDJa
71.349	13.333	0.709234	0.0565068	4.03805e-06	5.1125e-07	0.000996258	elefE22_EDJa
142.698	13.1085	0.70922	0.056538	7.54525e-06	4.80593e-06	0.00101167	elefE22_EDJa
214.047	13.0072	0.709287	0.0565323	2.62549e-06	-1.71649e-06	0.00100869	elefE22_EDJa
285.396	12.706	0.709316	0.0565184	6.32311e-06	-1.15055e-06	0.00104539	elefE22_EDJa
356.745	12.6655	0.709198	0.0565156	4.35237e-06	3.5861e-06	0.00103968	elefE22_EDJa
428.094	12.7856	0.709272	0.0564942	7.19942e-06	-5.55625e-07	0.0010794	elefE22_EDJa
499.443	13.0502	0.709119	0.0565066	7.88182e-06	3.43906e-06	0.00105505	elefE22_EDJa
570.792	12.666	0.709133	0.0565226	1.29798e-06	-7.06549e-07	0.000996652	elefE22_EDJa
642.141	11.7795	0.709191	0.0564913	6.73182e-06	-2.87166e-06	0.00100666	elefE22_EDJa
713.49	11.4279	0.709086	0.0565108	2.77925e-06	3.11088e-06	0.0010471	elefE22_EDJa
784.839	11.7373	0.709024	0.0565133	3.15834e-06	3.43353e-07	0.00108118	elefE22_EDJa
856.188	11.3112	0.709068	0.0565333	4.3581e-06	-1.057e-06	0.00107103	elefE22_EDJa
927.537	10.6746	0.709208	0.0565247	5.27766e-06	1.79062e-06	0.00108746	elefE22_EDJa
998.886	10.4909	0.709295	0.0565005	2.78344e-06	3.28965e-06	0.00107273	elefE22_EDJa
1070.24	10.5878	0.709222	0.0564851	4.97364e-06	-3.29107e-07	0.00105125	elefE22_EDJa
1141.58	10.5726	0.709333	0.0565074	3.73983e-06	5.50088e-06	0.00108042	elefE22_EDJa
1212.93	10.6872	0.709329	0.0564918	3.59369e-06	-1.45002e-06	0.00102695	elefE22_EDJa
1284.28	10.7611	0.709149	0.0565179	7.07181e-06	-2.3849e-06	0.00104266	elefE22_EDJa
1355.63	10.885	0.709225	0.0564872	6.73687e-06	1.65172e-06	0.00105278	elefE22_EDJa
1426.98	10.922	0.709249	0.0565073	2.51552e-06	1.2863e-06	0.00101638	elefE22_EDJa
1498.33	11.0293	0.709147	0.0564918	3.31575e-06	3.43916e-06	0.000992446	elefE22_EDJa
1569.68	11.1521	0.709294	0.0565171	6.7354e-06	4.8431e-07	0.0010359	elefE22_EDJa
1641.03	11.2137	0.709273	0.0565144	2.58845e-06	8.50048e-06	0.00101473	elefE22_EDJa
1712.38	11.1289	0.709184	0.0564872	4.97807e-06	-1.93889e-06	0.00104491	elefE22_EDJa
1783.73	11.1362	0.709221	0.0564931	-1.11999e-06	2.15774e-06	0.00102923	elefE22_EDJa
1855.07	11.0606	0.709224	0.0565119	5.38601e-06	3.63064e-06	0.00109335	elefE22_EDJa
1926.42	10.8656	0.709398	0.0565396	5.18965e-06	1.50313e-06	0.00109035	elefE22_EDJa
1997.77	10.7892	0.709397	0.0565008	5.87721e-06	3.7112e-06	0.00111215	elefE22_EDJa
2069.12	10.6202	0.70946	0.0565069	5.72403e-06	-3.41994e-07	0.0010847	elefE22_EDJa
2140.47	10.4474	0.7095	0.0565273	3.03853e-06	1.69726e-06	0.001127	elefE22_EDJa
2211.82	10.3222	0.709626	0.0565052	8.594e-06	-2.94422e-06	0.00113479	elefE22_EDJa
2283.17	10.2584	0.709746	0.0565327	3.44487e-07	3.49848e-07	0.00113368	elefE22_EDJa
2354.52	10.1137	0.709667	0.0565449	4.35855e-06	1.81817e-06	0.0011536	elefE22_EDJa
2425.87	9.87608	0.709691	0.0564935	5.11599e-06	-1.59382e-07	0.00115856	elefE22_EDJa
2497.22	9.6415	0.709695	0.0564881	1.44081e-06	-1.96359e-06	0.00117724	elefE22_EDJa
2568.56	9.42947	0.709744	0.0565109	8.25088e-06	8.33891e-06	0.00118262	elefE22_EDJa
2639.91	9.31947	0.70979	0.0565071	9.77977e-06	4.46274e-06	0.00121826	elefE22_EDJa
2711.26	9.2164	0.709832	0.0565332	7.99347e-06	8.79758e-07	0.00116597	elefE22_EDJa
2782.61	9.11845	0.709876	0.0564801	-7.15574e-07	1.27559e-05	0.00117422	elefE22_EDJa
2853.96	8.92125	0.709945	0.0565115	7.85684e-06	-2.44336e-06	0.00120641	elefE22_EDJa
2925.31	8.82353	0.710087	0.0565332	5.1556e-06	-1.38561e-06	0.0011889	elefE22_EDJa
2996.66	8.66917	0.70995	0.0565199	9.15448e-07	-1.8751e-06	0.00121041	elefE22_EDJa
3068.01	8.57858	0.710071	0.0565007	4.48817e-06	-1.47399e-06	0.00116901	elefE22_EDJa
3139.36	8.50017	0.709937	0.0565375	4.40215e-06	-2.56835e-06	0.00112607	elefE22_EDJa
3210.71	8.24817	0.710052	0.0564832	3.71856e-06	-1.16226e-06	0.00118643	elefE22_EDJa
3282.05	8.07737	0.710017	0.0565102	7.28037e-06	1.21263e-06	0.00121325	elefE22_EDJa
3353.4	8.41722	0.710088	0.0565097	7.74448e-06	6.30396e-06	0.00115176	elefE22_EDJa
3424.75	8.61242	0.710083	0.0565128	4.80875e-06	-2.3879e-07	0.00114242	elefE22_EDJa
3496.1	8.61401	0.709959	0.0565174	7.31264e-06	5.73564e-07	0.00114792	elefE22_EDJa
3567.45	8.73429	0.710039	0.0565467	8.93407e-06	5.38186e-07	0.00112287	elefE22_EDJa
3638.8	9.01053	0.710098	0.0565477	3.78013e-06	4.16534e-06	0.00110046	elefE22_EDJa
3710.15	9.00554	0.710096	0.0564692	5.69974e-06	2.9846e-06	0.00111323	elefE22_EDJa
3781.5	8.86963	0.710059	0.056492	1.20426e-05	5.74076e-06	0.00112772	elefE22_EDJa
3852.85	8.67123	0.71011	0.0565369	8.68313e-06	-3.97212e-06	0.00117811	elefE22_EDJa
3924.2	8.53792	0.710071	0.056513	5.23298e-06	1.51807e-06	0.00115375	elefE22_EDJa
3995.54	8.50656	0.710044	0.0565257	8.25441e-06	-8.37995e-08	0.0011533	elefE22_EDJa
4066.89	8.40927	0.710056	0.0565161	1.62293e-05	3.57334e-06	0.0011586	elefE22_EDJa
4138.24	8.24769	0.710112	0.0565116	5.09795e-06	4.6426e-06	0.00115952	elefE22_EDJa
4209.59	8.12872	0.709898	0.0565254	1.96275e-06	-3.7651e-06	0.0011917	elefE22_EDJa
4280.94	7.96893	0.710108	0.0565027	7.01837e-06	3.94072e-06	0.00113498	elefE22_EDJa
4352.29	7.84527	0.71012	0.0565402	5.96198e-06	6.8393e-06	0.00119796	elefE22_EDJa
4423.64	7.79639	0.710091	0.0565352	7.49351e-06	6.41636e-06	0.00119739	elefE22_EDJa
4494.99	7.65842	0.709942	0.0565163	1.15062e-05	3.99197e-06	0.00121877	elefE22_EDJa
4566.34	7.49897	0.710197	0.0565378	3.56833e-06	-5.60574e-06	0.00129747	elefE22_EDJa
4637.69	7.38701	0.71012	0.0565446	1.01772e-05	9.97455e-07	0.00137423	elefE22_EDJa
4709.03	7.53391	0.710095	0.0565161	1.07772e-05	2.09068e-06	0.00133432	elefE22_EDJa
4780.38	7.97897	0.709969	0.0564877	3.69379e-06	-1.15306e-06	0.00128179	elefE22_EDJa
4851.73	8.23943	0.709774	0.056549	1.39159e-05	-1.64869e-06	0.00126869	elefE22_EDJa
4923.08	8.22136	0.709853	0.0564888	9.04935e-06	6.6144e-07	0.00127594	elefE22_EDJa
4994.43	8.13479	0.709696	0.0565014	1.58225e-06	1.0693e-06	0.00132679	elefE22_EDJa
5065.78	8.16077	0.709852	0.0564628	9.62715e-06	6.04178e-06	0.00131183	elefE22_EDJa
5137.13	8.02389	0.709919	0.056538	6.47281e-06	-6.13143e-07	0.00133823	elefE22_EDJa
5208.48	7.78337	0.710058	0.056518	1.93933e-07	2.23968e-06	0.00133502	elefE22_EDJa
5279.83	7.7905	0.710047	0.0565347	8.07551e-06	-3.68928e-06	0.00129223	elefE22_EDJa
5351.18	7.84996	0.71007	0.0565218	6.3745e-06	1.66161e-06	0.00121867	elefE22_EDJa
5422.52	7.91156	0.710145	0.0565853	9.43763e-06	-2.27718e-06	0.00125191	elefE22_EDJa
5493.87	7.83566	0.709979	0.056501	1.88628e-06	-7.97007e-07	0.0012676	elefE22_EDJa
5565.22	7.76412	0.71011	0.0564603	7.64861e-06	7.56662e-06	0.00127494	elefE22_EDJa
5636.57	7.70027	0.710062	0.0565591	3.86843e-06	-4.65863e-06	0.00129319	elefE22_EDJa
5707.92	7.72518	0.710054	0.0565339	1.0327e-05	3.88939e-06	0.00127937	elefE22_EDJa
5779.27	7.69713	0.710083	0.0565234	6.18754e-06	4.39377e-06	0.00129911	elefE22_EDJa
5850.62	7.67088	0.710046	0.0564514	9.13103e-06	2.48193e-06	0.00129997	elefE22_EDJa
5921.97	7.73292	0.710023	0.0564479	-1.799e-06	-2.72497e-06	0.00128297	elefE22_EDJa
5993.32	7.80917	0.710063	0.0564989	9.44124e-06	-5.18667e-07	0.00127525	elefE22_EDJa
6064.67	7.88482	0.710083	0.0565215	4.30641e-06	-1.31636e-06	0.00126882	elefE22_EDJa
6136.01	7.86898	0.709979	0.0564889	4.30138e-06	6.12088e-06	0.00123531	elefE22_EDJa
6207.36	7.87339	0.709996	0.0565457	1.16842e-05	-4.24423e-07	0.00125121	elefE22_EDJa
6278.71	7.8953	0.710098	0.0565182	4.19826e-06	-9.49316e-09	0.00124492	elefE22_EDJa
6350.06	7.87238	0.71	0.0564794	6.26016e-06	-3.20146e-06	0.0012674	elefE22_EDJa
6421.41	7.85	0.71002	0.056474	-8.45829e-07	-5.05373e-06	0.00125701	elefE22_EDJa
6492.76	7.8708	0.710118	0.0564855	5.33134e-06	4.84854e-06	0.00124831	elefE22_EDJa
6564.11	7.88923	0.710113	0.0565149	2.64881e-06	-1.42846e-06	0.00127086	elefE22_EDJa
6635.46	7.85538	0.710145	0.0564973	1.29507e-05	2.77734e-06	0.00130026	elefE22_EDJa
6706.81	7.98126	0.710017	0.0565138	2.31671e-06	-6.08156e-06	0.00131522	elefE22_EDJa
6778.16	8.07234	0.710078	0.0565064	1.94291e-06	4.52989e-06	0.00123128	elefE22_EDJa
6849.5	8.15407	0.710054	0.0564737	2.00593e-06	1.36574e-06	0.00121337	elefE22_EDJa
6920.85	8.03978	0.710183	0.0565537	7.07539e-06	2.83637e-06	0.00124343	elefE22_EDJa
6992.2	7.83853	0.710052	0.056498	7.42293e-06	-1.12791e-06	0.00127062	elefE22_EDJa
7063.55	7.63134	0.710062	0.0565215	6.66549e-06	-5.84725e-07	0.00133875	elefE22_EDJa
7134.9	7.56728	0.710131	0.05649	9.34547e-06	8.31465e-06	0.00133292	elefE22_EDJa
7206.25	7.73966	0.710207	0.0565524	6.26898e-06	5.24826e-06	0.00128367	elefE22_EDJa
7277.6	7.85708	0.710011	0.0565316	1.04375e-05	4.92916e-06	0.00125525	elefE22_EDJa
7348.95	7.85938	0.71001	0.0565092	1.038e-05	-9.55258e-07	0.00129841	elefE22_EDJa
7420.3	7.66941	0.710282	0.0564785	9.02234e-07	5.39681e-06	0.00133852	elefE22_EDJa
7491.65	7.59559	0.71019	0.0565223	1.35555e-07	-4.99289e-06	0.00139663	elefE22_EDJa
7562.99	7.57787	0.710088	0.05647	3.74974e-06	-9.12206e-07	0.00144641	elefE22_EDJa
7634.34	7.70983	0.710303	0.0565118	6.51788e-06	3.92371e-07	0.00135705	elefE22_EDJa
7705.69	7.79333	0.710176	0.0564813	1.0247e-05	-4.89904e-06	0.001378	elefE22_EDJa
7777.04	7.85486	0.710209	0.0565564	2.36121e-06	7.8349e-07	0.0013356	elefE22_EDJa
7848.39	7.76222	0.710135	0.0564646	3.46048e-06	-4.06692e-06	0.00133893	elefE22_EDJa
7919.74	7.66531	0.71005	0.0564878	1.63257e-06	6.98973e-06	0.00138621	elefE22_EDJa
7991.09	7.60362	0.710203	0.0565301	4.16547e-06	6.88834e-06	0.00137584	elefE22_EDJa
8062.44	7.59461	0.710178	0.0565023	8.07286e-06	7.40696e-06	0.0013958	elefE22_EDJa
8133.79	7.59194	0.710205	0.0564564	1.97e-06	-8.2886e-07	0.00139469	elefE22_EDJa
8205.14	7.5029	0.710213	0.0565216	5.21132e-06	1.1978e-07	0.0013745	elefE22_EDJa
8276.48	7.68164	0.710095	0.0565035	8.84885e-06	6.47164e-06	0.00130219	elefE22_EDJa
8347.83	7.84456	0.710087	0.0564808	5.27956e-06	5.44929e-06	0.00123182	elefE22_EDJa
8419.18	7.80634	0.70996	0.056484	8.76384e-06	-2.00144e-06	0.00119964	elefE22_EDJa
8490.53	7.69816	0.710174	0.0564964	4.77049e-06	3.51519e-06	0.00120668	elefE22_EDJa
8561.88	7.58045	0.709966	0.0564791	7.16605e-06	1.80992e-06	0.00125472	elefE22_EDJa
8633.23	7.44416	0.710087	0.0565084	7.59209e-06	6.33058e-06	0.00129734	elefE22_EDJa
8704.58	7.52488	0.710028	0.0564773	2.69594e-06	-1.55269e-07	0.00124478	elefE22_EDJa
8775.93	7.70173	0.710156	0.0564808	8.22426e-06	1.84757e-06	0.00124751	elefE22_EDJa
8847.28	7.87447	0.710078	0.0564802	9.47944e-06	-3.70357e-06	0.00117636	elefE22_EDJa
8918.63	7.88145	0.710111	0.0565038	4.42642e-06	-1.58992e-06	0.00117763	elefE22_EDJa
8989.97	7.8066	0.710143	0.0565025	1.33537e-06	6.79659e-06	0.00118499	elefE22_EDJa
9061.32	7.8296	0.710099	0.0565232	9.41212e-06	-7.26236e-08	0.00120062	elefE22_EDJa
9132.67	7.84434	0.710223	0.0564928	-1.60558e-06	1.42035e-06	0.00120916	elefE22_EDJa
9204.02	7.84934	0.710123	0.056543	1.3289e-05	2.78133e-06	0.00126174	elefE22_EDJa
9275.37	7.28228	0.710213	0.0565272	6.73184e-06	1.01144e-05	0.00133463	elefE22_EDJa
9346.72	6.98284	0.710201	0.0564776	9.81404e-06	5.71837e-07	0.00158148	elefE22_EDJa
9418.07	7.6113	0.710111	0.0564682	1.0727e-05	-3.25389e-06	0.00138991	elefE22_EDJa
9489.42	7.88004	0.71	0.056553	6.39827e-07	6.77664e-06	0.00122781	elefE22_EDJa
9560.77	8.02874	0.710022	0.0565058	4.4498e-06	2.91541e-06	0.00122625	elefE22_EDJa
9632.12	8.06881	0.709984	0.0564976	9.64269e-06	-2.15829e-06	0.00123185	elefE22_EDJa
9703.46	8.04513	0.710047	0.0564756	4.00537e-06	2.94053e-06	0.00122726	elefE22_EDJa
9774.81	7.99235	0.710048	0.0565158	7.07813e-06	-2.34315e-06	0.00124078	elefE22_EDJa
9846.16	7.85769	0.710072	0.0565707	8.84234e-06	-1.30889e-06	0.00123573	elefE22_EDJa
9917.51	7.84381	0.710218	0.0565297	1.25737e-06	7.03846e-06	0.00119785	elefE22_EDJa
9988.86	7.83536	0.710207	0.0564858	1.22194e-06	1.23748e-07	0.00117604	elefE22_EDJa
10060.2	7.83953	0.710053	0.0565136	8.31838e-06	2.74725e-06	0.00114592	elefE22_EDJa
10131.6	7.81097	0.710153	0.0565225	3.91611e-06	-2.3524e-06	0.00118531	elefE22_EDJa
10202.9	7.67338	0.710289	0.0564392	9.71673e-06	-5.50354e-07	0.00117562	elefE22_EDJa
10274.3	7.77175	0.709977	0.0564386	-5.53509e-06	1.17124e-06	0.00118527	elefE22_EDJa
10345.6	7.80685	0.710119	0.0564991	7.94458e-06	-5.14003e-06	0.00114642	elefE22_EDJa
10417	7.68554	0.710212	0.0565598	1.17506e-05	3.32019e-06	0.001166	elefE22_EDJa
10488.3	7.81114	0.710114	0.0565182	7.73537e-06	1.93857e-06	0.00116162	elefE22_EDJa
10559.7	7.92864	0.710148	0.0564994	7.6791e-07	7.75231e-07	0.00119729	elefE22_EDJa
10631	8.01197	0.710091	0.0564955	5.15875e-06	3.17801e-06	0.00121693	elefE22_EDJa
10702.4	8.13949	0.710063	0.0565164	9.52e-06	4.79594e-06	0.00118345	elefE22_EDJa
10773.7	8.15896	0.710064	0.0564687	4.18543e-06	7.29273e-07	0.00120916	elefE22_EDJa
10845	8.25746	0.710026	0.0564679	1.12007e-05	-4.38156e-07	0.00113987	elefE22_EDJa
10916.4	7.79223	0.709939	0.0564727	4.75813e-06	2.89552e-06	0.00115402	elefE22_EDJa
10987.7	8.2446	0.710136	0.056483	-1.13752e-06	6.86571e-06	0.00116939	elefE22_EDJa
11059.1	7.87969	0.709834	0.0564724	3.20677e-06	-2.91016e-06	0.00114692	elefE22_EDJa
11130.4	7.7712	0.709794	0.0564685	9.52078e-06	-7.33563e-07	0.00115549	elefE22_EDJa
11201.8	9.00953	0.709902	0.0564645	1.64125e-06	3.28452e-06	0.0011393	elefE22_EDJa
11273.1	9.03324	0.709952	0.0565191	3.20948e-06	2.87713e-06	0.00116959	elefE22_EDJa
11344.5	9.10921	0.709715	0.0565103	1.16344e-05	-3.40237e-06	0.00116678	elefE22_EDJa
11415.8	8.44448	0.709744	0.0565073	6.92911e-06	2.42878e-06	0.00120441	elefE22_EDJa
11487.2	8.35209	0.709837	0.056512	1.34139e-07	-2.03835e-06	0.00117521	elefE22_EDJa
11558.5	8.48359	0.709808	0.0565221	6.84036e-06	3.21025e-06	0.00117219	elefE22_EDJa
11629.9	8.68981	0.709855	0.0564777	6.98265e-06	1.38728e-06	0.00112531	elefE22_EDJa
11701.2	8.74862	0.709874	0.0565357	6.82234e-06	2.87387e-06	0.00110228	elefE22_EDJa
11772.6	8.77052	0.709899	0.0564675	5.58377e-06	2.12362e-06	0.00110824	elefE22_EDJa
11843.9	8.75288	0.709915	0.0565108	5.94044e-06	1.72801e-06	0.00114495	elefE22_EDJa
11915.3	8.84384	0.709885	0.0565215	6.70586e-06	1.4848e-06	0.0011315	elefE22_EDJa
11986.6	8.99956	0.709747	0.0564988	4.85818e-06	1.19578e-07	0.00118751	elefE22_EDJa
12058	9.09999	0.709789	0.056518	-1.1258e-06	-1.19685e-06	0.00114347	elefE22_EDJa
12129.3	9.29879	0.70967	0.0565465	8.14634e-06	4.15159e-08	0.00113488	elefE22_EDJa
12200.7	9.62036	0.709644	0.0565293	7.54637e-06	2.16085e-06	0.00110988	elefE22_EDJa
12272	9.80426	0.709559	0.0565217	5.59288e-06	-1.44178e-06	0.00112441	elefE22_EDJa
12343.4	9.77913	0.709601	0.0565019	3.4912e-06	-2.05892e-06	0.00115321	elefE22_EDJa
12414.7	9.98458	0.709545	0.0564894	1.16035e-05	4.5071e-06	0.00106132	elefE22_EDJa
12486.1	9.92044	0.709524	0.0564722	9.22954e-06	9.14191e-07	0.00111386	elefE22_EDJa
12557.4	10.0634	0.709447	0.0565037	2.55109e-06	4.23534e-07	0.00115226	elefE22_EDJa
12628.8	9.95831	0.709504	0.0564944	1.01449e-05	2.64397e-06	0.00114485	elefE22_EDJa
12700.1	9.43209	0.709674	0.0565097	2.6831e-08	5.88413e-06	0.00116329	elefE22_EDJa
12771.5	9.23642	0.709841	0.0565088	6.03909e-06	-3.50587e-06	0.00116599	elefE22_EDJa
12842.8	9.07664	0.709733	0.0564669	1.83453e-06	-3.19315e-06	0.00115349	elefE22_EDJa
12914.2	9.01356	0.709844	0.0564997	9.24094e-06	6.32402e-06	0.00116422	elefE22_EDJa
12985.5	8.97339	0.709894	0.0565261	5.79218e-06	-8.10218e-08	0.00106832	elefE22_EDJa
13056.9	8.77584	0.709906	0.0565187	8.66179e-06	2.65816e-08	0.00109112	elefE22_EDJa
13128.2	8.73224	0.709882	0.0564978	6.24818e-06	-5.13419e-07	0.00110049	elefE22_EDJa
13199.6	8.76666	0.709901	0.0565263	2.06637e-06	1.73072e-06	0.00113576	elefE22_EDJa
13270.9	8.72078	0.709995	0.0564876	4.12075e-06	-1.84347e-06	0.00111609	elefE22_EDJa
13342.3	8.44429	0.709986	0.0565013	5.90845e-09	5.12027e-06	0.00116363	elefE22_EDJa
13413.6	8.35704	0.709859	0.0565045	3.7293e-06	-1.56436e-06	0.00113749	elefE22_EDJa
13485	8.32933	0.71002	0.0565015	1.05361e-05	1.78056e-06	0.00112746	elefE22_EDJa
13556.3	8.18366	0.710174	0.0565258	6.52601e-06	6.82898e-06	0.00114781	elefE22_EDJa
13627.7	8.12508	0.710103	0.0565331	5.88795e-06	4.74922e-06	0.00114051	elefE22_EDJa
13699	8.29325	0.709973	0.0565301	4.66631e-06	4.43679e-06	0.00113569	elefE22_EDJa
13770.4	8.34425	0.709994	0.0565086	8.87038e-06	4.07616e-06	0.00113175	elefE22_EDJa
13841.7	8.37208	0.709928	0.0564752	1.16327e-05	-3.38737e-06	0.00112473	elefE22_EDJa
13913.1	8.36392	0.709939	0.0565309	8.72125e-06	-2.16286e-06	0.00114911	elefE22_EDJa
13984.4	8.57248	0.709929	0.0565018	4.92365e-06	4.68632e-06	0.0011353	elefE22_EDJa
14055.8	8.70025	0.709888	0.0564955	5.06881e-06	3.16953e-06	0.00115159	elefE22_EDJa
14127.1	8.76246	0.709798	0.0564869	1.01889e-05	-1.84437e-07	0.00111455	elefE22_EDJa
14198.5	8.90296	0.709829	0.0564975	3.54041e-06	-7.92509e-07	0.00114394	elefE22_EDJa
14269.8	8.97575	0.709741	0.0564888	6.28886e-06	-6.1373e-07	0.00114649	elefE22_EDJa
14341.1	9.2242	0.709723	0.0565164	6.8653e-06	-2.06099e-06	0.00108909	elefE22_EDJa
14412.5	9.57098	0.709706	0.0564757	8.1227e-06	1.58336e-06	0.00111046	elefE22_EDJa
14483.8	9.63326	0.709615	0.0564843	2.40496e-06	-1.61861e-06	0.00114617	elefE22_EDJa
14555.2	9.6235	0.709626	0.0565306	4.66861e-06	6.30427e-06	0.00112597	elefE22_EDJa
14626.5	9.71502	0.709614	0.056496	7.21199e-06	7.31934e-06	0.00114819	elefE22_EDJa
14697.9	10.0107	0.709479	0.0564928	7.60066e-06	-3.87908e-07	0.00111219	elefE22_EDJa
14769.2	10.1657	0.709462	0.056508	9.63557e-06	3.3612e-06	0.00112696	elefE22_EDJa
14840.6	10.3782	0.709381	0.0564981	6.01621e-06	6.37799e-06	0.00113147	elefE22_EDJa
14911.9	10.4811	0.709276	0.0565006	5.02191e-06	2.83677e-06	0.00115643	elefE22_EDJa
14983.3	10.3882	0.709269	0.0564853	4.99083e-06	1.48321e-06	0.00117413	elefE22_EDJa
15054.6	10.3256	0.709285	0.0564876	3.08078e-06	4.63199e-06	0.00118123	elefE22_EDJa
15126	10.3052	0.709397	0.0565299	2.93417e-06	-1.47296e-06	0.00117849	elefE22_EDJa
15197.3	10.2194	0.709295	0.0565216	6.26772e-06	-2.98901e-06	0.00120861	elefE22_EDJa
15268.7	10.2006	0.709309	0.0564976	4.69098e-06	-1.07105e-06	0.00115252	elefE22_EDJa
15340	10.1736	0.709345	0.0565276	1.07078e-05	7.61936e-06	0.0011625	elefE22_EDJa
15411.4	10.2132	0.709422	0.0565091	1.20967e-06	2.71216e-06	0.00115995	elefE22_EDJa
15482.7	10.2056	0.709534	0.0564987	7.67678e-06	4.31449e-06	0.00116627	elefE22_EDJa
15554.1	10.2167	0.709513	0.0565221	2.6851e-06	1.96303e-08	0.00116376	elefE22_EDJa
15625.4	10.1739	0.709477	0.0564891	7.85591e-06	-4.54647e-06	0.00114182	elefE22_EDJa
15696.8	10.1068	0.709656	0.0565214	5.50583e-06	2.75725e-06	0.00114077	elefE22_EDJa
15768.1	9.84994	0.709567	0.0564506	1.49906e-06	2.17437e-08	0.00115075	elefE22_EDJa
15839.5	9.39096	0.709664	0.0564755	2.91578e-06	4.76552e-06	0.00114225	elefE22_EDJa
15910.8	9.08006	0.709885	0.0564863	5.50276e-06	9.15809e-07	0.00113641	elefE22_EDJa
15982.2	8.81772	0.709969	0.0565203	1.19888e-05	1.89409e-06	0.00114019	elefE22_EDJa
16053.5	8.78778	0.709828	0.0564739	5.32403e-06	-3.58535e-08	0.00111632	elefE22_EDJa
16124.9	8.81153	0.709758	0.0564901	-2.87851e-06	-4.71357e-07	0.00107387	elefE22_EDJa
16196.2	8.79833	0.709859	0.0564719	6.17139e-06	2.37333e-06	0.00106444	elefE22_EDJa
16267.6	8.77999	0.709948	0.0565406	8.35927e-06	-1.10142e-06	0.00112033	elefE22_EDJa
16338.9	8.83586	0.709891	0.0564889	3.347e-07	1.10645e-05	0.00113555	elefE22_EDJa
16410.3	8.93209	0.709842	0.0564912	3.70078e-06	2.8678e-06	0.00112876	elefE22_EDJa
16481.6	9.02471	0.709903	0.0565134	7.04716e-07	6.01676e-06	0.00110093	elefE22_EDJa
16553	8.9897	0.709924	0.0565036	3.74401e-06	-1.31875e-06	0.00108886	elefE22_EDJa
16624.3	8.96865	0.70983	0.0564703	4.55286e-06	1.07954e-06	0.00113748	elefE22_EDJa
16695.7	9.1424	0.709861	0.0564792	7.18403e-06	-2.5633e-06	0.00113655	elefE22_EDJa
16767	9.32459	0.709683	0.0564823	9.62428e-06	-7.69614e-07	0.00117451	elefE22_EDJa
16838.4	9.50289	0.709656	0.0565156	5.78957e-06	2.09985e-06	0.00116005	elefE22_EDJa
16909.7	9.60267	0.70961	0.0564711	5.39777e-06	2.91364e-07	0.00117524	elefE22_EDJa
16981.1	9.87548	0.709569	0.0565468	8.5021e-06	2.14024e-06	0.00116621	elefE22_EDJa
17052.4	10.2071	0.709395	0.0564755	5.9805e-07	3.47454e-06	0.00119258	elefE22_EDJa
17123.8	10.4679	0.709386	0.0564475	5.78321e-06	1.77124e-06	0.00118931	elefE22_EDJa
17195.1	10.6258	0.70923	0.0564869	4.89718e-06	2.74388e-06	0.00119304	elefE22_EDJa
17266.5	10.7263	0.709229	0.056484	5.52165e-06	-2.26747e-06	0.00119537	elefE22_EDJa
17337.8	10.8088	0.709191	0.0564833	3.98412e-06	7.14763e-07	0.00114551	elefE22_EDJa
17409.2	10.8816	0.709284	0.0564932	5.74608e-06	-3.39877e-07	0.00110438	elefE22_EDJa
17480.5	10.8365	0.709113	0.0565093	3.18705e-06	-2.49329e-06	0.00111102	elefE22_EDJa
17551.9	11.0406	0.70921	0.0564763	5.58049e-06	7.29457e-07	0.00104194	elefE22_EDJa
17623.2	11.3897	0.709276	0.0564883	5.81486e-06	1.6218e-06	0.00103438	elefE22_EDJa
17694.6	11.2457	0.709165	0.0564857	7.82335e-06	7.98888e-07	0.00102451	elefE22_EDJa
17765.9	11.1288	0.709155	0.0565055	4.4896e-06	7.07469e-06	0.00107275	elefE22_EDJa
17837.3	10.9533	0.709276	0.0565121	8.19808e-06	-4.2843e-06	0.00105931	elefE22_EDJa
17908.6	10.685	0.709112	0.0564769	7.23416e-06	-5.50115e-07	0.00108015	elefE22_EDJa
17979.9	10.6224	0.709133	0.0564645	4.36442e-06	1.40946e-06	0.00110078	elefE22_EDJa
18051.3	10.6041	0.709179	0.0565287	6.03481e-06	1.09515e-06	0.00110065	elefE22_EDJa
18122.6	10.6175	0.709186	0.0565065	3.19958e-06	3.03749e-06	0.00106199	elefE22_EDJa
18194	10.641	0.709178	0.0564885	6.38484e-06	5.2795e-06	0.00106255	elefE22_EDJa
18265.3	10.5843	0.709258	0.0564774	8.63242e-06	3.16239e-06	0.00103336	elefE22_EDJa
18336.7	10.6281	0.709131	0.0564655	1.69419e-06	4.37593e-07	0.00105356	elefE22_EDJa
18408	10.7068	0.709148	0.0565028	6.23048e-06	-2.63748e-06	0.00103389	elefE22_EDJa
18479.4	10.6681	0.709224	0.0564931	2.7107e-06	3.10487e-06	0.00104021	elefE22_EDJa
18550.7	10.6478	0.709132	0.0564693	5.71891e-06	7.34569e-07	0.00108079	elefE22_EDJa
18622.1	10.4162	0.709234	0.0564803	8.90226e-06	-8.14834e-07	0.00110791	elefE22_EDJa
18693.4	10.374	0.709255	0.0565304	5.40215e-06	-3.11502e-06	0.00116241	elefE22_EDJa
18764.8	10.6743	0.709178	0.056482	6.83797e-06	4.49907e-06	0.00116742	elefE22_EDJa
18836.1	10.7206	0.709211	0.0565033	1.86755e-06	8.42422e-07	0.00115696	elefE22_EDJa
18907.5	10.6437	0.709161	0.0565302	8.7395e-06	5.80939e-06	0.00119335	elefE22_EDJa
18978.8	10.6298	0.709159	0.0564503	2.97288e-06	5.85412e-07	0.00120522	elefE22_EDJa
19050.2	10.7044	0.70927	0.0564805	8.59015e-06	3.28954e-07	0.00116951	elefE22_EDJa
19121.5	10.6032	0.709182	0.0564944	5.89498e-06	3.75726e-06	0.00113298	elefE22_EDJa
19192.9	10.5755	0.70913	0.0564856	2.86696e-06	-1.6531e-06	0.00115746	elefE22_EDJa
19264.2	10.4696	0.709267	0.0564791	4.46438e-06	-1.36728e-06	0.00112425	elefE22_EDJa
19335.6	10.2855	0.709072	0.056469	9.20397e-06	-2.15281e-06	0.00112277	elefE22_EDJa
19406.9	10.0159	0.709191	0.0564645	-1.54763e-06	-6.63172e-07	0.00113594	elefE22_EDJa
19478.3	9.9715	0.709158	0.0564804	6.54561e-06	2.98588e-06	0.00110401	elefE22_EDJa
19549.6	10.2646	0.709172	0.0564692	6.89274e-06	5.74032e-07	0.00105115	elefE22_EDJa
19621	10.6327	0.709171	0.0564848	3.93456e-06	5.29762e-07	0.001007	elefE22_EDJa
19692.3	11.0232	0.709206	0.0564735	1.18025e-05	4.58181e-06	0.000971018	elefE22_EDJa
19763.7	11.0822	0.709163	0.0565243	8.72646e-06	1.04098e-06	0.000974697	elefE22_EDJa
19835	11.1139	0.709112	0.0564649	6.79831e-06	3.18163e-06	0.000968479	elefE22_EDJa
19906.4	10.9252	0.709142	0.0564725	2.01107e-06	5.35124e-06	0.000975644	elefE22_EDJa
19977.7	10.5812	0.709191	0.0564752	4.88329e-06	-8.69349e-07	0.000989709	elefE22_EDJa
20049.1	10.6985	0.709051	0.0564595	2.97722e-06	1.46833e-06	0.000972413	elefE22_EDJa
20120.4	11.0189	0.709125	0.0564864	6.99357e-06	-1.44183e-06	0.000975821	elefE22_EDJa
20191.8	11.1599	0.709124	0.0564737	1.69385e-06	-2.42915e-07	0.000956388	elefE22_EDJa
20263.1	11.4066	0.709127	0.0565052	8.17962e-06	3.88679e-08	0.000986459	elefE22_EDJa
20334.5	10.9529	0.709125	0.0564863	6.85603e-06	9.11181e-07	0.000947749	elefE22_EDJa
20405.8	9.47986	0.709021	0.0564864	7.8079e-06	5.52169e-06	0.000958921	elefE22_EDJa
20477.2	9.7042	0.708993	0.0564997	3.87078e-06	3.76337e-06	0.000937416	elefE22_EDJa
20548.5	9.84794	0.709184	0.0564725	6.57266e-06	2.52445e-06	0.000909593	elefE22_EDJa
20619.9	10.1514	0.709052	0.0565148	2.12442e-06	-2.58867e-06	0.000958405	elefE22_EDJa
20691.2	10.3214	0.70925	0.0564969	1.43175e-06	1.46381e-06	0.000929016	elefE22_EDJa
20762.6	11.4636	0.708948	0.0564769	4.05571e-06	2.01671e-06	0.000876206	elefE22_EDJa
20833.9	11.8383	0.709115	0.0565278	3.61105e-06	2.27183e-07	0.000855471	elefE22_EDJa
20905.3	11.7921	0.709043	0.0564992	4.05562e-06	3.10974e-06	0.000873097	elefE22_EDJa
20976.6	11.824	0.709033	0.0564879	7.68828e-06	4.12746e-07	0.000860101	elefE22_EDJa
21048	11.8682	0.709079	0.0564916	5.52607e-06	-7.85883e-07	0.000853598	elefE22_EDJa
21119.3	11.7341	0.70924	0.0565112	4.87011e-06	-8.15064e-07	0.000849838	elefE22_EDJa
21190.7	11.852	0.709115	0.0565168	7.57631e-06	-5.15805e-07	0.000850848	elefE22_EDJa
21262	11.483	0.709119	0.0564773	6.2543e-06	2.32341e-06	0.000874598	elefE22_EDJa
21333.4	11.2843	0.709218	0.0565192	3.61884e-06	2.85102e-06	0.000884113	elefE22_EDJa
21404.7	11.3631	0.709082	0.0565306	2.9902e-06	2.808e-06	0.00090341	elefE22_EDJa
21476	11.4144	0.70909	0.0564979	4.55565e-06	3.92048e-06	0.000868067	elefE22_EDJa
21547.4	11.3329	0.709099	0.0564467	1.12944e-05	5.61858e-06	0.000882051	elefE22_EDJa
21618.7	11.442	0.709228	0.0564969	-1.04828e-07	2.6351e-06	0.000880401	elefE22_EDJa
21690.1	11.4886	0.709153	0.0564902	4.54692e-06	-1.00883e-06	0.000877873	elefE22_EDJa
21761.4	11.6672	0.709265	0.05649	4.99605e-06	1.65493e-06	0.000842997	elefE22_EDJa
21832.8	11.6942	0.709213	0.0564733	9.05933e-06	4.32546e-06	0.000829369	elefE22_EDJa
21904.1	11.7387	0.709113	0.0564793	5.08997e-06	9.16766e-07	0.000848056	elefE22_EDJa
21975.5	11.7732	0.709127	0.0565011	4.482e-06	3.13128e-06	0.000843356	elefE22_EDJa
22046.8	11.9062	0.709106	0.0564884	6.48747e-06	-1.176e-06	0.000839885	elefE22_EDJa
22118.2	12.0747	0.709135	0.0564733	6.00623e-06	2.29238e-06	0.000858412	elefE22_EDJa
22189.5	12.2811	0.709094	0.056497	4.85444e-06	1.33209e-07	0.000854371	elefE22_EDJa
22260.9	12.5253	0.70906	0.0564842	3.7918e-06	2.00498e-06	0.000872123	elefE22_EDJa
22332.2	12.5123	0.709104	0.0565009	4.89398e-06	6.93281e-07	0.000863553	elefE22_EDJa
22403.6	12.115	0.709052	0.0564875	7.89058e-06	3.04886e-06	0.000868581	elefE22_EDJa
22474.9	11.9056	0.709141	0.0565024	1.01769e-05	6.94004e-07	0.000889953	elefE22_EDJa
22546.3	11.8903	0.709027	0.0564733	5.39557e-06	3.18351e-06	0.000870362	elefE22_EDJa
22617.6	11.9474	0.709125	0.0564625	-8.45569e-07	2.17766e-06	0.000901134	elefE22_EDJa
22689	11.7916	0.709146	0.0564699	8.04107e-06	2.21827e-06	0.000885884	elefE22_EDJa
22760.3	11.6058	0.70907	0.0565269	4.35078e-06	3.27342e-06	0.000916119	elefE22_EDJa
22831.7	11.3636	0.709067	0.0564805	6.62562e-06	3.89682e-06	0.000943995	elefE22_EDJa
22903	11.0902	0.709106	0.0565032	4.18449e-06	-4.49151e-07	0.000937145	elefE22_EDJa
22974.4	10.8661	0.70906	0.0564687	5.32236e-06	-2.1875e-06	0.000974861	elefE22_EDJa
23045.7	10.9033	0.709166	0.0564833	9.73265e-06	2.96828e-06	0.000953538	elefE22_EDJa
23117.1	11.2982	0.709161	0.056473	1.08828e-06	2.5863e-06	0.000948223	elefE22_EDJa
23188.4	11.4449	0.709091	0.0564899	6.02951e-06	3.28193e-06	0.000940401	elefE22_EDJa
23259.8	11.4298	0.709174	0.0564956	5.1899e-06	9.95377e-07	0.000918129	elefE22_EDJa
23331.1	11.329	0.709089	0.056491	2.42382e-06	2.18463e-06	0.000932089	elefE22_EDJa
23402.5	11.4428	0.709088	0.0564734	-2.27949e-06	6.6625e-07	0.0009428	elefE22_EDJa
23473.8	11.5497	0.709036	0.0564763	6.27134e-06	2.01431e-07	0.000957116	elefE22_EDJa
23545.2	11.4668	0.709068	0.056486	2.90459e-06	-4.425e-07	0.000928447	elefE22_EDJa
23616.5	11.4211	0.709034	0.0564869	7.73472e-06	3.61881e-07	0.00092765	elefE22_EDJa
23687.9	11.4409	0.709146	0.0565058	6.6976e-06	2.01446e-06	0.000927861	elefE22_EDJa
23759.2	11.4472	0.709082	0.0564821	5.65107e-06	1.57859e-06	0.000909342	elefE22_EDJa
23830.6	11.4993	0.709146	0.056507	3.43548e-06	4.36133e-06	0.000910814	elefE22_EDJa
23901.9	11.7054	0.708992	0.0564587	7.79242e-06	3.65274e-06	0.000902419	elefE22_EDJa
23973.3	11.657	0.708991	0.0564903	6.77411e-06	-2.37703e-07	0.000905217	elefE22_EDJa
24044.6	11.5994	0.709126	0.0564828	7.73642e-06	4.5801e-06	0.000877823	elefE22_EDJa
24116	11.6933	0.709082	0.0564428	7.97025e-06	5.01186e-07	0.000868568	elefE22_EDJa
24187.3	11.7702	0.709023	0.0564903	8.68261e-06	-4.40398e-07	0.000840212	elefE22_EDJa
24258.7	11.6928	0.709096	0.0564842	4.3824e-06	3.65624e-06	0.000858635	elefE22_EDJa
24330	11.6356	0.709136	0.0565223	5.36242e-06	3.05173e-06	0.000862086	elefE22_EDJa
24401.4	11.5513	0.709123	0.056456	5.89955e-06	3.62756e-07	0.000847782	elefE22_EDJa
24472.7	11.4369	0.709166	0.0565207	4.55845e-06	2.96564e-06	0.000902788	elefE22_EDJa
24544.1	11.3909	0.709181	0.0564854	5.11762e-06	7.94198e-06	0.000877927	elefE22_EDJa
24615.4	11.3908	0.709046	0.0564623	5.40155e-06	4.32478e-08	0.00087834	elefE22_EDJa
24686.8	11.4514	0.709067	0.0564744	4.9084e-06	-1.96952e-07	0.000893252	elefE22_EDJa
24758.1	11.5335	0.70906	0.0564847	9.8902e-06	1.05803e-06	0.00086603	elefE22_EDJa
24829.5	11.1809	0.709129	0.0565064	4.43708e-06	-1.93607e-06	0.000878752	elefE22_EDJa
24900.8	10.8738	0.709149	0.0564732	2.48399e-06	1.22402e-06	0.000938096	elefE22_EDJa
24972.2	10.7983	0.709161	0.0565063	7.83399e-06	-4.58721e-06	0.000942937	elefE22_EDJa
25043.5	10.7392	0.709182	0.0564959	4.10679e-06	-2.81733e-06	0.000934533	elefE22_EDJa
25114.8	10.7127	0.709148	0.0564884	-1.87986e-06	5.08246e-08	0.000940334	elefE22_EDJa
25186.2	11.0135	0.709139	0.0565365	4.78141e-06	5.20932e-06	0.000891898	elefE22_EDJa
25257.5	11.0257	0.709157	0.0565077	5.11354e-06	-3.49865e-07	0.000895446	elefE22_EDJa
25328.9	10.8971	0.709135	0.056482	6.51336e-06	3.41397e-06	0.000944538	elefE22_EDJa
25400.2	11.0427	0.709215	0.0564912	2.88962e-06	1.19193e-06	0.000947105	elefE22_EDJa
25471.6	11.2635	0.709136	0.0565068	3.82079e-06	2.63341e-06	0.000929894	elefE22_EDJa
25542.9	11.2936	0.709142	0.0565128	8.70934e-06	-8.81071e-07	0.000923334	elefE22_EDJa
25614.3	11.3362	0.709163	0.0564707	5.45409e-06	3.14754e-07	0.000893382	elefE22_EDJa
25685.6	11.3775	0.709176	0.0564896	6.81311e-06	-1.61892e-08	0.000880489	elefE22_EDJa
25757	11.337	0.709113	0.0565089	6.45426e-06	5.79364e-07	0.000897486	elefE22_EDJa
25828.3	11.2543	0.709176	0.0565028	5.85923e-06	1.96974e-06	0.00086901	elefE22_EDJa
25899.7	11.1752	0.709265	0.0564945	7.21986e-06	-9.99459e-07	0.000890747	elefE22_EDJa
25971	11.1107	0.709193	0.0564645	6.68476e-06	2.61904e-06	0.000917965	elefE22_EDJa
26042.4	11.1201	0.709227	0.0564739	5.54023e-06	2.83459e-08	0.000909062	elefE22_EDJa
26113.7	11.0605	0.709134	0.0564987	5.77983e-06	1.54532e-06	0.000914621	elefE22_EDJa
26185.1	10.9918	0.70917	0.0564933	6.87088e-06	3.63226e-06	0.000916823	elefE22_EDJa
26256.4	10.8712	0.709244	0.056484	4.63278e-06	2.53002e-06	0.000917882	elefE22_EDJa
26327.8	11.071	0.709224	0.0564885	6.90472e-06	2.88146e-06	0.000916989	elefE22_EDJa
26399.1	11.2699	0.709125	0.0564801	7.19665e-06	3.58501e-06	0.000930406	elefE22_EDJa
26470.5	11.2747	0.70918	0.0565046	8.13303e-07	-1.15868e-06	0.000900879	elefE22_EDJa
26541.8	11.2886	0.709153	0.0564679	-4.0625e-07	1.4252e-06	0.000900571	elefE22_EDJa
26613.2	11.3613	0.709062	0.0564828	7.23134e-06	1.02438e-06	0.00089643	elefE22_EDJa
26684.5	11.3754	0.709084	0.0564645	2.21977e-06	3.90592e-06	0.000892181	elefE22_EDJa
26755.9	11.4311	0.709213	0.0565039	7.24357e-06	1.02013e-06	0.000885788	elefE22_EDJa
26827.2	11.3991	0.7092	0.0564731	8.51139e-06	6.40835e-06	0.0009179	elefE22_EDJa
26898.6	11.4871	0.70909	0.0564811	3.07481e-06	2.62958e-06	0.000889358	elefE22_EDJa
26969.9	11.6602	0.709251	0.0564922	6.7873e-06	6.95554e-07	0.000910848	elefE22_EDJa
27041.3	11.7733	0.709114	0.056472	4.97499e-06	3.1534e-06	0.000872842	elefE22_EDJa
27112.6	11.8024	0.709185	0.0565089	6.04915e-06	-4.13195e-06	0.000868997	elefE22_EDJa
27184	11.8608	0.709101	0.0564597	3.56592e-06	-4.64886e-07	0.000866949	elefE22_EDJa
27255.3	11.9385	0.709095	0.0564858	3.72186e-06	1.90896e-06	0.000853448	elefE22_EDJa
27326.7	11.9363	0.709265	0.0564767	1.10294e-05	1.34083e-06	0.000815196	elefE22_EDJa
27398	11.8637	0.709193	0.0564667	3.41081e-06	4.82694e-06	0.000842391	elefE22_EDJa
27469.4	11.8527	0.709196	0.0564334	9.30599e-07	-4.96415e-06	0.000854108	elefE22_EDJa
27540.7	11.773	0.70923	0.0565188	8.11476e-06	-2.14778e-07	0.000857157	elefE22_EDJa
27612.1	11.5722	0.709206	0.0564432	3.4167e-06	-4.94432e-06	0.000875517	elefE22_EDJa
27683.4	11.257	0.709069	0.056497	6.22503e-06	4.65476e-06	0.000892428	elefE22_EDJa
27754.8	11.082	0.709282	0.0565013	2.47364e-06	4.10089e-06	0.00091369	elefE22_EDJa
27826.1	10.8216	0.709158	0.0564504	7.16728e-06	2.5681e-06	0.000902897	elefE22_EDJa
27897.5	10.7925	0.709232	0.0564459	6.51452e-06	-1.78778e-06	0.000944645	elefE22_EDJa
27968.8	11.0296	0.709235	0.0564969	7.53406e-06	2.84992e-06	0.000919286	elefE22_EDJa
28040.2	11.3365	0.709152	0.056488	7.57478e-06	4.12207e-06	0.000876431	elefE22_EDJa
28111.5	11.7418	0.709151	0.0564503	8.05454e-06	2.79277e-06	0.000844739	elefE22_EDJa
28182.9	11.847	0.709219	0.0564996	7.2791e-06	-4.44685e-06	0.000835129	elefE22_EDJa
28254.2	11.9094	0.709096	0.0564985	3.15987e-06	-2.08576e-06	0.000863084	elefE22_EDJa
28325.6	11.8779	0.709179	0.0564897	2.92432e-06	-1.08205e-06	0.000838695	elefE22_EDJa
28396.9	11.7761	0.709036	0.0564887	7.74761e-06	1.08579e-06	0.000858941	elefE22_EDJa
28468.3	11.6848	0.709217	0.0565053	5.01975e-06	-3.30525e-08	0.000872755	elefE22_EDJa
28539.6	11.4345	0.709236	0.0565189	6.50894e-06	-8.82275e-07	0.000889515	elefE22_EDJa
28610.9	11.06	0.709106	0.0564958	1.18567e-06	-1.6632e-06	0.000938486	elefE22_EDJa
28682.3	10.9119	0.709131	0.0564714	7.36616e-06	7.29477e-06	0.000943951	elefE22_EDJa
28753.6	10.8758	0.709275	0.0564792	2.31692e-06	-1.69408e-06	0.000969403	elefE22_EDJa
28825	10.8553	0.709188	0.0564271	5.98231e-06	-4.93924e-07	0.000977113	elefE22_EDJa
28896.3	10.8592	0.709228	0.0564945	6.82379e-06	-2.34232e-06	0.000961342	elefE22_EDJa
28967.7	10.9764	0.709275	0.0564675	4.92886e-06	6.52185e-06	0.000968261	elefE22_EDJa
29039	11.2034	0.709217	0.0564766	6.6369e-06	1.4415e-06	0.000932087	elefE22_EDJa
29110.4	11.5024	0.709251	0.0564667	5.01212e-06	-2.97213e-06	0.000878181	elefE22_EDJa
29181.7	10.4121	0.709217	0.0564906	5.19638e-06	4.7736e-06	0.000874663	elefE22_EDJa
29253.1	8.63738	0.709417	0.0564544	-8.18732e-07	3.20758e-06	0.00090627	elefE22_EDJa
29324.4	8.3097	0.709479	0.0564549	6.231e-06	-5.36846e-07	0.000921262	elefE22_EDJa
29395.8	8.04976	0.709471	0.0564518	5.76973e-06	2.47211e-06	0.000946177	elefE22_EDJa
29467.1	8.95217	0.709542	0.0564498	7.22469e-06	6.21294e-06	0.000963569	elefE22_EDJa
29538.5	10.0271	0.709342	0.0564738	9.1772e-06	-1.36292e-06	0.000931263	elefE22_EDJa
29609.8	10.3062	0.709418	0.056522	3.65227e-06	-2.34242e-07	0.000929134	elefE22_EDJa
29681.2	10.3252	0.709402	0.0564933	7.0469e-06	1.38493e-06	0.000913955	elefE22_EDJa
29752.5	10.5004	0.709378	0.056487	9.82624e-06	-1.80169e-06	0.000860984	elefE22_EDJa
29823.9	10.8983	0.709374	0.0564794	4.5565e-06	3.24315e-06	0.000854213	elefE22_EDJa
29895.2	11.101	0.709229	0.0564869	8.78623e-06	4.60385e-06	0.000823159	elefE22_EDJa
29966.6	10.9439	0.709333	0.0564896	9.6916e-06	-3.79777e-06	0.000868054	elefE22_EDJa
30037.9	10.78	0.709268	0.0564991	3.53245e-06	1.28154e-06	0.000887857	elefE22_EDJa
30109.3	10.5215	0.709337	0.0564711	2.00016e-06	-1.7408e-06	0.000869196	elefE22_EDJa
30180.6	10.0895	0.709344	0.0565081	8.0426e-06	-4.38644e-07	0.000871528	elefE22_EDJa
30252	9.50236	0.709292	0.0565157	3.88345e-06	1.99653e-06	0.000826944	elefE22_EDJa
30323.3	10.4373	0.709465	0.0564668	3.5548e-06	2.21576e-06	0.000843553	elefE22_EDJa
30394.7	11.1256	0.709359	0.0564931	4.1692e-06	4.90656e-06	0.000852518	elefE22_EDJa
30466	11.1844	0.709284	0.0564945	3.08384e-06	-1.82277e-06	0.000830912	elefE22_EDJa
30537.4	11.3079	0.709365	0.0564764	6.59107e-06	3.69385e-06	0.000843371	elefE22_EDJa
30608.7	11.6151	0.709189	0.056505	2.82447e-06	-1.14432e-06	0.000836366	elefE22_EDJa
30680.1	11.6327	0.709148	0.056448	3.02665e-06	-3.44417e-06	0.00085883	elefE22_EDJa
30751.4	11.7349	0.709189	0.0564782	1.05245e-05	3.35222e-06	0.000850495	elefE22_EDJa
30822.8	11.7868	0.709201	0.056502	1.00858e-05	8.01629e-07	0.000850358	elefE22_EDJa
30894.1	11.7384	0.709208	0.0564941	8.12097e-07	-2.32626e-06	0.000853987	elefE22_EDJa
30965.5	11.5918	0.709238	0.056489	-3.28169e-06	2.64704e-06	0.000832066	elefE22_EDJa
31036.8	11.6771	0.709293	0.0564875	6.62509e-06	1.12092e-07	0.000824938	elefE22_EDJa
31108.2	11.904	0.709265	0.0564952	5.43523e-06	2.70366e-06	0.000849756	elefE22_EDJa
31179.5	11.9254	0.7092	0.0564954	4.33743e-06	3.11956e-06	0.000818989	elefE22_EDJa
31250.9	11.6277	0.70918	0.0565314	7.58441e-06	1.27948e-06	0.000833696	elefE22_EDJa
31322.2	11.5214	0.709165	0.0564633	3.26364e-06	-7.34282e-07	0.000832628	elefE22_EDJa
31393.6	11.6837	0.709227	0.0564657	4.0164e-06	-4.97482e-07	0.0008352	elefE22_EDJa
31464.9	11.452	0.709311	0.0564839	5.39783e-06	6.13829e-06	0.000851432	elefE22_EDJa
31536.3	11.5088	0.709213	0.0564986	4.03325e-06	-3.37192e-06	0.000839842	elefE22_EDJa
31607.6	11.5839	0.709187	0.0564877	3.94348e-06	-8.16348e-07	0.000826454	elefE22_EDJa
31679	11.5195	0.709245	0.0564773	6.27997e-06	-1.62322e-06	0.00082545	elefE22_EDJa
31750.3	11.5246	0.709195	0.0565124	4.48394e-06	2.26038e-06	0.00081086	elefE22_EDJa
31821.7	11.4575	0.709207	0.0564913	4.49921e-06	-4.22986e-07	0.000849963	elefE22_EDJa
31893	11.3905	0.709174	0.0564938	5.50291e-06	2.24611e-06	0.000853753	elefE22_EDJa
31964.4	11.4139	0.709287	0.0564934	5.37314e-06	1.32756e-06	0.000845428	elefE22_EDJa
32035.7	11.3578	0.709237	0.0564899	2.82628e-06	-3.61097e-07	0.000814677	elefE22_EDJa
32107.1	11.3037	0.709242	0.0564906	7.88068e-06	-2.3802e-06	0.000820691	elefE22_EDJa
32178.4	11.3887	0.709231	0.0564625	3.0998e-06	4.16179e-06	0.000802756	elefE22_EDJa
32249.7	11.2162	0.709175	0.0564883	3.62109e-06	-2.00757e-06	0.000861017	elefE22_EDJa
32321.1	10.9792	0.709172	0.0564682	8.77422e-06	1.1794e-06	0.000850567	elefE22_EDJa
32392.4	10.9076	0.709159	0.0564876	8.51397e-06	6.99934e-06	0.000859228	elefE22_EDJa
32463.8	11.0101	0.709122	0.0564661	5.93699e-06	5.36876e-07	0.000890169	elefE22_EDJa
32535.1	11.0756	0.709206	0.0564932	4.67745e-06	2.51764e-07	0.000863962	elefE22_EDJa
32606.5	11.0742	0.709228	0.056461	3.24052e-06	-5.01588e-08	0.000867197	elefE22_EDJa
32677.8	11.2387	0.709225	0.0564708	9.21245e-06	-4.043e-07	0.000875523	elefE22_EDJa
32749.2	11.4393	0.70914	0.0564691	5.7231e-06	2.21139e-06	0.000824863	elefE22_EDJa
32820.5	11.3112	0.709202	0.0564698	6.24414e-06	-1.56554e-06	0.000875869	elefE22_EDJa
32891.9	11.3076	0.709228	0.056484	7.78417e-06	-2.19509e-06	0.000840768	elefE22_EDJa
32963.2	11.2482	0.709142	0.0564641	4.74973e-06	-9.73665e-07	0.000872589	elefE22_EDJa
33034.6	10.8929	0.70921	0.0564623	7.57021e-06	3.16999e-06	0.000928592	elefE22_EDJa
33105.9	10.4781	0.709121	0.0564769	5.46695e-06	2.52011e-06	0.000951963	elefE22_EDJa
33177.3	10.5271	0.709208	0.0564423	6.59097e-06	6.30658e-06	0.000973002	elefE22_EDJa
33248.6	10.7817	0.709176	0.0564961	9.00984e-06	2.72205e-06	0.000930617	elefE22_EDJa
33320	11.1211	0.709218	0.0564838	4.88038e-06	-4.13914e-07	0.000843433	elefE22_EDJa
33391.3	11.1994	0.709255	0.0564849	1.36446e-06	4.85228e-06	0.000872101	elefE22_EDJa
33462.7	11.4824	0.70929	0.0564526	3.5362e-06	1.214e-06	0.000794496	elefE22_EDJa
33534	11.7731	0.709378	0.056488	4.10915e-06	3.52845e-06	0.00075471	elefE22_EDJa
33605.4	11.8639	0.709252	0.0564985	1.52799e-06	1.60497e-07	0.000768337	elefE22_EDJa
33676.7	12.0445	0.709222	0.0564958	3.83048e-06	2.81975e-06	0.000752102	elefE22_EDJa
33748.1	12.2006	0.709197	0.0564692	8.10324e-06	1.99276e-06	0.000758998	elefE22_EDJa
33819.4	12.0511	0.709168	0.0565006	-7.37168e-07	2.23155e-06	0.000793507	elefE22_EDJa
33890.8	11.8237	0.709263	0.0565004	7.67121e-06	-4.40862e-07	0.000825677	elefE22_EDJa
33962.1	11.4274	0.709331	0.0564983	7.79948e-06	9.49545e-07	0.000843031	elefE22_EDJa
34033.5	11.0295	0.709154	0.0564566	1.52417e-06	2.43628e-06	0.000901857	elefE22_EDJa
34104.8	9.43153	0.709196	0.056508	8.72216e-06	6.14632e-06	0.000940602	elefE22_EDJa
34176.2	9.45772	0.709131	0.0564545	3.95655e-06	2.78561e-06	0.000933235	elefE22_EDJa
34247.5	11.1179	0.709173	0.0564265	4.78283e-06	3.94905e-06	0.000912227	elefE22_EDJa
34318.9	11.1159	0.709218	0.0564706	3.48325e-06	-1.9331e-06	0.000877541	elefE22_EDJa
34390.2	11.0159	0.709301	0.0564804	5.88853e-06	2.25008e-06	0.000866791	elefE22_EDJa
34461.6	10.9893	0.70931	0.0565021	1.05024e-05	5.52893e-06	0.000866375	elefE22_EDJa
34532.9	11.281	0.709267	0.056494	1.03391e-05	-2.01834e-06	0.000818944	elefE22_EDJa
34604.3	11.2934	0.709248	0.0564617	3.17597e-06	1.42442e-06	0.000830322	elefE22_EDJa
34675.6	10.9957	0.709274	0.0565149	8.37775e-06	8.89917e-07	0.000808906	elefE22_EDJa
34747	10.8294	0.709191	0.0564764	2.44408e-06	-4.5633e-07	0.000828633	elefE22_EDJa
34818.3	10.69	0.709392	0.0565225	6.76272e-07	-4.69551e-06	0.00082933	elefE22_EDJa
34889.7	10.0902	0.709341	0.0564821	1.75938e-06	6.33965e-06	0.000834448	elefE22_EDJa
34961	10.373	0.709355	0.0565006	6.49712e-07	3.51473e-06	0.000835245	elefE22_EDJa
35032.4	11.2117	0.709273	0.0565211	7.26058e-06	-1.36203e-06	0.00087958	elefE22_EDJa
35103.7	11.3139	0.709139	0.0564745	9.40046e-06	1.39609e-06	0.000857185	elefE22_EDJa
35175.1	10.8989	0.709113	0.0565137	3.45761e-06	-1.74497e-06	0.000920508	elefE22_EDJa
35246.4	8.56902	0.709184	0.0565209	5.94788e-06	3.61858e-06	0.000975872	elefE22_EDJa
35317.8	9.83117	0.709418	0.0564644	7.3821e-06	3.26442e-06	0.000953307	elefE22_EDJa
35389.1	10.6282	0.709301	0.0564971	7.6042e-06	3.5947e-07	0.00094267	elefE22_EDJa
35460.5	10.8859	0.709241	0.0565063	1.95244e-06	4.71448e-06	0.000935149	elefE22_EDJa
35531.8	11.3037	0.709313	0.0564675	3.0417e-06	-5.32962e-06	0.000879966	elefE22_EDJa
35603.2	11.1259	0.709239	0.056473	7.39204e-06	-5.55716e-08	0.000880819	elefE22_EDJa
35674.5	11.065	0.709214	0.0564879	5.04293e-06	-4.79245e-06	0.000891894	elefE22_EDJa
35745.8	10.9146	0.709306	0.0564572	1.28156e-06	-1.25487e-06	0.000864736	elefE22_EDJa
35817.2	10.6681	0.709335	0.056475	6.15736e-06	2.9772e-06	0.000869068	elefE22_EDJa
35888.5	10.5373	0.7093	0.056484	3.87636e-06	-2.79925e-07	0.000900619	elefE22_EDJa
35959.9	10.212	0.709302	0.0564797	8.01663e-06	-7.96432e-07	0.000884427	elefE22_EDJa
36031.2	9.58025	0.709492	0.056495	2.00274e-06	-1.5715e-06	0.000920796	elefE22_EDJa
36102.6	8.85894	0.709434	0.0564653	6.61273e-07	4.14298e-06	0.00101134	elefE22_EDJa
36173.9	8.5598	0.709592	0.0564717	7.65559e-06	2.77275e-06	0.0010807	elefE22_EDJa
36245.3	8.42955	0.709666	0.0565132	4.8723e-06	-3.56101e-06	0.00112217	elefE22_EDJa
36316.6	8.2824	0.709724	0.0565239	6.12374e-06	-4.64617e-07	0.00113421	elefE22_EDJa
36388	8.1547	0.709661	0.0564583	8.18878e-06	1.20935e-06	0.00112622	elefE22_EDJa
36459.3	8.10378	0.709667	0.0565074	5.08407e-06	-1.22294e-06	0.00110781	elefE22_EDJa
36530.7	8.17383	0.70981	0.0564537	6.50587e-06	1.63511e-06	0.00107758	elefE22_EDJa
36602	8.13593	0.709728	0.0564881	1.53984e-06	1.45073e-06	0.00106501	elefE22_EDJa
36673.4	8.1517	0.709805	0.0565008	4.8944e-06	3.82391e-06	0.0010724	elefE22_EDJa
36744.7	8.11309	0.709697	0.0565435	5.96087e-06	4.30489e-06	0.00109867	elefE22_EDJa
36816.1	8.1213	0.70967	0.05645	6.20188e-06	5.64906e-07	0.00108894	elefE22_EDJa
36887.4	8.18941	0.709678	0.0565066	8.01439e-06	5.29508e-07	0.00105481	elefE22_EDJa
36958.8	8.33557	0.709698	0.0564724	3.78792e-06	2.23817e-06	0.00102215	elefE22_EDJa
37030.1	8.4551	0.709733	0.0564951	3.55916e-06	-1.94471e-06	0.00101644	elefE22_EDJa
37101.5	8.58027	0.709721	0.056473	6.95719e-06	4.05668e-06	0.00103483	elefE22_EDJa
37172.8	8.10983	0.709647	0.0564583	1.64617e-06	-1.32455e-07	0.00099902	elefE22_EDJa
37244.2	7.51562	0.709673	0.0564646	6.79327e-06	-7.6042e-07	0.00102938	elefE22_EDJa
37315.5	7.58318	0.709666	0.056504	1.01475e-05	1.23249e-06	0.00101707	elefE22_EDJa
37386.9	8.19943	0.709804	0.0564231	1.0061e-05	6.8236e-06	0.00100122	elefE22_EDJa
37458.2	8.56424	0.709803	0.0564844	3.04561e-06	-5.58283e-07	0.00105786	elefE22_EDJa
37529.6	8.58016	0.709746	0.0564632	3.29159e-06	-5.6852e-06	0.00104752	elefE22_EDJa
37600.9	8.68358	0.709591	0.0564732	3.37151e-06	1.93347e-06	0.00103837	elefE22_EDJa
37672.3	8.98369	0.709623	0.0565086	1.01672e-05	3.74769e-06	0.00102776	elefE22_EDJa
37743.6	9.30659	0.709529	0.0564705	6.89922e-06	3.94515e-06	0.000964922	elefE22_EDJa
37815	9.5277	0.709534	0.0564849	4.20332e-06	4.30518e-06	0.000919347	elefE22_EDJa
37886.3	9.64128	0.709427	0.0565078	6.77774e-06	5.04448e-06	0.00092395	elefE22_EDJa
37957.7	9.60871	0.709513	0.0565147	7.27809e-07	1.34481e-06	0.000905813	elefE22_EDJa
38029	9.60682	0.709425	0.0564736	-1.30935e-07	-3.01949e-07	0.000881454	elefE22_EDJa
38100.4	9.29674	0.709469	0.0564659	1.05933e-05	1.94946e-06	0.000930462	elefE22_EDJa
38171.7	8.77879	0.709475	0.0564798	1.19158e-06	-4.27138e-07	0.00100985	elefE22_EDJa
38243.1	8.46689	0.709539	0.0564564	1.0548e-05	-1.51563e-06	0.00101334	elefE22_EDJa
38314.4	8.38157	0.709581	0.0565059	4.93056e-06	5.61939e-08	0.00100304	elefE22_EDJa
38385.8	8.26696	0.709648	0.0564834	6.28535e-06	-2.53466e-06	0.000995415	elefE22_EDJa
38457.1	8.24055	0.709649	0.0564992	6.17582e-06	1.9244e-06	0.000991449	elefE22_EDJa
38528.5	8.20494	0.709711	0.056463	-3.03457e-06	-4.95789e-10	0.000989588	elefE22_EDJa
38599.8	8.20323	0.70967	0.0564675	4.53882e-06	1.30345e-06	0.000960209	elefE22_EDJa
38671.2	8.1791	0.70958	0.0564908	1.59353e-06	2.31632e-06	0.000996181	elefE22_EDJa
38742.5	8.2216	0.709753	0.0565464	-3.30252e-08	2.14956e-06	0.000974826	elefE22_EDJa
38813.9	8.27243	0.709834	0.0564802	1.34082e-05	-1.77399e-07	0.000959375	elefE22_EDJa
38885.2	8.30573	0.709585	0.0565169	8.84635e-06	3.54743e-06	0.000938534	elefE22_EDJa
38956.6	8.16627	0.709714	0.0564655	1.42627e-06	-4.63034e-06	0.0010039	elefE22_EDJa
39027.9	8.08116	0.709835	0.0564347	1.27984e-05	2.01062e-06	0.000932257	elefE22_EDJa
39099.3	8.05252	0.70964	0.0564668	2.91121e-06	8.98864e-06	0.00101772	elefE22_EDJa
39170.6	8.03397	0.709626	0.0564669	2.8792e-06	2.01926e-06	0.00101488	elefE22_EDJa
39242	7.97861	0.709615	0.0564948	4.4212e-06	4.51919e-06	0.000981305	elefE22_EDJa
39313.3	8.03293	0.709734	0.0565005	4.68089e-06	3.07336e-06	0.000981088	elefE22_EDJa
39384.6	8.12367	0.709666	0.0565037	-8.0649e-07	7.73787e-06	0.000949584	elefE22_EDJa
39456	8.08948	0.709637	0.0564635	8.43533e-06	-7.31618e-06	0.000972026	elefE22_EDJa
39527.3	8.15823	0.709641	0.0564618	4.73395e-06	9.16557e-06	0.000978011	elefE22_EDJa
39598.7	8.23323	0.709748	0.0564716	4.42129e-06	3.01305e-06	0.00096177	elefE22_EDJa
39670	8.26675	0.709674	0.0564802	1.18867e-05	-5.20855e-06	0.000951231	elefE22_EDJa
39741.4	8.37481	0.709696	0.0565062	5.21556e-06	5.89478e-06	0.000935985	elefE22_EDJa
39812.7	8.36905	0.709638	0.0564741	8.77915e-06	5.82274e-06	0.000939273	elefE22_EDJa
39884.1	8.30621	0.70977	0.0564911	5.24733e-06	6.13212e-06	0.000922326	elefE22_EDJa
39955.4	8.34492	0.709655	0.0565189	6.91997e-06	3.96809e-06	0.000935312	elefE22_EDJa
40026.8	8.36558	0.709598	0.0564863	7.78344e-06	-2.07324e-06	0.000944355	elefE22_EDJa
40098.1	8.43522	0.709656	0.0564737	5.48279e-06	4.88357e-06	0.000928025	elefE22_EDJa
40169.5	8.5662	0.709668	0.056474	7.17332e-06	-4.31028e-07	0.000888665	elefE22_EDJa
40240.8	8.56706	0.709582	0.0564836	4.00496e-06	5.09933e-06	0.000913485	elefE22_EDJa
40312.2	8.61037	0.70979	0.0564781	9.40346e-06	-7.82065e-06	0.00088204	elefE22_EDJa
40383.5	8.52688	0.709695	0.0564664	8.5201e-07	2.42836e-06	0.000950235	elefE22_EDJa
40454.9	8.50166	0.709759	0.0564599	5.23841e-06	5.19248e-06	0.000935305	elefE22_EDJa
40526.2	8.69025	0.709734	0.0564419	1.18856e-05	-2.96659e-06	0.000894316	elefE22_EDJa
40597.6	8.69014	0.709688	0.0564641	9.47559e-07	6.07117e-06	0.000935674	elefE22_EDJa
40668.9	8.54846	0.709716	0.0565006	1.23726e-05	5.51522e-06	0.000886671	elefE22_EDJa
40740.3	8.51848	0.709721	0.0564741	9.84177e-06	5.15694e-06	0.000923371	elefE22_EDJa
40811.6	8.58314	0.709663	0.0564759	3.6223e-06	-1.73663e-06	0.000946205	elefE22_EDJa
40883	8.66553	0.70957	0.0564876	7.29925e-06	7.59393e-06	0.000918653	elefE22_EDJa
40954.3	8.5795	0.709636	0.0564732	2.65623e-06	-1.85345e-07	0.000911053	elefE22_EDJa
41025.7	8.60207	0.709738	0.0564804	2.91486e-06	3.51531e-06	0.000913219	elefE22_EDJa
41097	8.5651	0.709683	0.0564421	7.57329e-06	-1.55674e-06	0.000874189	elefE22_EDJa
41168.4	8.08999	0.709609	0.0565119	3.26325e-06	-2.60634e-06	0.000904197	elefE22_EDJa
41239.7	7.45609	0.709708	0.0564434	7.20954e-06	5.84572e-06	0.000913229	elefE22_EDJa
41311.1	8.03826	0.709809	0.0564534	5.1963e-06	-4.6692e-06	0.00089266	elefE22_EDJa
41382.4	8.51722	0.70971	0.0563984	4.76782e-06	3.1163e-06	0.000879488	elefE22_EDJa
41453.8	8.59045	0.709718	0.05648	2.84851e-06	6.24369e-07	0.000885841	elefE22_EDJa
41525.1	8.63465	0.709657	0.0564979	3.93994e-06	1.0961e-06	0.000851419	elefE22_EDJa
41596.5	8.65202	0.709636	0.0564931	5.22027e-06	1.75748e-06	0.000846931	elefE22_EDJa
41667.8	8.43311	0.709693	0.0565092	6.04651e-06	4.59904e-06	0.000887668	elefE22_EDJa
41739.2	7.84874	0.709596	0.0565196	7.16518e-06	2.42009e-06	0.000878357	elefE22_EDJa
41810.5	7.74191	0.709672	0.0564603	3.76899e-06	5.90048e-06	0.000898641	elefE22_EDJa
41881.9	8.11994	0.70976	0.0564858	6.99544e-06	5.05965e-07	0.000920507	elefE22_EDJa
41953.2	8.02367	0.70973	0.0564802	3.60563e-06	3.68354e-06	0.000890427	elefE22_EDJa
42024.6	7.77972	0.709776	0.0564875	1.32315e-06	1.29914e-06	0.000991783	elefE22_EDJa
42095.9	7.48607	0.709891	0.0564462	6.2748e-06	1.7727e-06	0.000937274	elefE22_EDJa
42167.3	7.46719	0.709941	0.0565129	9.78688e-06	1.97587e-06	0.000989625	elefE22_EDJa
42238.6	7.58604	0.709811	0.0564924	6.19411e-06	-6.81784e-06	0.000960155	elefE22_EDJa
42310	7.82476	0.709806	0.0565305	6.65168e-06	9.33202e-06	0.00100936	elefE22_EDJa
42381.3	7.95625	0.70999	0.056523	5.96758e-06	5.4628e-07	0.00099385	elefE22_EDJa
42452.7	8.12251	0.709821	0.0565181	3.54046e-06	-4.26982e-06	0.000991733	elefE22_EDJa
42524	8.37868	0.709789	0.0564919	6.97469e-06	2.85965e-07	0.000978882	elefE22_EDJa
42595.4	8.52775	0.709747	0.0564574	1.11827e-05	6.38359e-06	0.00098104	elefE22_EDJa
42666.7	8.64338	0.709687	0.0564893	9.00968e-06	2.2332e-06	0.0010031	elefE22_EDJa
42738.1	9.03687	0.709637	0.0564697	9.68891e-06	4.92266e-06	0.000971123	elefE22_EDJa
42809.4	9.42524	0.709615	0.0565182	7.36678e-06	3.11254e-06	0.000978993	elefE22_EDJa
42880.7	9.8326	0.709692	0.0564826	5.92244e-06	-2.66101e-06	0.00102505	elefE22_EDJa
42952.1	9.9373	0.709583	0.0564833	8.6779e-06	5.04926e-06	0.000999615	elefE22_EDJa
43023.4	9.71673	0.709591	0.0564361	5.5871e-06	4.95978e-08	0.000981064	elefE22_EDJa
43094.8	9.34889	0.709603	0.056508	1.63745e-06	2.48367e-06	0.00103611	elefE22_EDJa
43166.1	9.32339	0.709696	0.0564586	-1.25704e-06	1.95241e-06	0.00105604	elefE22_EDJa
43237.5	9.44078	0.709645	0.0565288	3.66777e-06	-3.62789e-06	0.00106402	elefE22_EDJa
43308.8	9.28895	0.7096	0.0564659	1.61441e-06	-1.00039e-06	0.00102862	elefE22_EDJa
43380.2	9.18405	0.709605	0.0564681	5.65511e-06	3.52712e-07	0.00101641	elefE22_EDJa
43451.5	9.27295	0.709638	0.0564683	9.3954e-06	-3.3905e-06	0.00101822	elefE22_EDJa
43522.9	9.36496	0.709551	0.0564798	8.8804e-06	2.61531e-06	0.00104406	elefE22_EDJa
43594.2	9.2309	0.70959	0.056453	1.26615e-06	5.36158e-06	0.00108162	elefE22_EDJa
43665.6	8.98045	0.709576	0.0564728	7.22166e-06	-4.4242e-07	0.00104798	elefE22_EDJa
43736.9	8.96982	0.709701	0.0564755	4.18651e-06	1.29779e-06	0.00101562	elefE22_EDJa
43808.3	8.7829	0.709627	0.0565124	1.04361e-05	5.46308e-06	0.000985767	elefE22_EDJa
43879.6	8.38478	0.709741	0.0565004	-1.69441e-06	-4.57093e-06	0.00102692	elefE22_EDJa
43951	8.38041	0.709777	0.0565008	8.88051e-06	3.05297e-06	0.00102408	elefE22_EDJa
44022.3	8.45432	0.709664	0.0564917	4.79801e-06	4.41631e-06	0.00102367	elefE22_EDJa
44093.7	8.43734	0.709682	0.0564949	1.03881e-05	-4.84241e-07	0.000969665	elefE22_EDJa
44165	8.41237	0.709717	0.0564534	3.30647e-06	-1.73114e-06	0.000957847	elefE22_EDJa
44236.4	8.52644	0.709872	0.0564804	8.87952e-06	4.16894e-06	0.000928147	elefE22_EDJa
44307.7	8.59821	0.709787	0.0564481	4.35203e-06	4.30675e-06	0.000959668	elefE22_EDJa
44379.1	8.59459	0.709884	0.0564706	4.23121e-06	-4.32519e-06	0.000917212	elefE22_EDJa
44450.4	8.65193	0.709778	0.0564866	2.4275e-06	-4.60675e-06	0.000938452	elefE22_EDJa
44521.8	8.70573	0.709766	0.0564605	3.86642e-06	-6.57007e-08	0.000946623	elefE22_EDJa
44593.1	8.65298	0.709861	0.0564911	6.24763e-06	2.28658e-06	0.000961429	elefE22_EDJa
44664.5	8.73687	0.709741	0.0564941	1.24937e-05	5.87386e-06	0.00096136	elefE22_EDJa
44735.8	8.82861	0.709631	0.0564529	6.56273e-06	3.42284e-06	0.000977624	elefE22_EDJa
44807.2	8.87116	0.709541	0.0564466	9.33571e-07	3.91947e-07	0.00095618	elefE22_EDJa
44878.5	8.91231	0.709694	0.0565008	5.02372e-06	-8.54883e-07	0.000940034	elefE22_EDJa
44949.9	8.63455	0.709671	0.0564586	7.145e-06	-3.55777e-06	0.000972568	elefE22_EDJa
45021.2	8.53297	0.70983	0.0564723	2.6482e-06	2.73502e-06	0.000964039	elefE22_EDJa
45092.6	8.44337	0.709721	0.0564338	4.40765e-06	6.00218e-06	0.000998644	elefE22_EDJa
45163.9	8.28401	0.709746	0.056475	7.13358e-06	5.39016e-06	0.000990007	elefE22_EDJa
45235.3	8.16298	0.709829	0.0564317	9.61804e-07	-6.08591e-07	0.0009813	elefE22_EDJa
45306.6	8.15889	0.709786	0.0564893	5.6422e-06	3.11559e-06	0.000934804	elefE22_EDJa
45378	8.17847	0.709781	0.0564983	7.89954e-06	2.13492e-06	0.000933456	elefE22_EDJa
45449.3	8.13781	0.709786	0.0564933	5.896e-06	2.58019e-06	0.00090878	elefE22_EDJa
45520.7	8.10349	0.709885	0.0564608	-2.37769e-06	2.79324e-06	0.000973159	elefE22_EDJa
45592	8.19709	0.709814	0.0564959	5.18564e-06	2.03647e-06	0.000955047	elefE22_EDJa
45663.4	8.17784	0.709819	0.0564533	1.7074e-07	-2.43218e-07	0.000971223	elefE22_EDJa
45734.7	8.16648	0.709796	0.0564793	1.07816e-06	1.17681e-06	0.000957273	elefE22_EDJa
45806.1	8.14946	0.709833	0.0564478	1.90938e-05	-2.25317e-07	0.000939319	elefE22_EDJa
45877.4	8.10034	0.70978	0.0564851	1.02483e-06	-2.21818e-06	0.000932501	elefE22_EDJa
45948.8	8.11439	0.709857	0.0564843	1.38788e-05	3.9319e-07	0.000965183	elefE22_EDJa
46020.1	8.18332	0.709793	0.0564976	8.88239e-07	-3.8154e-07	0.000966423	elefE22_EDJa
46091.5	8.22731	0.70984	0.0564902	9.78441e-06	3.90258e-06	0.00097285	elefE22_EDJa
46162.8	8.26245	0.70983	0.0565071	2.87305e-06	2.21614e-06	0.000968134	elefE22_EDJa
46234.2	8.44114	0.709776	0.0564481	3.59027e-06	1.35375e-07	0.00100985	elefE22_EDJa
46305.5	8.57768	0.709771	0.0564859	5.97322e-06	-6.18655e-07	0.000942646	elefE22_EDJa
46376.9	8.69124	0.709647	0.0565163	9.65244e-07	5.64116e-06	0.000942525	elefE22_EDJa
46448.2	8.74881	0.709713	0.0564682	6.8028e-06	5.54864e-06	0.000938416	elefE22_EDJa
46519.5	8.8601	0.709681	0.0565009	6.39134e-06	6.73329e-06	0.00096885	elefE22_EDJa
46590.9	9.06517	0.709639	0.0564719	-2.55735e-07	-2.6255e-06	0.000932661	elefE22_EDJa
46662.2	9.19457	0.709601	0.0564638	3.91515e-06	6.83959e-06	0.000918777	elefE22_EDJa
46733.6	9.30802	0.709524	0.0564042	2.55888e-06	5.0905e-07	0.000896168	elefE22_EDJa
46804.9	9.31522	0.709678	0.0564779	8.03434e-06	1.67939e-06	0.000939206	elefE22_EDJa
46876.3	9.34073	0.709711	0.0565154	7.58646e-06	-2.77391e-06	0.000924831	elefE22_EDJa
46947.6	9.26669	0.709634	0.0564639	3.30585e-06	2.20682e-06	0.000955675	elefE22_EDJa
47019	9.23837	0.709708	0.0564656	4.73476e-06	2.07437e-06	0.000966865	elefE22_EDJa
47090.3	9.30274	0.709682	0.0564737	7.58339e-06	8.36142e-07	0.000932503	elefE22_EDJa
47161.7	9.34523	0.709711	0.0564951	5.22404e-06	-7.66217e-07	0.000918352	elefE22_EDJa
47233	9.28057	0.709615	0.0564843	9.82565e-06	5.9246e-06	0.000927482	elefE22_EDJa
47304.4	9.28615	0.709604	0.0564616	2.14489e-06	1.42166e-07	0.000966559	elefE22_EDJa
47375.7	9.20471	0.709612	0.0564708	1.07428e-05	1.88172e-06	0.000941798	elefE22_EDJa
47447.1	9.11663	0.709609	0.0564789	3.59058e-06	2.54873e-06	0.00095887	elefE22_EDJa
47518.4	9.20262	0.709571	0.0564669	1.57729e-06	7.25615e-07	0.000942292	elefE22_EDJa
47589.8	9.31294	0.709616	0.0564494	6.78551e-06	2.08518e-06	0.00098819	elefE22_EDJa
47661.1	9.43497	0.709643	0.056492	6.6293e-06	2.40701e-06	0.00101244	elefE22_EDJa
47732.5	9.54485	0.709685	0.056473	7.99935e-06	-2.10068e-06	0.000997925	elefE22_EDJa
47803.8	9.62422	0.709597	0.0564685	7.26209e-06	1.35835e-06	0.0010298	elefE22_EDJa
47875.2	9.76102	0.709532	0.0564905	5.15776e-06	-1.99644e-06	0.000999338	elefE22_EDJa
47946.5	9.78956	0.709465	0.0565017	9.18784e-06	4.35411e-06	0.000989828	elefE22_EDJa
48017.9	9.60134	0.709512	0.0565148	6.02541e-07	2.05834e-06	0.00100533	elefE22_EDJa
48089.2	9.44753	0.709548	0.0565057	5.68057e-06	-1.03683e-06	0.00101425	elefE22_EDJa
48160.6	9.33826	0.709601	0.0564816	8.86458e-06	3.84475e-06	0.00100903	elefE22_EDJa
48231.9	9.4292	0.709621	0.0564741	6.51464e-06	-6.32064e-07	0.000974043	elefE22_EDJa
48303.3	9.60582	0.709647	0.0564983	5.95704e-06	8.05018e-07	0.000977779	elefE22_EDJa
48374.6	9.83446	0.709486	0.0564578	1.32084e-05	-3.11075e-07	0.000995689	elefE22_EDJa
48446	9.98092	0.70951	0.0564853	3.88813e-07	2.96439e-06	0.00100411	elefE22_EDJa
48517.3	9.95228	0.709457	0.056471	6.52693e-06	3.56128e-06	0.0010291	elefE22_EDJa
48588.7	9.90998	0.709437	0.0564875	4.70678e-06	6.68172e-08	0.00100544	elefE22_EDJa
48660	9.89538	0.709442	0.0564929	1.0843e-05	8.33024e-07	0.00102288	elefE22_EDJa
48731.4	9.93136	0.709419	0.056516	2.36016e-06	4.98127e-07	0.0010153	elefE22_EDJa
48802.7	10.0566	0.709417	0.0564777	3.02772e-06	2.69734e-06	0.000982946	elefE22_EDJa
48874.1	10.1589	0.709454	0.0564754	2.97364e-06	1.20804e-06	0.00103906	elefE22_EDJa
48945.4	10.0636	0.709387	0.0564781	9.56614e-06	-2.29357e-06	0.00103703	elefE22_EDJa
49016.8	9.05445	0.709393	0.0565065	1.80063e-06	4.69404e-06	0.00104912	elefE22_EDJa
49088.1	5.55255	0.709267	0.0564235	6.21706e-06	1.35862e-06	0.00105757	elefE22_EDJa
49159.5	4.84128	0.709652	0.0563771	7.88444e-06	2.87164e-06	0.00118827	elefE22_EDJa
49230.8	9.53871	0.709376	0.0564517	4.25168e-06	2.52036e-06	0.00121439	elefE22_EDJa
49302.2	11.392	0.709048	0.0565051	1.08528e-06	1.06966e-06	0.00126761	elefE22_EDJa
49373.5	11.3027	0.709015	0.0564996	3.87361e-06	4.87964e-06	0.00126466	elefE22_EDJa
49444.9	11.207	0.709142	0.0564844	7.72201e-06	3.12372e-06	0.00123903	elefE22_EDJa
49516.2	11.0121	0.709041	0.0564732	7.32021e-06	-2.34588e-06	0.00125695	elefE22_EDJa
49587.6	10.7897	0.709199	0.0564642	6.25756e-06	1.0456e-06	0.00125012	elefE22_EDJa
49658.9	10.2348	0.709264	0.0565032	5.14536e-06	-3.31734e-06	0.00120076	elefE22_EDJa
49730.3	9.39562	0.709404	0.0565125	4.35773e-06	8.92461e-07	0.0011217	elefE22_EDJa
49801.6	8.82071	0.709546	0.0565231	4.85636e-06	-7.86971e-07	0.0010226	elefE22_EDJa
49873	9.90103	0.709532	0.0564683	8.02113e-06	3.27486e-07	0.00100928	elefE22_EDJa
49944.3	10.008	0.709427	0.0564716	9.52061e-06	1.03614e-06	0.00103501	elefE22_EDJa
50015.6	9.53128	0.709536	0.0564815	1.10138e-05	-3.31392e-06	0.000997669	elefE22_EDJa
50087	8.64739	0.709515	0.0564791	4.90035e-06	7.24996e-06	0.000991054	elefE22_EDJa
50158.3	6.60276	0.709476	0.0564871	8.23427e-06	9.06939e-06	0.000900027	elefE22_EDJa
50229.7	4.27478	0.709643	0.0564342	-1.07487e-06	-8.0205e-06	0.00084119	elefE22_EDJa
50301	3.42705	0.709602	0.0563781	2.2242e-05	1.57817e-05	0.000901433	elefE22_EDJa
50372.4	3.39285	0.709686	0.0564856	-4.22586e-06	1.21484e-05	0.000935839	elefE22_EDJa
50443.7	4.96356	0.709707	0.056423	1.30532e-05	-6.30689e-06	0.00104207	elefE22_EDJa
50515.1	6.07276	0.70958	0.0564541	9.13063e-06	-3.40494e-07	0.00115857	elefE22_EDJa
50586.4	7.3287	0.709395	0.0564773	6.29277e-06	6.98345e-06	0.0012514	elefE22_EDJa
50657.8	8.56448	0.709218	0.0564127	4.25421e-06	2.31357e-06	0.00125493	elefE22_EDJa
50729.1	10.2337	0.709228	0.0564755	4.44879e-06	-4.95807e-07	0.00122315	elefE22_EDJa
50800.5	10.8128	0.70919	0.0564512	5.05953e-06	4.04745e-06	0.00125655	elefE22_EDJa
50871.8	10.8036	0.709196	0.0564598	5.73085e-06	2.20165e-06	0.00121762	elefE22_EDJa
50943.2	10.7444	0.70918	0.0564831	7.18636e-06	1.16901e-06	0.00117213	elefE22_EDJa
51014.5	10.628	0.709174	0.0565095	3.75576e-06	5.14035e-07	0.00123509	elefE22_EDJa
51085.9	10.5625	0.709266	0.0565049	5.71597e-06	-7.51901e-07	0.0012346	elefE22_EDJa
51157.2	10.6833	0.709226	0.0564935	6.51067e-06	-3.42321e-06	0.00116664	elefE22_EDJa
51228.6	10.8263	0.709281	0.056547	9.95173e-06	3.57569e-06	0.00119429	elefE22_EDJa
51299.9	10.7063	0.709145	0.0564821	1.18077e-06	4.37871e-06	0.00122354	elefE22_EDJa
51371.3	10.6371	0.709065	0.0565119	5.51258e-06	-2.38005e-06	0.00126597	elefE22_EDJa
51442.6	10.6845	0.709042	0.0564781	7.48115e-06	1.84183e-06	0.00126614	elefE22_EDJa
51514	10.8065	0.709151	0.0564985	7.00577e-06	1.61765e-06	0.00123477	elefE22_EDJa
51585.3	10.962	0.709147	0.0565091	7.04953e-06	1.85277e-06	0.00121429	elefE22_EDJa
51656.7	10.944	0.708965	0.0564938	6.80915e-06	5.93956e-07	0.00127787	elefE22_EDJa
51728	10.8535	0.709017	0.0564717	6.85051e-06	-5.56411e-07	0.00128051	elefE22_EDJa
51799.4	10.7385	0.709152	0.0564704	3.59743e-06	6.19985e-06	0.00129037	elefE22_EDJa
51870.7	10.4766	0.709012	0.0564677	2.76194e-06	-5.30347e-06	0.00128992	elefE22_EDJa
51942.1	9.97078	0.709101	0.0564701	-2.08384e-06	1.01284e-06	0.00129795	elefE22_EDJa
52013.4	10.3922	0.70911	0.0564745	3.25468e-06	3.52215e-06	0.0013331	elefE22_EDJa
52084.8	10.5889	0.709126	0.0565283	8.48732e-06	3.29625e-06	0.00131087	elefE22_EDJa
52156.1	11.0594	0.709106	0.0564733	5.24422e-06	-6.1709e-07	0.00124854	elefE22_EDJa
52227.5	11.4636	0.709093	0.056507	5.03857e-06	2.29302e-07	0.00121743	elefE22_EDJa
52298.8	11.196	0.708974	0.0564539	7.68705e-06	-8.47565e-07	0.00120294	elefE22_EDJa
52370.2	10.9783	0.709003	0.0564651	7.22099e-06	4.64862e-06	0.0012134	elefE22_EDJa
52441.5	11.1361	0.708972	0.0564575	3.0117e-06	-1.98736e-06	0.00118189	elefE22_EDJa
52512.9	11.1432	0.709067	0.0564999	3.70312e-06	3.04835e-06	0.00117285	elefE22_EDJa
52584.2	11.0106	0.708961	0.0565286	6.57104e-06	-3.19079e-06	0.00115301	elefE22_EDJa
52655.6	10.8741	0.709019	0.0564733	6.91003e-06	-2.17167e-06	0.00113672	elefE22_EDJa
52726.9	10.8532	0.709047	0.0564675	1.046e-05	6.04373e-06	0.00111591	elefE22_EDJa
52798.3	10.9264	0.709054	0.0564822	3.061e-06	-2.38027e-07	0.00117386	elefE22_EDJa
52869.6	9.97766	0.708867	0.0564859	6.20099e-06	2.81928e-06	0.00123159	elefE22_EDJa
52941	7.90874	0.708902	0.0564464	8.83054e-08	1.09979e-06	0.0013189	elefE22_EDJa
53012.3	6.16931	0.709008	0.0564679	2.21609e-06	-4.14749e-06	0.00134604	elefE22_EDJa
53083.7	6.32167	0.709005	0.0564911	7.60444e-06	6.04603e-06	0.00131847	elefE22_EDJa
53155	6.00664	0.708942	0.056447	1.03575e-05	-1.87213e-06	0.00134208	elefE22_EDJa
53226.4	5.31234	0.708999	0.0565152	4.4852e-06	8.20224e-06	0.00133092	elefE22_EDJa
53297.7	5.74649	0.709	0.0564624	2.39047e-06	-3.55153e-06	0.00144825	elefE22_EDJa
53369.1	5.95555	0.709012	0.05643	8.07735e-06	1.60363e-06	0.00139435	elefE22_EDJa
53440.4	6.33181	0.709045	0.0564427	8.51805e-06	-2.61941e-07	0.00135421	elefE22_EDJa
53511.8	6.93953	0.708993	0.0564675	4.97686e-06	-2.82926e-06	0.00130475	elefE22_EDJa
53583.1	6.44462	0.708902	0.0564275	1.05475e-05	9.09455e-07	0.00131886	elefE22_EDJa
53654.4	6.21376	0.709031	0.0564241	2.24868e-06	3.95522e-06	0.00124739	elefE22_EDJa
53725.8	5.62544	0.708971	0.0564816	1.32986e-05	5.09737e-06	0.00111937	elefE22_EDJa
53797.1	5.01554	0.70907	0.0563786	9.82201e-06	-2.95231e-06	0.00105498	elefE22_EDJa
53868.5	5.33801	0.709094	0.0564449	-9.95192e-07	-6.46387e-06	0.000945271	elefE22_EDJa
53939.8	6.13809	0.709226	0.0564584	-7.24118e-07	5.21871e-06	0.000876303	elefE22_EDJa
54011.2	7.68994	0.709119	0.0563756	4.50258e-06	4.41731e-06	0.000870422	elefE22_EDJa
54082.5	8.13429	0.709189	0.0564654	4.29309e-06	6.08709e-06	0.00087016	elefE22_EDJa
54153.9	6.98927	0.709289	0.0564329	3.87421e-06	-1.37173e-06	0.00092373	elefE22_EDJa
54225.2	7.51977	0.709316	0.0565073	1.14763e-05	5.09706e-06	0.000904913	elefE22_EDJa
54296.6	7.66053	0.709388	0.0564569	9.92641e-06	2.07361e-06	0.00102208	elefE22_EDJa
54367.9	7.4764	0.709242	0.0564105	-1.0532e-06	-2.87633e-06	0.000930237	elefE22_EDJa
54439.3	8.19344	0.709393	0.0564481	1.24111e-05	6.09915e-06	0.00088831	elefE22_EDJa
54510.6	8.89342	0.709254	0.0564553	4.30596e-06	1.63491e-07	0.000837017	elefE22_EDJa
54582	9.59467	0.709273	0.0564826	9.83521e-06	1.21471e-06	0.000843555	elefE22_EDJa
54653.3	9.21477	0.709263	0.0564927	1.06412e-06	-2.47789e-06	0.000840932	elefE22_EDJa
54724.7	9.36158	0.709288	0.0564741	6.72625e-06	-3.26653e-06	0.0008695	elefE22_EDJa
54796	9.88068	0.709325	0.0564322	6.01853e-06	5.63109e-06	0.000877166	elefE22_EDJa
54867.4	9.45203	0.709268	0.0564731	9.75493e-06	-3.50952e-08	0.000869089	elefE22_EDJa
54938.7	9.66142	0.709361	0.0564363	5.90151e-06	-5.0165e-08	0.000855226	elefE22_EDJa
55010.1	9.07465	0.709182	0.056507	6.04362e-06	5.7041e-07	0.000859709	elefE22_EDJa
55081.4	8.30932	0.7091	0.0565051	3.99607e-06	-3.85432e-06	0.000902721	elefE22_EDJa
55152.8	7.93066	0.709206	0.056566	1.3645e-05	-3.74601e-06	0.000914907	elefE22_EDJa
55224.1	7.98721	0.709234	0.0565305	3.99421e-06	5.5601e-06	0.000902815	elefE22_EDJa
55295.5	8.27566	0.709225	0.0565515	1.0263e-05	2.83544e-07	0.000914227	elefE22_EDJa
55366.8	8.78843	0.709204	0.0565224	1.86025e-06	-5.63719e-06	0.000900085	elefE22_EDJa
55438.2	9.07714	0.709307	0.0564875	3.41551e-06	-1.32056e-06	0.000953437	elefE22_EDJa
55509.5	9.06377	0.709316	0.0565162	6.27892e-06	4.80198e-06	0.000958429	elefE22_EDJa
55580.9	9.29924	0.709262	0.0565173	4.5597e-06	1.69142e-06	0.00094657	elefE22_EDJa
55652.2	9.59357	0.70924	0.0565338	5.56258e-06	-2.10031e-06	0.000966626	elefE22_EDJa
55723.6	9.6973	0.709138	0.056545	9.59668e-06	1.3014e-06	0.000971517	elefE22_EDJa
55794.9	9.92232	0.709134	0.0565517	3.63164e-06	-1.05519e-06	0.000913966	elefE22_EDJa
55866.3	10.0505	0.709304	0.0565105	4.72314e-06	-2.37726e-06	0.000864081	elefE22_EDJa
55937.6	9.98979	0.70927	0.0565422	5.00128e-06	1.66131e-06	0.0008865	elefE22_EDJa
56009	8.56869	0.709082	0.0565248	5.69955e-06	-8.66654e-07	0.000920914	elefE22_EDJa
56080.3	7.95656	0.709226	0.0565479	9.9563e-06	4.92238e-06	0.000947886	elefE22_EDJa
56151.7	7.80201	0.709268	0.0565269	2.30673e-06	4.3619e-07	0.000958387	elefE22_EDJa
56223	8.29231	0.709208	0.0564873	1.42617e-05	-4.14621e-06	0.000960661	elefE22_EDJa
56294.4	8.03334	0.709154	0.0565324	6.80177e-06	-1.7272e-06	0.000931457	elefE22_EDJa
56365.7	8.0454	0.70922	0.0566001	1.00723e-05	2.87138e-06	0.000906598	elefE22_EDJa
56437.1	8.04376	0.70916	0.0565252	2.82384e-06	-1.94482e-06	0.000932746	elefE22_EDJa
56508.4	7.87954	0.709235	0.0565489	3.77422e-06	2.65583e-06	0.000961569	elefE22_EDJa
56579.8	8.17119	0.709269	0.0565266	1.12263e-05	2.2567e-06	0.000922176	elefE22_EDJa
56651.1	7.92161	0.709194	0.0565082	4.02875e-06	-1.69924e-06	0.000899687	elefE22_EDJa
56722.5	8.30428	0.709206	0.0565403	1.05159e-05	4.99892e-06	0.000928437	elefE22_EDJa
56793.8	7.99836	0.70912	0.0565644	2.26248e-06	3.43236e-06	0.000931239	elefE22_EDJa
56865.2	8.35734	0.709204	0.0564897	-1.58255e-06	1.87341e-06	0.000962646	elefE22_EDJa
56936.5	9.74115	0.709131	0.0565057	1.12912e-05	8.54536e-07	0.000932366	elefE22_EDJa
57007.9	9.99378	0.709207	0.0565342	5.9274e-06	-3.14204e-06	0.000922154	elefE22_EDJa
57079.2	10.0884	0.709233	0.0565383	1.11902e-05	2.97019e-06	0.000875704	elefE22_EDJa
57150.5	10.0552	0.709252	0.056558	6.4564e-06	8.29094e-07	0.000882013	elefE22_EDJa
57221.9	10.158	0.709199	0.0565149	2.2974e-06	-1.3491e-06	0.000900533	elefE22_EDJa
57293.2	10.1272	0.709226	0.0565244	7.34544e-06	4.60999e-06	0.000882503	elefE22_EDJa
57364.6	10.3008	0.709208	0.0565265	5.14085e-06	-3.93183e-06	0.0008963	elefE22_EDJa
57435.9	10.4919	0.709175	0.0565047	1.06911e-05	5.26361e-08	0.000908458	elefE22_EDJa
57507.3	10.4157	0.709137	0.0565383	3.4377e-06	-2.31457e-07	0.000900241	elefE22_EDJa
57578.6	10.3062	0.709088	0.0564948	6.48756e-06	2.81853e-06	0.000904527	elefE22_EDJa
57650	10.4788	0.709101	0.0565258	8.25457e-06	1.5068e-06	0.000922947	elefE22_EDJa
57721.3	10.674	0.709093	0.0565102	5.02813e-06	2.98187e-06	0.000852874	elefE22_EDJa
57792.7	10.5482	0.709157	0.056533	6.5987e-06	1.02901e-06	0.00086595	elefE22_EDJa
57864	10.3133	0.709036	0.0564978	4.9536e-06	4.71023e-06	0.000882007	elefE22_EDJa
57935.4	10.1875	0.709259	0.0565149	3.82816e-06	1.05043e-06	0.000911149	elefE22_EDJa
58006.7	10.284	0.709153	0.0564846	8.29428e-06	4.93462e-06	0.000883231	elefE22_EDJa
58078.1	10.2763	0.709172	0.0565577	5.67268e-06	-1.00807e-06	0.000865724	elefE22_EDJa
58149.4	10.2948	0.709265	0.0565383	-2.83151e-06	-3.53194e-06	0.000861375	elefE22_EDJa
58220.8	10.1458	0.709147	0.0565245	6.24068e-06	8.26957e-07	0.000870663	elefE22_EDJa
58292.1	10.0427	0.709209	0.0565433	3.883e-06	-1.46799e-07	0.000907897	elefE22_EDJa
58363.5	10.0093	0.709298	0.0565184	5.54894e-06	-1.69471e-06	0.000908345	elefE22_EDJa
58434.8	9.99803	0.709189	0.0565738	9.97508e-06	3.61327e-06	0.000912865	elefE22_EDJa
58506.2	9.96024	0.709244	0.0565394	5.28354e-06	1.07635e-06	0.000919737	elefE22_EDJa
58577.5	9.99739	0.709206	0.0564876	6.25901e-06	5.8383e-07	0.000870457	elefE22_EDJa
58648.9	9.90602	0.709141	0.0565099	5.84617e-06	3.24027e-07	0.000908448	elefE22_EDJa
58720.2	9.8725	0.709166	0.0564974	5.89988e-06	1.24023e-06	0.000921156	elefE22_EDJa
58791.6	9.73537	0.709273	0.0565392	5.90431e-06	-1.11063e-06	0.000936743	elefE22_EDJa
58862.9	9.70234	0.709309	0.0565342	9.01626e-06	2.32143e-06	0.000892492	elefE22_EDJa
58934.3	9.72166	0.709245	0.0565531	3.68044e-06	-1.14967e-06	0.000919552	elefE22_EDJa
59005.6	9.75939	0.709247	0.0565302	5.76061e-06	2.5798e-06	0.000912839	elefE22_EDJa
59077	9.77727	0.709343	0.0565432	3.00803e-06	1.01384e-06	0.000928584	elefE22_EDJa
59148.3	9.80685	0.709339	0.0565245	6.74568e-06	-8.20927e-07	0.000873879	elefE22_EDJa
59219.7	9.70776	0.709276	0.0565461	1.10919e-06	3.15158e-06	0.000927789	elefE22_EDJa
59291	9.78722	0.709332	0.0565395	4.37061e-06	-2.64376e-06	0.000914216	elefE22_EDJa
59362.4	9.9111	0.709361	0.0565228	1.0127e-05	2.84725e-06	0.000893008	elefE22_EDJa
59433.7	9.82447	0.709409	0.0565276	6.42833e-06	2.47215e-07	0.000858441	elefE22_EDJa
59505.1	9.81924	0.709179	0.0565125	8.13387e-06	-2.00089e-06	0.000879368	elefE22_EDJa
59576.4	9.84071	0.709307	0.0565304	3.01416e-06	4.11995e-06	0.000886202	elefE22_EDJa
59647.8	9.83642	0.709191	0.0565326	5.08621e-06	-1.49996e-06	0.00087668	elefE22_EDJa
59719.1	9.85717	0.709292	0.0565622	3.95316e-06	6.38985e-07	0.000883317	elefE22_EDJa
59790.5	9.69424	0.709284	0.0565421	1.98222e-06	3.40419e-07	0.000921137	elefE22_EDJa
59861.8	8.66037	0.709313	0.056505	5.07096e-06	2.14384e-06	0.000945801	elefE22_EDJa
59933.2	7.90029	0.709265	0.0565351	3.41247e-06	-8.01345e-06	0.000960873	elefE22_EDJa
60004.5	8.94417	0.709339	0.0564966	6.37048e-06	3.77702e-06	0.000981588	elefE22_EDJa
60075.9	9.26231	0.709205	0.056496	1.19872e-05	3.46455e-06	0.000957736	elefE22_EDJa
60147.2	9.52624	0.709307	0.0565225	2.27607e-06	1.07177e-06	0.000969586	elefE22_EDJa
60218.6	9.38387	0.70927	0.0565358	9.57109e-06	1.43189e-06	0.000975912	elefE22_EDJa
60289.9	9.22546	0.709241	0.0565276	6.21657e-06	-2.78212e-07	0.00101841	elefE22_EDJa
60361.3	9.18529	0.709305	0.056583	-1.38047e-06	-5.64631e-07	0.00105264	elefE22_EDJa
60432.6	9.14582	0.709185	0.0565225	4.00911e-06	4.67083e-06	0.00103275	elefE22_EDJa
60504	9.14897	0.709278	0.0565197	5.75665e-06	8.9182e-07	0.00105222	elefE22_EDJa
60575.3	9.14053	0.709247	0.0565696	7.7655e-06	4.77276e-06	0.00107429	elefE22_EDJa
60646.7	9.07789	0.709323	0.0565274	1.13255e-05	-1.93729e-06	0.00105666	elefE22_EDJa
60718	9.01279	0.709314	0.0565152	1.44811e-05	5.32812e-06	0.00107512	elefE22_EDJa
60789.3	8.95135	0.709335	0.0565161	4.24614e-06	-4.56119e-06	0.00106686	elefE22_EDJa
60860.7	8.84543	0.709341	0.0565912	4.68579e-06	4.91054e-06	0.00108221	elefE22_EDJa
60932	8.76214	0.709481	0.056549	7.19754e-06	1.54377e-07	0.00110264	elefE22_EDJa
61003.4	8.64776	0.709224	0.0564839	7.57606e-06	-2.48341e-06	0.00112301	elefE22_EDJa
61074.7	8.60481	0.709275	0.0565265	4.42831e-06	5.80397e-06	0.00111335	elefE22_EDJa
61146.1	8.60766	0.709326	0.0565184	1.07845e-05	4.27193e-06	0.00110584	elefE22_EDJa
61217.4	8.7591	0.709363	0.0565394	5.08286e-06	4.24711e-07	0.00109531	elefE22_EDJa
61288.8	8.97422	0.709362	0.0565317	5.04606e-06	6.99665e-06	0.0010397	elefE22_EDJa
61360.1	9.31134	0.709435	0.0565122	7.15371e-06	-7.59587e-06	0.000966375	elefE22_EDJa
61431.5	9.44129	0.709409	0.0565079	9.56077e-06	2.68931e-06	0.000934773	elefE22_EDJa
61502.8	9.16376	0.709338	0.056553	5.79267e-06	1.48692e-06	0.000906766	elefE22_EDJa
61574.2	9.5089	0.709241	0.0565053	6.70175e-06	-2.07433e-06	0.000878393	elefE22_EDJa
61645.5	10.2118	0.709327	0.0565314	7.53049e-07	5.4336e-06	0.000860812	elefE22_EDJa
61716.9	10.2401	0.7092	0.0565248	6.55626e-06	6.61307e-06	0.000845076	elefE22_EDJa
61788.2	10.0997	0.709215	0.0565455	1.53252e-06	2.21754e-09	0.000877108	elefE22_EDJa
61859.6	9.89487	0.709359	0.0565817	6.99924e-06	6.62839e-06	0.000944634	elefE22_EDJa
61930.9	9.78473	0.709302	0.0565644	5.74836e-06	-1.1177e-06	0.00090775	elefE22_EDJa
62002.3	10.0201	0.70932	0.0565588	4.29828e-06	4.4518e-06	0.000897721	elefE22_EDJa
62073.6	10.0794	0.709243	0.0565091	3.76881e-06	-3.49599e-06	0.000880246	elefE22_EDJa
62145	9.42121	0.70931	0.0565586	1.27939e-05	2.1673e-06	0.000909813	elefE22_EDJa
62216.3	9.76538	0.709237	0.0565396	5.44775e-06	-7.1583e-07	0.000940853	elefE22_EDJa
62287.7	9.67778	0.709353	0.056527	4.321e-06	2.2536e-06	0.000967168	elefE22_EDJa
62359	9.54767	0.709223	0.0564718	8.66044e-06	-5.73241e-06	0.000962664	elefE22_EDJa
62430.4	9.63532	0.709266	0.0565156	2.02144e-06	-2.24853e-06	0.000938395	elefE22_EDJa
62501.7	9.84441	0.709383	0.0565354	9.11927e-06	3.79189e-06	0.000908536	elefE22_EDJa
62573.1	10.0417	0.709347	0.0565228	-2.31789e-08	3.42497e-06	0.000916449	elefE22_EDJa
62644.4	10.2067	0.709234	0.0564793	3.55052e-06	1.73721e-07	0.000871455	elefE22_EDJa
62715.8	10.2604	0.709291	0.0564989	2.56907e-06	-2.8344e-07	0.00086566	elefE22_EDJa
62787.1	10.258	0.709312	0.0565533	5.75897e-06	1.21379e-06	0.000897179	elefE22_EDJa
62858.5	10.3423	0.709242	0.0565188	8.09703e-06	1.75865e-06	0.00086678	elefE22_EDJa
62929.8	10.5504	0.709121	0.056547	9.98235e-06	1.32345e-06	0.000849446	elefE22_EDJa
63001.2	10.5943	0.70921	0.0564869	1.22625e-06	-7.25833e-07	0.000819661	elefE22_EDJa
63072.5	10.7227	0.70916	0.056559	5.00797e-06	1.08498e-06	0.000852051	elefE22_EDJa
63143.9	10.412	0.709142	0.0565169	5.4598e-06	-3.59116e-06	0.00085691	elefE22_EDJa
63215.2	10.0888	0.70935	0.0565385	8.00259e-06	-3.81978e-06	0.000886825	elefE22_EDJa
63286.6	10.1803	0.709321	0.0565328	2.46493e-06	2.84124e-06	0.00089296	elefE22_EDJa
63357.9	10.1235	0.709282	0.0565496	4.0741e-06	6.11225e-06	0.000921519	elefE22_EDJa
63429.3	9.70935	0.709338	0.0565126	7.91928e-06	1.97349e-06	0.000918317	elefE22_EDJa
63500.6	9.59749	0.709243	0.0565276	1.22881e-06	3.19396e-06	0.000878731	elefE22_EDJa
63572	9.6903	0.709304	0.0565233	5.50255e-06	-1.64231e-06	0.000842619	elefE22_EDJa
63643.3	9.66189	0.709302	0.0565195	6.63254e-06	-1.4947e-06	0.000850043	elefE22_EDJa
63714.7	10.2542	0.709318	0.056532	3.33786e-06	1.44833e-06	0.00089362	elefE22_EDJa
63786	10.1759	0.709192	0.0565139	7.3108e-06	-7.40428e-07	0.000885426	elefE22_EDJa
63857.4	10.1276	0.70936	0.0565593	7.10846e-06	8.49895e-07	0.000927249	elefE22_EDJa
63928.7	10.1602	0.709289	0.0565341	8.41618e-06	3.6708e-06	0.000928597	elefE22_EDJa
64000.1	10.0872	0.709411	0.0565384	8.45312e-06	1.17664e-06	0.000894896	elefE22_EDJa
64071.4	10.0801	0.709231	0.0565397	9.51212e-06	-2.47891e-06	0.000919139	elefE22_EDJa
64142.8	10.0757	0.709387	0.0565233	4.51766e-06	4.03328e-06	0.000918026	elefE22_EDJa
64214.1	10.0068	0.709306	0.0564928	6.2968e-06	1.62892e-06	0.000911371	elefE22_EDJa
64285.4	10.109	0.709334	0.0565004	1.04443e-05	-1.34493e-07	0.000985949	elefE22_EDJa
64356.8	10.2688	0.709298	0.0565335	8.98312e-06	6.69025e-07	0.00089674	elefE22_EDJa
64428.1	10.0831	0.709215	0.0564981	1.21016e-05	6.74258e-07	0.000890057	elefE22_EDJa
64499.5	9.51228	0.709318	0.0565256	1.26347e-05	6.94676e-06	0.000927748	elefE22_EDJa
64570.8	9.17415	0.709246	0.0565031	-1.97415e-06	-1.64355e-06	0.0009592	elefE22_EDJa
64642.2	9.28847	0.709154	0.0565409	2.34139e-06	1.72261e-06	0.0009303	elefE22_EDJa
64713.5	9.57088	0.709147	0.0565308	4.3015e-06	-1.18937e-06	0.000903105	elefE22_EDJa
64784.9	10.0244	0.709315	0.0565456	4.09048e-06	4.67033e-06	0.000911123	elefE22_EDJa
64856.2	10.3953	0.709167	0.0564931	9.58815e-06	4.02084e-06	0.000855254	elefE22_EDJa
64927.6	10.7463	0.709242	0.0565054	8.27394e-06	9.39699e-07	0.000839958	elefE22_EDJa
64998.9	10.7995	0.709218	0.0565305	9.36149e-06	-2.04551e-07	0.000844774	elefE22_EDJa
65070.3	10.757	0.709032	0.0565497	3.37205e-06	4.22954e-06	0.000840973	elefE22_EDJa
65141.6	10.7751	0.709188	0.056535	4.89822e-06	6.55629e-07	0.000838788	elefE22_EDJa
65213	10.8351	0.70925	0.056566	3.58009e-06	-4.31274e-06	0.0012984	elefE22_EDJa
65284.3	10.7353	0.709178	0.0565086	6.52758e-06	2.77855e-06	0.000872822	elefE22_EDJa
65355.7	10.634	0.709261	0.0565201	8.17494e-06	6.36928e-06	0.000816827	elefE22_EDJa
65427	10.7032	0.709184	0.0565337	6.22295e-06	4.16811e-06	0.000858334	elefE22_EDJa
65498.4	10.6447	0.709271	0.0565105	5.0127e-06	1.24378e-06	0.000847544	elefE22_EDJa
65569.7	10.5959	0.709157	0.056528	5.25585e-06	3.40729e-06	0.000854001	elefE22_EDJa
65641.1	10.5138	0.709252	0.0565347	8.36377e-06	8.31979e-07	0.000844331	elefE22_EDJa
65712.4	10.2496	0.709337	0.0565232	7.36636e-06	-1.36165e-06	0.000903076	elefE22_EDJa
65783.8	10.1232	0.70927	0.0565432	5.86976e-06	1.28093e-06	0.000914755	elefE22_EDJa
65855.1	10.0379	0.709294	0.0565499	5.87242e-06	3.60734e-06	0.000880604	elefE22_EDJa
65926.5	9.95148	0.709236	0.0564939	7.5654e-06	3.8057e-06	0.00091859	elefE22_EDJa
65997.8	9.70215	0.709345	0.056513	7.05225e-06	1.05753e-06	0.00103414	elefE22_EDJa
66069.2	9.4388	0.709466	0.0565129	1.03545e-05	2.13929e-07	0.000962818	elefE22_EDJa
66140.5	9.34465	0.70945	0.0564878	5.87106e-06	2.423e-06	0.000970415	elefE22_EDJa
66211.9	9.22846	0.70947	0.0565216	1.92198e-06	4.21998e-06	0.000953521	elefE22_EDJa
66283.2	9.00799	0.709523	0.0565058	8.43322e-06	-2.51e-07	0.000979565	elefE22_EDJa
66354.6	8.86301	0.709636	0.0565547	7.60735e-06	-3.64512e-07	0.00102411	elefE22_EDJa
66425.9	8.82403	0.709564	0.0565429	8.8217e-06	1.75309e-06	0.00104065	elefE22_EDJa
66497.3	8.66905	0.709756	0.0565276	2.81947e-06	-4.09573e-07	0.00103863	elefE22_EDJa
66568.6	8.44903	0.709702	0.0565194	5.0726e-06	1.64569e-06	0.00104822	elefE22_EDJa
66640	8.41699	0.709765	0.0565263	5.83558e-06	2.42565e-06	0.00105106	elefE22_EDJa
66711.3	8.65602	0.709745	0.0565208	5.39192e-06	1.07964e-06	0.00101325	elefE22_EDJa
66782.7	8.62253	0.709615	0.0565078	8.56702e-06	2.68236e-06	0.00105552	elefE22_EDJa
66854	8.50357	0.709806	0.0565565	6.60472e-06	4.37763e-06	0.00101725	elefE22_EDJa
66925.4	8.32319	0.709928	0.0565683	3.17522e-06	-1.08977e-06	0.00107218	elefE22_EDJa
66996.7	8.2147	0.70973	0.0565607	7.71914e-07	-2.52018e-08	0.0010563	elefE22_EDJa
67068.1	8.01563	0.70993	0.0565382	7.75153e-06	4.15775e-06	0.00113347	elefE22_EDJa
67139.4	7.87398	0.709866	0.056543	7.26402e-06	2.22356e-06	0.0010884	elefE22_EDJa
67210.8	7.78846	0.70983	0.0565079	5.44365e-06	6.57034e-06	0.00111583	elefE22_EDJa
67282.1	7.5843	0.71005	0.0565263	5.54729e-06	-1.72368e-06	0.00115496	elefE22_EDJa
67353.5	7.42069	0.710133	0.0565172	9.81434e-06	1.10497e-06	0.0011728	elefE22_EDJa
67424.8	7.41286	0.71	0.0565199	4.1421e-07	2.04248e-06	0.0011781	elefE22_EDJa
67496.2	7.5078	0.7101	0.0565295	-1.30543e-06	5.43337e-06	0.00115319	elefE22_EDJa
67567.5	7.49068	0.71005	0.0565622	9.08439e-06	1.4605e-06	0.00115462	elefE22_EDJa
67638.9	7.58447	0.710043	0.0565209	1.18946e-05	6.16109e-06	0.0011309	elefE22_EDJa
67710.2	7.51055	0.710034	0.0565478	5.55169e-06	2.97532e-06	0.00115119	elefE22_EDJa
67781.6	7.48393	0.710038	0.0565491	6.24082e-06	5.76296e-06	0.00114476	elefE22_EDJa
67852.9	7.41742	0.710135	0.0565536	5.54326e-06	5.15118e-06	0.0011562	elefE22_EDJa
67924.2	7.45852	0.710153	0.0565464	7.32235e-06	6.88176e-07	0.00112482	elefE22_EDJa
67995.6	7.42879	0.710042	0.0565307	1.26293e-05	7.8715e-07	0.00118124	elefE22_EDJa
68066.9	7.40698	0.710098	0.0565744	4.41542e-06	-3.54305e-06	0.00116277	elefE22_EDJa
68138.3	7.42039	0.710079	0.0565333	1.16725e-05	-2.96624e-06	0.00153607	elefE22_EDJa
68209.6	7.39293	0.710148	0.0565182	2.2125e-06	-2.9548e-07	0.0011861	elefE22_EDJa
68281	7.43163	0.710168	0.0565388	1.18491e-05	1.96709e-07	0.00110458	elefE22_EDJa
68352.3	7.47854	0.710129	0.0565226	1.76552e-06	-1.35049e-07	0.00112392	elefE22_EDJa
68423.7	7.59937	0.709985	0.0565282	5.98133e-06	2.87121e-06	0.00113094	elefE22_EDJa
68495	7.6571	0.709989	0.056554	5.92463e-06	2.33572e-06	0.00112488	elefE22_EDJa
68566.4	7.6843	0.70988	0.0564836	5.87099e-06	-5.96615e-06	0.00111558	elefE22_EDJa
68637.7	7.67281	0.709902	0.0565304	6.3233e-06	4.47151e-06	0.00108262	elefE22_EDJa
68709.1	7.76211	0.70997	0.056527	9.4517e-06	6.18197e-06	0.00106927	elefE22_EDJa
68780.4	7.90338	0.709907	0.0565344	1.56507e-05	7.12367e-07	0.001049	elefE22_EDJa
68851.8	7.92118	0.709903	0.05656	1.07999e-05	3.59496e-06	0.00107607	elefE22_EDJa
68923.1	7.81277	0.709908	0.05654	-2.40154e-07	-7.36588e-06	0.00104277	elefE22_EDJa
68994.5	7.67245	0.710064	0.0564864	3.72395e-06	-3.24689e-06	0.00108503	elefE22_EDJa
69065.8	7.64918	0.709962	0.0565339	8.14086e-06	-1.36731e-06	0.00106744	elefE22_EDJa
69137.2	7.63378	0.709886	0.0565644	5.44335e-06	1.35115e-06	0.00106641	elefE22_EDJa
69208.5	7.62528	0.710008	0.0565322	8.07457e-06	2.36138e-06	0.0010898	elefE22_EDJa
69279.9	7.63377	0.709797	0.0565647	8.13261e-06	-2.36062e-07	0.00108919	elefE22_EDJa
69351.2	7.63456	0.710001	0.0565285	1.07428e-05	3.13569e-06	0.00109505	elefE22_EDJa
69422.6	7.66072	0.709898	0.0564988	1.09746e-05	2.05679e-06	0.00105651	elefE22_EDJa
69493.9	7.68906	0.710005	0.056509	6.98508e-06	-7.16812e-08	0.00103961	elefE22_EDJa
69565.3	7.77735	0.709882	0.0565374	7.25846e-06	1.40036e-06	0.00106618	elefE22_EDJa
69636.6	7.71674	0.70988	0.056517	9.26217e-06	3.60604e-06	0.00105239	elefE22_EDJa
69708	7.71115	0.709841	0.0565234	7.31372e-06	-1.18943e-07	0.0010875	elefE22_EDJa
69779.3	7.87354	0.709803	0.0565733	1.03756e-05	6.54363e-07	0.00107003	elefE22_EDJa
69850.7	7.87424	0.709832	0.0565278	-2.57285e-06	2.75552e-06	0.00107488	elefE22_EDJa
69922	7.87102	0.709803	0.0564973	1.17837e-05	5.58853e-06	0.00105186	elefE22_EDJa
69993.4	7.923	0.709793	0.0564923	9.39123e-06	-4.50981e-06	0.00104715	elefE22_EDJa
70064.7	7.9849	0.709889	0.0565445	5.44924e-06	1.45026e-06	0.0010642	elefE22_EDJa
70136.1	7.73285	0.709827	0.0565305	9.25464e-06	-1.82291e-06	0.00111784	elefE22_EDJa
70207.4	7.52596	0.709887	0.0565042	-1.79612e-06	-5.99827e-06	0.00118063	elefE22_EDJa
70278.8	7.59402	0.709958	0.0565209	8.4917e-06	5.26008e-06	0.00114818	elefE22_EDJa
70350.1	7.68809	0.709813	0.056532	7.58495e-06	-2.24624e-06	0.00110145	elefE22_EDJa
70421.5	7.67852	0.709791	0.056538	1.06969e-05	7.72553e-06	0.00110311	elefE22_EDJa
70492.8	7.65797	0.709991	0.0565605	1.17362e-05	-8.2825e-07	0.00119747	elefE22_EDJa
70564.2	7.78178	0.709773	0.0565517	6.78001e-06	5.33542e-06	0.00113784	elefE22_EDJa
70635.5	7.95045	0.709767	0.056547	1.53625e-05	5.73371e-06	0.00111798	elefE22_EDJa
70706.9	8.09682	0.709714	0.0565388	7.06556e-07	2.89542e-07	0.00109444	elefE22_EDJa
70778.2	8.276	0.709672	0.0565753	4.54223e-06	7.26527e-10	0.00111581	elefE22_EDJa
70849.6	8.42537	0.709674	0.0565277	3.74506e-06	-4.35988e-07	0.00109121	elefE22_EDJa
70920.9	8.59236	0.709668	0.0565168	7.22941e-06	8.00583e-07	0.00110354	elefE22_EDJa
70992.3	8.73124	0.709663	0.0564635	8.62683e-06	-1.84465e-06	0.0010917	elefE22_EDJa
71063.6	8.82575	0.709558	0.0565173	2.29293e-06	-7.86324e-07	0.00109388	elefE22_EDJa
71135	8.88003	0.709504	0.0565537	5.46063e-06	2.43948e-06	0.00106467	elefE22_EDJa
71206.3	8.91681	0.709494	0.0565013	9.17251e-06	3.8731e-06	0.00112677	elefE22_EDJa
71277.7	8.99886	0.70951	0.0565197	8.84789e-06	-1.09834e-06	0.00109826	elefE22_EDJa
71349	9.02042	0.709397	0.0565039	1.17377e-05	2.96217e-06	0.00113044	elefE22_EDJa
71420.3	9.13254	0.709533	0.056518	3.96889e-06	2.87719e-06	0.00106498	elefE22_EDJa
71491.7	9.27549	0.709577	0.0565261	5.95041e-06	-2.3107e-06	0.00108655	elefE22_EDJa
71563	9.24402	0.709459	0.0565513	7.83839e-06	1.15553e-06	0.00109776	elefE22_EDJa
71634.4	9.07276	0.709501	0.0565468	7.53204e-06	3.76921e-06	0.0010989	elefE22_EDJa
71705.7	9.0841	0.709595	0.0565535	1.63936e-05	1.82417e-06	0.00110438	elefE22_EDJa
71777.1	9.18835	0.709507	0.0565164	8.82473e-06	4.17488e-06	0.00105893	elefE22_EDJa
71848.4	9.2827	0.709432	0.0565199	7.81501e-06	1.70398e-06	0.00109893	elefE22_EDJa
71919.8	9.35055	0.709444	0.0564936	4.55099e-06	-1.65254e-06	0.00105451	elefE22_EDJa
71991.1	9.37602	0.709349	0.056493	7.34611e-06	3.41577e-06	0.00107797	elefE22_EDJa
72062.5	9.46819	0.7094	0.0565454	4.77521e-06	6.25015e-06	0.0011037	elefE22_EDJa
72133.8	9.37756	0.709433	0.0565073	2.07775e-06	-2.7603e-06	0.00106399	elefE22_EDJa
72205.2	9.15492	0.709536	0.0565243	6.36294e-06	2.75691e-06	0.00107029	elefE22_EDJa
72276.5	9.16501	0.709383	0.0565111	3.09847e-06	1.43884e-06	0.00108038	elefE22_EDJa
72347.9	9.28641	0.709429	0.0565465	6.78305e-06	-1.49088e-06	0.00108825	elefE22_EDJa
72419.2	9.47869	0.709243	0.0565114	2.01633e-07	1.64181e-06	0.0010716	elefE22_EDJa
72490.6	9.52738	0.709327	0.0565382	1.11771e-05	5.66954e-06	0.00107758	elefE22_EDJa
72561.9	9.6196	0.709168	0.0564879	8.79709e-06	3.61699e-06	0.00110284	elefE22_EDJa
72633.3	9.93826	0.709164	0.0565382	3.99317e-06	4.33834e-06	0.00110979	elefE22_EDJa
72704.6	10.0846	0.709212	0.0565384	9.82809e-06	2.47628e-07	0.00110585	elefE22_EDJa
72776	10.1713	0.70916	0.0564941	1.03502e-05	1.24671e-07	0.0011232	elefE22_EDJa
72847.3	10.2129	0.709134	0.0564996	1.00243e-05	2.19119e-06	0.00114231	elefE22_EDJa
72918.7	10.2922	0.70911	0.0564981	5.3108e-06	3.49605e-07	0.00111311	elefE22_EDJa
72990	10.2767	0.709128	0.0565017	3.36069e-06	-1.00463e-06	0.00111254	elefE22_EDJa
73061.4	10.3528	0.709107	0.0565363	6.32281e-06	2.50059e-06	0.00111438	elefE22_EDJa
73132.7	10.3697	0.709221	0.0565445	6.6753e-06	-8.06599e-07	0.00113177	elefE22_EDJa
73204.1	10.3036	0.709141	0.0565103	4.4219e-06	2.63063e-06	0.00111895	elefE22_EDJa
73275.4	10.2603	0.709142	0.0565094	6.91094e-06	3.32347e-07	0.00114278	elefE22_EDJa
73346.8	10.3286	0.709094	0.0564803	1.01102e-05	-1.80292e-06	0.00115616	elefE22_EDJa
73418.1	10.2785	0.709054	0.0565222	6.20602e-06	-1.24082e-06	0.00115184	elefE22_EDJa
73489.5	10.1116	0.709103	0.0565096	9.62282e-06	8.75593e-07	0.00119059	elefE22_EDJa
73560.8	10.2039	0.709107	0.0565078	7.80088e-06	-1.00042e-06	0.00112959	elefE22_EDJa
73632.2	10.2747	0.709088	0.056494	7.41169e-06	-9.68431e-07	0.00115746	elefE22_EDJa
73703.5	10.4741	0.709166	0.0565392	7.1491e-06	-4.75314e-06	0.00112348	elefE22_EDJa
73774.9	10.6061	0.709021	0.0565064	9.93704e-06	6.3911e-07	0.00115177	elefE22_EDJa
73846.2	10.7258	0.70912	0.056528	5.84232e-06	4.46338e-07	0.0011321	elefE22_EDJa
73917.6	10.6461	0.709083	0.0565209	1.18778e-05	2.56629e-06	0.00113676	elefE22_EDJa
73988.9	10.6014	0.70905	0.0565166	4.38039e-06	6.75642e-08	0.00112378	elefE22_EDJa
74060.3	10.4435	0.709174	0.0565309	9.06615e-06	1.28747e-07	0.0011116	elefE22_EDJa
74131.6	10.3571	0.709096	0.0565119	8.65136e-06	-3.3472e-06	0.00108231	elefE22_EDJa
74203	10.2344	0.70914	0.056549	1.10197e-05	9.49655e-07	0.0010901	elefE22_EDJa
74274.3	10.0907	0.709089	0.0564859	4.585e-06	4.66187e-06	0.00109757	elefE22_EDJa
74345.7	9.98451	0.709127	0.0565375	2.67792e-06	6.45485e-07	0.00110167	elefE22_EDJa
74417	9.82023	0.709119	0.0565107	1.07347e-05	9.03678e-07	0.00110889	elefE22_EDJa
74488.4	9.64111	0.709173	0.0565426	9.94883e-06	2.79431e-06	0.00112057	elefE22_EDJa
74559.7	9.43935	0.70912	0.0565147	6.34459e-06	4.22282e-07	0.00109027	elefE22_EDJa
74631.1	9.37134	0.709168	0.0565116	5.87114e-06	1.74238e-06	0.00107171	elefE22_EDJa
74702.4	9.28473	0.709153	0.0565385	8.71954e-06	-4.94443e-06	0.00106688	elefE22_EDJa
74773.8	9.40299	0.709221	0.0564778	9.91789e-06	-2.97928e-06	0.00102314	elefE22_EDJa
74845.1	9.5438	0.709094	0.0564981	3.6498e-07	-4.33841e-07	0.000962618	elefE22_EDJa
74916.5	9.6547	0.709164	0.056521	8.16922e-06	-1.35466e-07	0.000909038	elefE22_EDJa
74987.8	9.75734	0.709171	0.0565232	1.28866e-05	1.78524e-06	0.000854913	elefE22_EDJa
75059.1	9.84352	0.709132	0.0565151	8.14081e-06	-2.54384e-06	0.000836456	elefE22_EDJa
75130.5	9.8866	0.70926	0.0565155	1.30682e-05	1.35402e-06	0.000814881	elefE22_EDJa
75201.8	9.87049	0.70924	0.0565052	7.07894e-06	2.46763e-06	0.000808584	elefE22_EDJa
75273.2	9.94116	0.709142	0.056497	2.10563e-06	4.10073e-06	0.000782258	elefE22_EDJa
75344.5	10.1879	0.709149	0.0565399	5.37349e-06	3.28418e-06	0.00078465	elefE22_EDJa
75415.9	10.2081	0.7091	0.0565347	8.75327e-06	-1.0649e-06	0.000758298	elefE22_EDJa
75487.2	10.2359	0.709201	0.0565057	6.54396e-06	9.69427e-08	0.000752517	elefE22_EDJa
75558.6	10.0061	0.709167	0.0565148	7.5428e-06	7.21222e-08	0.000768963	elefE22_EDJa
75629.9	9.85792	0.70912	0.0565348	1.15053e-06	-4.16458e-06	0.000764196	elefE22_EDJa
75701.3	10.0936	0.709189	0.0565402	4.15375e-06	2.10196e-06	0.000741629	elefE22_EDJa
75772.6	10.425	0.709228	0.0565014	6.76603e-06	2.96806e-06	0.000718975	elefE22_EDJa
75844	10.5076	0.709186	0.0565279	3.94582e-06	-2.94363e-06	0.000735168	elefE22_EDJa
75915.3	10.3493	0.709093	0.0565403	9.28368e-06	8.76924e-07	0.000740948	elefE22_EDJa
75986.7	10.4555	0.709201	0.0565024	1.16004e-05	6.25238e-07	0.00071837	elefE22_EDJa
76058	10.5915	0.709194	0.0565117	8.86949e-06	4.10278e-06	0.000696704	elefE22_EDJa
76129.4	10.4873	0.70913	0.05655	3.54986e-06	1.84187e-06	0.000721534	elefE22_EDJa
76200.7	10.3874	0.709154	0.0565214	1.00382e-05	6.809e-07	0.000711099	elefE22_EDJa
76272.1	10.5666	0.7092	0.0565157	7.43332e-06	2.83318e-06	0.000682637	elefE22_EDJa
76343.4	10.593	0.709293	0.056483	5.20962e-06	-9.20139e-08	0.000679399	elefE22_EDJa
76414.8	10.7015	0.709267	0.0564939	1.17255e-05	8.11302e-07	0.000676297	elefE22_EDJa
76486.1	10.8017	0.709219	0.0564727	8.48214e-06	-3.11476e-07	0.000668389	elefE22_EDJa
76557.5	10.9019	0.70926	0.0565285	7.59185e-06	5.4284e-07	0.000658179	elefE22_EDJa
76628.8	11.0114	0.709287	0.056526	7.168e-06	-5.72542e-07	0.000671993	elefE22_EDJa
76700.2	11.0467	0.709184	0.0565444	4.19324e-06	-8.53835e-07	0.000633062	elefE22_EDJa
76771.5	11.1634	0.709198	0.0565036	1.03828e-05	1.66935e-07	0.000629883	elefE22_EDJa
76842.9	11.1442	0.709149	0.0564982	6.4602e-06	3.91279e-07	0.000665974	elefE22_EDJa
76914.2	11.1076	0.709241	0.0565532	5.12999e-06	1.67444e-06	0.00066255	elefE22_EDJa
76985.6	10.9992	0.70923	0.0565454	4.81397e-06	-3.61184e-06	0.00065796	elefE22_EDJa
77056.9	10.9917	0.709264	0.0565297	7.04972e-06	4.35383e-06	0.000688128	elefE22_EDJa
77128.3	11.0402	0.709229	0.0565178	6.94306e-06	-5.68723e-07	0.000666602	elefE22_EDJa
77199.6	11.0499	0.709261	0.0565421	5.68787e-06	-5.63234e-08	0.000638368	elefE22_EDJa
77271	10.9661	0.709124	0.0565104	4.5848e-06	-3.53915e-07	0.000657751	elefE22_EDJa
77342.3	10.9399	0.709185	0.0565247	4.09879e-06	2.32387e-06	0.000693414	elefE22_EDJa
77413.7	10.9584	0.709212	0.0565357	8.26375e-06	4.37466e-06	0.000688831	elefE22_EDJa
77485	10.9121	0.70921	0.0565269	7.15152e-06	-2.4551e-06	0.000671756	elefE22_EDJa
77556.4	9.53763	0.709015	0.0565509	8.64236e-06	1.81163e-06	0.000692622	elefE22_EDJa
77627.7	8.92032	0.709342	0.056526	4.55836e-06	-4.46609e-06	0.000673886	elefE22_EDJa
77699.1	10.4884	0.70929	0.0565237	8.94214e-06	3.54537e-06	0.000685475	elefE22_EDJa
77770.4	10.9468	0.709234	0.0565401	4.9262e-06	-1.1921e-06	0.000684898	elefE22_EDJa
77841.8	10.9905	0.709182	0.056521	5.37994e-06	-1.20003e-07	0.000671578	elefE22_EDJa
77913.1	10.922	0.709372	0.056502	5.03271e-06	-9.87649e-07	0.000687844	elefE22_EDJa
77984.5	11.2285	0.709227	0.0565107	2.35454e-06	2.92666e-06	0.000677827	elefE22_EDJa
78055.8	11.6713	0.709276	0.0565184	5.24596e-06	-2.00309e-07	0.000651217	elefE22_EDJa
78127.2	11.6317	0.709201	0.0565203	6.79019e-07	-9.71824e-08	0.000638737	elefE22_EDJa
78198.5	11.2041	0.709225	0.0565189	6.5408e-06	1.05108e-06	0.000664353	elefE22_EDJa
78269.9	11.1304	0.709146	0.0564943	7.06775e-06	1.81923e-07	0.000677199	elefE22_EDJa
78341.2	11.2168	0.709126	0.0565224	8.96602e-06	3.85161e-06	0.000669137	elefE22_EDJa
78412.6	11.214	0.709208	0.0565236	1.29049e-05	2.20517e-06	0.000664196	elefE22_EDJa
78483.9	11.1969	0.709093	0.0565063	5.45704e-06	1.39122e-07	0.000663016	elefE22_EDJa
78555.2	11.2227	0.709219	0.0565127	5.64803e-06	3.83479e-07	0.000656328	elefE22_EDJa
78626.6	11.156	0.709227	0.0565071	6.11737e-06	2.08486e-06	0.000671826	elefE22_EDJa
78697.9	11.0383	0.709171	0.056517	9.43537e-06	2.27892e-06	0.000648341	elefE22_EDJa
78769.3	11.0812	0.709187	0.0565022	4.4773e-06	1.33737e-06	0.000653908	elefE22_EDJa
78840.6	11.0247	0.709145	0.0565033	7.57798e-06	-2.75361e-06	0.000680107	elefE22_EDJa
78912	11.0109	0.70916	0.0565443	7.48149e-06	1.71384e-06	0.000691271	elefE22_EDJa
78983.3	10.9578	0.709248	0.0565286	5.6553e-06	-1.54019e-07	0.000668514	elefE22_EDJa
79054.7	10.8588	0.709186	0.05653	7.74427e-06	2.52276e-06	0.000669965	elefE22_EDJa
79126	10.958	0.70922	0.0565191	6.75014e-06	-3.59516e-06	0.000658439	elefE22_EDJa
79197.4	10.9257	0.709223	0.0565337	1.24404e-05	4.20002e-06	0.000667956	elefE22_EDJa
79268.7	10.7536	0.709175	0.0565372	4.64792e-06	1.73535e-06	0.000687189	elefE22_EDJa
79340.1	10.5674	0.709144	0.0564971	9.53617e-06	3.04672e-06	0.000700302	elefE22_EDJa
79411.4	10.5128	0.709247	0.0565605	6.22692e-06	-2.21465e-06	0.000744841	elefE22_EDJa
79482.8	10.4276	0.709274	0.0564949	4.55821e-06	3.62981e-06	0.000708981	elefE22_EDJa
79554.1	10.3455	0.709307	0.056524	1.06742e-05	-4.97081e-06	0.000719524	elefE22_EDJa
79625.5	10.3657	0.709244	0.0565754	1.07059e-05	4.9422e-06	0.000713251	elefE22_EDJa
79696.8	10.3493	0.709251	0.0565483	4.67703e-06	4.96225e-06	0.000720675	elefE22_EDJa
79768.2	10.274	0.709282	0.0565516	6.78124e-07	1.21247e-06	0.000707706	elefE22_EDJa
79839.5	10.2358	0.709315	0.0565403	7.62183e-06	4.06201e-06	0.000727837	elefE22_EDJa
79910.9	10.3207	0.709262	0.0565443	1.79081e-06	-3.45817e-06	0.000738732	elefE22_EDJa
79982.2	10.4173	0.709247	0.0565246	1.08699e-05	1.02261e-06	0.000733655	elefE22_EDJa
80053.6	10.4377	0.709218	0.0565158	1.51321e-06	-3.56873e-06	0.000755899	elefE22_EDJa
80124.9	10.4832	0.709407	0.0565156	1.48326e-05	2.55891e-06	0.000703273	elefE22_EDJa
80196.3	10.3911	0.709267	0.0565337	1.89018e-06	5.027e-06	0.000721648	elefE22_EDJa
80267.6	10.2485	0.709222	0.0565083	1.10577e-05	3.57269e-06	0.000752619	elefE22_EDJa
80339	10.3734	0.709292	0.0565259	1.0046e-05	-1.35703e-06	0.000739107	elefE22_EDJa
80410.3	10.254	0.709231	0.0565227	4.37017e-06	-3.19671e-06	0.000754213	elefE22_EDJa
80481.7	10.1683	0.709242	0.056545	9.0161e-06	-8.69061e-07	0.00072083	elefE22_EDJa
80553	10.18	0.709164	0.0564895	3.73658e-06	3.27189e-07	0.000747923	elefE22_EDJa
80624.4	10.1182	0.709269	0.0564903	5.64393e-06	-3.18465e-06	0.000780258	elefE22_EDJa
80695.7	10.1923	0.709253	0.0565414	1.13026e-05	3.58927e-06	0.000762184	elefE22_EDJa
80767.1	10.1527	0.70933	0.056536	2.84255e-06	3.2069e-06	0.000757843	elefE22_EDJa
80838.4	10.2036	0.709312	0.0564838	6.51624e-06	-5.28711e-07	0.000734803	elefE22_EDJa
80909.8	10.2402	0.709306	0.0565427	7.51689e-06	-5.80963e-07	0.000755831	elefE22_EDJa
80981.1	10.164	0.709242	0.056551	6.31852e-06	1.91578e-06	0.000734397	elefE22_EDJa
81052.5	10.0063	0.709262	0.0565449	6.29194e-06	1.82983e-06	0.000772505	elefE22_EDJa
81123.8	9.88322	0.709181	0.056555	6.95063e-06	1.86964e-06	0.000763261	elefE22_EDJa
81195.2	9.71328	0.709247	0.0565552	7.93326e-06	-2.08644e-07	0.000756909	elefE22_EDJa
81266.5	9.58791	0.709212	0.0565179	5.4228e-06	-2.72747e-06	0.000835337	elefE22_EDJa
81337.9	9.59883	0.709337	0.0565507	6.22312e-06	1.69218e-06	0.000786492	elefE22_EDJa
81409.2	9.69328	0.709421	0.0565514	7.08944e-06	2.60082e-06	0.000763163	elefE22_EDJa
81480.6	9.6877	0.709284	0.0565097	3.14706e-06	3.04272e-06	0.000782273	elefE22_EDJa
81551.9	9.05932	0.709291	0.0565384	6.93818e-06	4.12391e-06	0.000775238	elefE22_EDJa
81623.3	9.2419	0.709257	0.0564805	7.22828e-06	3.57096e-06	0.000789435	elefE22_EDJa
81694.6	9.86106	0.70928	0.0565287	1.44881e-06	-3.06338e-06	0.000754248	elefE22_EDJa
81766	9.54493	0.70932	0.0564767	4.18121e-06	2.17215e-06	0.000822987	elefE22_EDJa
81837.3	9.30032	0.709387	0.0565513	4.63305e-06	1.37575e-06	0.00081889	elefE22_EDJa
81908.7	9.3905	0.709408	0.056526	1.01238e-05	6.47747e-07	0.000805169	elefE22_EDJa
81980	9.2062	0.709377	0.0565272	9.13826e-06	2.37271e-06	0.000791899	elefE22_EDJa
82051.4	8.66294	0.70946	0.056494	6.91934e-06	8.14328e-08	0.000781867	elefE22_EDJa
82122.7	8.66651	0.709484	0.0565401	9.54728e-06	-3.99075e-06	0.000800588	elefE22_EDJa
82194	9.16913	0.709365	0.0565288	7.35189e-06	9.55649e-07	0.000810715	elefE22_EDJa
82265.4	9.15836	0.709427	0.0564986	8.16087e-06	4.43505e-06	0.000818451	elefE22_EDJa
82336.7	9.17936	0.709432	0.0565387	1.13351e-05	1.36598e-06	0.000785082	elefE22_EDJa
82408.1	9.30645	0.709363	0.0565665	2.0638e-06	6.6697e-08	0.000822804	elefE22_EDJa
82479.4	9.34027	0.709376	0.0565564	5.72756e-06	-9.88854e-07	0.00080747	elefE22_EDJa
82550.8	9.22435	0.70938	0.0565289	-4.26868e-07	3.68428e-06	0.000823738	elefE22_EDJa
82622.1	9.07246	0.70941	0.0565447	5.26529e-06	2.43132e-06	0.000815757	elefE22_EDJa
82693.5	8.9883	0.709414	0.0565667	5.35933e-06	-4.85787e-08	0.000805405	elefE22_EDJa
82764.8	8.915	0.709421	0.0565131	8.11735e-06	1.28946e-06	0.000812617	elefE22_EDJa
82836.2	8.80343	0.70944	0.0565123	8.15549e-06	7.4217e-07	0.000812407	elefE22_EDJa
82907.5	8.7402	0.709505	0.0565389	4.64994e-06	3.29189e-06	0.000805096	elefE22_EDJa
82978.9	8.78667	0.709442	0.0565095	1.80396e-06	-1.50792e-06	0.000849552	elefE22_EDJa
83050.2	9.05072	0.709432	0.0565354	5.65396e-06	1.29126e-06	0.000762578	elefE22_EDJa
83121.6	9.25109	0.709439	0.0565228	1.11284e-05	-1.33325e-06	0.000740021	elefE22_EDJa
83192.9	9.25684	0.709415	0.0564999	4.17205e-06	-5.01056e-06	0.000797969	elefE22_EDJa
83264.3	9.22907	0.709502	0.0564571	7.0125e-06	6.06587e-06	0.000751339	elefE22_EDJa
83335.6	9.38396	0.709409	0.0565213	1.39805e-06	1.4759e-06	0.000743087	elefE22_EDJa
83407	9.58562	0.709437	0.0565036	1.08571e-05	5.75122e-06	0.000728803	elefE22_EDJa
83478.3	9.57674	0.709421	0.0564858	2.09762e-06	-1.58001e-06	0.000739803	elefE22_EDJa
83549.7	9.38253	0.709485	0.0564977	7.14588e-06	7.00056e-06	0.000747104	elefE22_EDJa
83621	9.31611	0.709439	0.0565305	6.38918e-06	-1.12308e-06	0.00076043	elefE22_EDJa
83692.4	9.31691	0.709429	0.0565376	3.10912e-06	2.99874e-06	0.000733981	elefE22_EDJa
83763.7	9.52308	0.70949	0.0564836	1.18877e-05	4.95794e-07	0.000744679	elefE22_EDJa
83835.1	9.8127	0.70948	0.0565299	6.63285e-07	1.46622e-06	0.000700966	elefE22_EDJa
83906.4	9.97762	0.709453	0.056518	8.83911e-06	2.51738e-06	0.00066657	elefE22_EDJa
83977.8	10.0732	0.709452	0.0564986	7.34305e-06	1.28024e-06	0.000658182	elefE22_EDJa
84049.1	10.121	0.709413	0.0565352	7.85916e-06	2.4475e-06	0.000685473	elefE22_EDJa
84120.5	10.506	0.709476	0.0565046	5.73608e-06	-5.98612e-06	0.000643814	elefE22_EDJa
84191.8	10.9683	0.709447	0.0565466	7.63554e-06	-2.80937e-07	0.000648137	elefE22_EDJa
84263.2	11.3317	0.709312	0.056514	-1.42527e-06	-2.38538e-06	0.000614978	elefE22_EDJa
84334.5	11.6517	0.709307	0.0565306	1.09379e-05	6.73663e-06	0.000581127	elefE22_EDJa
84405.9	11.7778	0.709302	0.0565259	8.87274e-06	3.46781e-06	0.000593053	elefE22_EDJa
84477.2	11.6271	0.709243	0.0565053	7.68572e-06	-3.81491e-06	0.000611222	elefE22_EDJa
84548.6	11.3421	0.709205	0.0565343	6.86821e-06	-1.47725e-06	0.000667728	elefE22_EDJa
84619.9	11.3253	0.709243	0.0565009	8.54522e-06	-3.85682e-07	0.000637876	elefE22_EDJa
84691.3	11.5048	0.709316	0.0565408	9.24439e-06	-8.23705e-07	0.000632803	elefE22_EDJa
84762.6	11.5117	0.709324	0.0565124	4.34882e-06	2.81321e-06	0.000600369	elefE22_EDJa
84834	11.5213	0.709339	0.0565218	5.51373e-06	5.95789e-07	0.000598424	elefE22_EDJa
84905.3	11.5248	0.709225	0.0564957	6.37495e-06	6.36849e-06	0.000618973	elefE22_EDJa
84976.7	11.4154	0.70932	0.0564976	1.08841e-05	2.72006e-06	0.000621304	elefE22_EDJa
85048	11.3117	0.709258	0.0565125	5.15668e-06	6.34959e-06	0.000626064	elefE22_EDJa
85119.4	11.1087	0.709364	0.0565186	3.16228e-06	-2.64778e-06	0.000662401	elefE22_EDJa
85190.7	10.9411	0.709341	0.0565455	7.6424e-06	3.1695e-06	0.000680823	elefE22_EDJa
85262.1	10.8854	0.709312	0.0565428	3.16433e-06	3.9912e-06	0.000711191	elefE22_EDJa
85333.4	10.8409	0.709217	0.0565092	9.97985e-07	4.76586e-06	0.000710875	elefE22_EDJa
85404.8	10.8892	0.709331	0.0565288	8.03615e-06	1.16464e-07	0.00071541	elefE22_EDJa
85476.1	10.8787	0.70927	0.0565436	1.15133e-05	2.23224e-06	0.000726903	elefE22_EDJa
85547.5	10.9356	0.709395	0.0565093	2.45299e-06	-1.50603e-07	0.000724627	elefE22_EDJa
85618.8	11.2107	0.709328	0.0564967	3.69501e-06	-3.21129e-06	0.000672786	elefE22_EDJa
85690.1	11.3564	0.709299	0.0565587	1.05211e-05	4.00725e-06	0.000646194	elefE22_EDJa
85761.5	11.3741	0.709382	0.056491	7.49374e-06	-9.60057e-07	0.000631042	elefE22_EDJa
85832.8	11.1378	0.709204	0.0565002	1.29254e-05	3.20803e-06	0.000681018	elefE22_EDJa
85904.2	11.0077	0.709425	0.0565107	7.07892e-06	-2.56831e-06	0.000689305	elefE22_EDJa
85975.5	10.8133	0.709385	0.056515	6.99575e-06	5.09678e-07	0.000736294	elefE22_EDJa
86046.9	10.5555	0.709294	0.0565306	1.12306e-05	-7.47449e-07	0.000728351	elefE22_EDJa
86118.2	10.2296	0.709289	0.0564906	7.2431e-07	1.86116e-06	0.000792178	elefE22_EDJa
86189.6	9.98848	0.709328	0.056541	3.57634e-06	3.43355e-07	0.000837764	elefE22_EDJa
86260.9	9.93743	0.709395	0.0565093	4.99927e-06	2.64469e-08	0.000835123	elefE22_EDJa
86332.3	9.80971	0.709506	0.0565339	5.86926e-06	-6.3377e-06	0.000873738	elefE22_EDJa
86403.6	9.81765	0.709393	0.0564812	9.81119e-06	-8.73193e-08	0.000870679	elefE22_EDJa
86475	9.53583	0.709454	0.0564873	4.8879e-06	-1.00453e-06	0.000914889	elefE22_EDJa
86546.3	9.33955	0.709563	0.0565459	1.03942e-05	-7.62783e-07	0.000928737	elefE22_EDJa
86617.7	9.42452	0.709446	0.0565001	1.03197e-05	1.54594e-06	0.000899679	elefE22_EDJa
86689	9.61442	0.709497	0.0565554	1.14128e-05	-1.00297e-06	0.000865112	elefE22_EDJa
86760.4	9.68251	0.709434	0.0565474	7.69995e-06	6.53801e-06	0.000877933	elefE22_EDJa
86831.7	9.61835	0.709502	0.0565187	9.76029e-06	8.27836e-07	0.000902403	elefE22_EDJa
86903.1	9.76451	0.709411	0.0565558	4.48865e-06	1.49796e-06	0.000854301	elefE22_EDJa
86974.4	9.55424	0.709459	0.0565268	4.76322e-06	3.82412e-07	0.000885385	elefE22_EDJa
87045.8	9.10577	0.709528	0.0565309	6.17823e-06	2.54457e-06	0.000933604	elefE22_EDJa
87117.1	8.84992	0.709605	0.056536	7.49805e-06	6.74408e-06	0.000951973	elefE22_EDJa
87188.5	8.59868	0.709721	0.0565428	5.69276e-06	-1.32946e-06	0.000933707	elefE22_EDJa
87259.8	8.28458	0.70987	0.0565553	5.31418e-06	4.48325e-06	0.000967703	elefE22_EDJa
87331.2	8.10893	0.709896	0.0565482	5.93678e-06	2.20728e-06	0.00100728	elefE22_EDJa
87402.5	7.97671	0.710077	0.0565312	6.44567e-06	1.58847e-06	0.000963992	elefE22_EDJa
87473.9	7.90976	0.710072	0.0565285	1.10131e-05	3.7806e-06	0.000954398	elefE22_EDJa
87545.2	7.73819	0.709985	0.0565172	8.50598e-06	1.16616e-05	0.000944821	elefE22_EDJa
87616.6	7.56053	0.710144	0.056519	-2.8327e-06	2.18431e-06	0.000924249	elefE22_EDJa
87687.9	7.44786	0.710234	0.0565424	1.19078e-06	3.38496e-06	0.000904375	elefE22_EDJa
87759.3	7.39561	0.710414	0.0565561	1.32332e-05	-2.28889e-06	0.000874109	elefE22_EDJa
87830.6	7.30984	0.71025	0.0565505	1.25436e-05	1.09482e-06	0.000865348	elefE22_EDJa
87902	7.1994	0.710314	0.0565395	1.11515e-05	4.12679e-06	0.000894586	elefE22_EDJa
87973.3	7.19342	0.710382	0.0565294	8.47169e-06	1.48517e-06	0.000890675	elefE22_EDJa
88044.7	7.26032	0.710334	0.0565724	7.03525e-06	-1.09801e-06	0.000878751	elefE22_EDJa
88116	7.24345	0.710333	0.0564998	3.38967e-06	5.15294e-06	0.000892909	elefE22_EDJa
88187.4	7.24194	0.710414	0.0565688	8.21991e-06	-1.46255e-06	0.000873562	elefE22_EDJa
88258.7	7.13407	0.710499	0.0565763	1.15365e-05	1.98304e-06	0.000889093	elefE22_EDJa
88330.1	7.1227	0.710357	0.0565495	2.10945e-06	1.71012e-06	0.000899401	elefE22_EDJa
88401.4	7.04059	0.710372	0.0565223	1.10273e-05	2.35874e-06	0.000890083	elefE22_EDJa
88472.8	6.97781	0.710445	0.0565589	1.55897e-05	2.92797e-06	0.000901978	elefE22_EDJa
88544.1	7.00866	0.710312	0.0565484	1.21741e-05	-9.12504e-07	0.000919443	elefE22_EDJa
88615.5	7.02555	0.71035	0.0565571	1.60328e-05	1.51204e-06	0.000849125	elefE22_EDJa
88686.8	7.01532	0.710341	0.0565252	9.34516e-06	-1.29577e-06	0.000933581	elefE22_EDJa
88758.2	6.9598	0.710233	0.0565667	6.46898e-06	1.3632e-06	0.000885536	elefE22_EDJa
88829.5	7.0506	0.710337	0.0564976	1.15873e-05	6.13981e-06	0.000900925	elefE22_EDJa
88900.9	7.11281	0.710299	0.0564944	5.59173e-06	-4.66538e-06	0.000808909	elefE22_EDJa
88972.2	7.17544	0.710266	0.0565216	9.2969e-06	-1.32615e-06	0.00088726	elefE22_EDJa
89043.6	7.24688	0.710127	0.0565148	2.21345e-06	7.03989e-07	0.000886362	elefE22_EDJa
89114.9	7.29364	0.710102	0.0564424	1.17336e-05	1.02877e-06	0.000876365	elefE22_EDJa
89186.3	7.34841	0.710166	0.0564933	2.05343e-06	4.4398e-06	0.000830031	elefE22_EDJa
89257.6	7.39556	0.710141	0.0565306	1.30622e-05	-2.95179e-10	0.000868702	elefE22_EDJa
89328.9	7.52001	0.710061	0.0565738	1.27246e-05	-1.59572e-06	0.000805108	elefE22_EDJa
89400.3	7.44677	0.710183	0.05656	7.71879e-06	7.04289e-07	0.000800859	elefE22_EDJa
89471.6	7.57717	0.710099	0.0565431	8.44405e-06	1.41332e-06	0.000832618	elefE22_EDJa
89543	7.67683	0.710063	0.0564693	-3.33301e-07	2.04111e-06	0.000827706	elefE22_EDJa
89614.3	7.697	0.709982	0.0565471	9.50743e-06	2.5464e-06	0.000833825	elefE22_EDJa
89685.7	7.57707	0.710124	0.0565115	7.49094e-06	4.09038e-06	0.000827124	elefE22_EDJa
89757	7.68893	0.710043	0.056534	1.6827e-05	-1.46894e-06	0.000822268	elefE22_EDJa
89828.4	7.70783	0.710042	0.056515	4.53553e-06	2.8203e-06	0.00079508	elefE22_EDJa
89899.7	7.67022	0.710106	0.0564903	8.59242e-06	8.65506e-06	0.000813229	elefE22_EDJa
89971.1	7.70367	0.710154	0.0565656	4.73724e-06	2.94292e-06	0.000804569	elefE22_EDJa
90042.4	7.63848	0.710148	0.0565549	8.12072e-06	3.26542e-06	0.000837076	elefE22_EDJa
90113.8	7.59525	0.710054	0.056512	1.195e-05	3.51383e-06	0.000865836	elefE22_EDJa
90185.1	7.62745	0.710298	0.0565228	3.75176e-06	-4.13285e-06	0.00085702	elefE22_EDJa
90256.5	7.68818	0.710143	0.0565496	3.0805e-07	3.16505e-06	0.000823153	elefE22_EDJa
90327.8	7.7838	0.710149	0.0564918	1.31246e-05	1.95991e-06	0.000834459	elefE22_EDJa
90399.2	7.95803	0.710095	0.0565681	9.86276e-06	7.7725e-06	0.000788642	elefE22_EDJa
90470.5	7.88933	0.710094	0.0565375	1.15023e-05	5.50606e-06	0.000770156	elefE22_EDJa
90541.9	8.05878	0.710117	0.0565647	5.64566e-06	-3.70771e-06	0.000763888	elefE22_EDJa
90613.2	7.99459	0.710011	0.0565109	8.79347e-06	3.69984e-06	0.000750221	elefE22_EDJa
90684.6	7.95256	0.710042	0.0565601	8.21906e-06	3.85068e-06	0.000820455	elefE22_EDJa
90755.9	7.7189	0.710109	0.0565319	1.04021e-05	5.97891e-06	0.000818415	elefE22_EDJa
90827.3	6.5496	0.710048	0.0565297	1.84544e-05	-5.32002e-06	0.00080614	elefE22_EDJa
90898.6	6.40829	0.710049	0.0565412	2.53312e-06	1.41967e-06	0.000811179	elefE22_EDJa
90970	6.55731	0.71018	0.0565139	6.07882e-06	1.97397e-06	0.00086637	elefE22_EDJa
91041.3	6.41811	0.710228	0.0565487	3.66021e-06	7.48153e-06	0.00081003	elefE22_EDJa
91112.7	6.66673	0.710423	0.0565513	3.83543e-06	-1.65935e-06	0.000854676	elefE22_EDJa
91184	7.64487	0.710285	0.0565117	3.16936e-06	2.56324e-07	0.000850226	elefE22_EDJa
91255.4	7.87676	0.710183	0.0565532	6.14408e-06	1.49413e-06	0.000812605	elefE22_EDJa
91326.7	7.82623	0.710285	0.0565249	7.01296e-06	2.9224e-06	0.000825497	elefE22_EDJa
91398.1	7.75608	0.710328	0.0565178	1.24925e-05	-1.11271e-06	0.000812144	elefE22_EDJa
91469.4	7.70791	0.71046	0.0565103	1.13452e-05	7.19049e-06	0.000856754	elefE22_EDJa
91540.8	7.84197	0.71026	0.056507	2.29882e-06	-1.87358e-07	0.000853295	elefE22_EDJa
91612.1	7.7788	0.710393	0.0565878	6.92126e-06	-5.71855e-08	0.000834062	elefE22_EDJa
91683.5	7.68423	0.710403	0.056485	1.21565e-05	4.73255e-06	0.000886263	elefE22_EDJa
91754.8	7.65399	0.710417	0.056522	7.83871e-06	3.0592e-06	0.000811569	elefE22_EDJa
91826.2	7.72313	0.710344	0.0565135	-1.59709e-07	2.0492e-06	0.000844343	elefE22_EDJa
91897.5	7.69264	0.710427	0.0565334	5.70072e-06	-8.87189e-07	0.00085044	elefE22_EDJa
91968.9	7.73939	0.710481	0.0565302	5.56315e-06	2.69645e-06	0.000880614	elefE22_EDJa
92040.2	7.65894	0.710459	0.0565595	9.72793e-06	-1.17729e-06	0.000893711	elefE22_EDJa
92111.6	7.60645	0.710495	0.0565389	3.71107e-06	4.2326e-07	0.000874054	elefE22_EDJa
92182.9	7.51324	0.710446	0.0565425	1.19881e-05	5.00898e-06	0.000861721	elefE22_EDJa
92254.3	7.40204	0.71045	0.0565316	9.58261e-06	-1.3205e-06	0.000873976	elefE22_EDJa
92325.6	7.4297	0.71052	0.0566025	1.2994e-05	6.22414e-07	0.0009044	elefE22_EDJa
92397	7.44233	0.710483	0.0565112	1.59705e-06	4.07336e-06	0.000867768	elefE22_EDJa
92468.3	7.54323	0.710592	0.0565258	1.19499e-05	5.21486e-06	0.000836481	elefE22_EDJa
92539.7	7.67484	0.710645	0.0565458	9.18345e-06	5.60079e-06	0.000861289	elefE22_EDJa
92611	7.91244	0.710439	0.0565213	1.31532e-05	5.12724e-06	0.000851425	elefE22_EDJa
92682.4	8.27741	0.710272	0.0565442	6.08587e-06	2.03464e-06	0.000818093	elefE22_EDJa
92753.7	8.46073	0.710362	0.0565354	2.37348e-06	4.72943e-06	0.000795942	elefE22_EDJa
92825	8.70072	0.710319	0.0565347	1.02417e-05	-1.1739e-06	0.000785857	elefE22_EDJa
92896.4	8.69879	0.710177	0.0564985	9.24337e-06	2.8779e-06	0.000785251	elefE22_EDJa
92967.7	8.56049	0.710268	0.0565331	4.42379e-07	2.34778e-06	0.000827702	elefE22_EDJa
93039.1	8.46709	0.710163	0.0565125	5.94075e-06	-3.08909e-06	0.000868537	elefE22_EDJa
93110.4	8.36053	0.710264	0.0564988	8.47963e-06	7.38508e-06	0.000842877	elefE22_EDJa
93181.8	8.12373	0.710214	0.056514	5.38652e-06	1.6671e-06	0.000861283	elefE22_EDJa
93253.1	7.94212	0.710358	0.0565297	7.12389e-06	-1.05094e-06	0.000925024	elefE22_EDJa
93324.5	8.04332	0.710345	0.0565255	8.2474e-06	4.07172e-06	0.000931164	elefE22_EDJa
93395.8	7.89625	0.710357	0.0564803	8.42096e-06	3.74043e-06	0.00096293	elefE22_EDJa
93467.2	7.7979	0.710346	0.0565497	3.51042e-06	4.01414e-06	0.00093645	elefE22_EDJa
93538.5	8.00597	0.710349	0.0565296	8.18405e-06	2.79862e-06	0.000933909	elefE22_EDJa
93609.9	8.32294	0.710052	0.0564915	4.52328e-06	-3.38234e-06	0.000932703	elefE22_EDJa
93681.2	8.28803	0.710102	0.0565017	1.17419e-05	1.71545e-06	0.000950856	elefE22_EDJa
93752.6	8.53596	0.71005	0.0565112	7.66005e-06	3.75916e-06	0.00093125	elefE22_EDJa
93823.9	8.96338	0.709953	0.0565057	6.96285e-06	1.81033e-06	0.000927029	elefE22_EDJa
93895.3	9.1825	0.70977	0.0565515	2.58712e-06	6.16435e-07	0.000943362	elefE22_EDJa
93966.6	9.00831	0.709763	0.0564928	5.52653e-06	5.58115e-06	0.00105559	elefE22_EDJa
94038	9.57488	0.709463	0.056558	8.86799e-06	3.01278e-06	0.00108958	elefE22_EDJa
94109.3	9.95723	0.709343	0.0565057	4.93258e-06	4.68815e-06	0.00117966	elefE22_EDJa
94180.7	9.90444	0.709252	0.0565018	6.87828e-06	3.14125e-06	0.00117687	elefE22_EDJa
94252	9.90009	0.709242	0.0565228	9.09357e-06	1.34468e-07	0.00116341	elefE22_EDJa
94323.4	9.98877	0.709383	0.0565401	4.15635e-06	-1.93907e-07	0.00115679	elefE22_EDJa
94394.7	9.94203	0.709392	0.0565166	6.77174e-06	2.51222e-06	0.00118157	elefE22_EDJa
94466.1	9.92559	0.709225	0.0564897	7.56196e-06	6.63086e-06	0.00118768	elefE22_EDJa
94537.4	9.82034	0.70916	0.0564911	8.24037e-06	-2.85165e-06	0.00118924	elefE22_EDJa
94608.8	9.9549	0.709158	0.056533	5.9484e-06	-1.40922e-06	0.0011832	elefE22_EDJa
94680.1	10.3414	0.709168	0.0565188	6.2707e-06	1.16437e-06	0.00115381	elefE22_EDJa
94751.5	10.7042	0.709076	0.0564873	8.71366e-06	-8.09587e-07	0.00111397	elefE22_EDJa
94822.8	10.9965	0.709175	0.0565239	2.78086e-06	-1.66422e-07	0.00100562	elefE22_EDJa
94894.2	11.05	0.709075	0.0565004	1.001e-05	3.44517e-07	0.000943148	elefE22_EDJa
94965.5	11.1968	0.709075	0.0565268	5.86904e-06	2.92799e-06	0.000933953	elefE22_EDJa
95036.9	11.2989	0.709031	0.0565071	7.90777e-06	3.22425e-06	0.000917802	elefE22_EDJa
95108.2	11.3826	0.709138	0.0565063	4.51216e-06	1.54787e-06	0.000882952	elefE22_EDJa
95179.6	11.3954	0.709171	0.0565469	4.3232e-06	-1.09788e-06	0.000827114	elefE22_EDJa
95250.9	11.3255	0.709094	0.0564811	8.11304e-06	-1.7199e-06	0.000787741	elefE22_EDJa
95322.3	11.3088	0.709025	0.0565103	4.8771e-06	-5.74598e-08	0.000791501	elefE22_EDJa
95393.6	11.2167	0.709092	0.05654	8.22111e-06	5.0882e-06	0.000798135	elefE22_EDJa
95465	11.2911	0.709095	0.0564997	7.11141e-06	2.18601e-06	0.000766894	elefE22_EDJa
95536.3	11.1683	0.709098	0.0565217	4.21398e-06	3.73483e-06	0.000783981	elefE22_EDJa
95607.7	11.1628	0.70911	0.0564796	7.13135e-06	1.08381e-06	0.0007664	elefE22_EDJa
95679	11.1675	0.70914	0.0565013	5.6814e-06	3.09617e-06	0.00074538	elefE22_EDJa
95750.4	11.2003	0.709091	0.0564656	7.85307e-06	2.40888e-06	0.000740526	elefE22_EDJa
95821.7	11.2439	0.709116	0.0565005	6.32542e-06	-1.0364e-06	0.00073128	elefE22_EDJa
95893.1	11.1332	0.709205	0.056494	4.86807e-06	-4.30208e-06	0.000713366	elefE22_EDJa
95964.4	10.8044	0.709133	0.0565395	9.32038e-06	1.70672e-06	0.000717695	elefE22_EDJa
96035.8	10.8365	0.709207	0.056498	9.21957e-06	2.4259e-06	0.000750173	elefE22_EDJa
96107.1	10.8827	0.709044	0.0565043	3.77563e-06	2.36869e-06	0.000720939	elefE22_EDJa
96178.5	10.9853	0.709091	0.0564807	9.88686e-06	1.32946e-06	0.000696922	elefE22_EDJa
96249.8	10.901	0.709168	0.0565109	5.55339e-06	4.56955e-06	0.000679615	elefE22_EDJa
96321.2	10.9213	0.709116	0.0565015	2.07776e-06	2.13728e-06	0.00068108	elefE22_EDJa
96392.5	10.96	0.708985	0.0564895	8.07602e-06	-2.20568e-07	0.000714492	elefE22_EDJa
96463.8	11.0063	0.709137	0.0565355	1.03585e-05	4.45917e-06	0.00068311	elefE22_EDJa
96535.2	11.098	0.709125	0.0565125	7.80551e-06	2.75686e-06	0.000692461	elefE22_EDJa
96606.5	9.95711	0.709108	0.0564902	1.89803e-06	-1.8196e-06	0.000681074	elefE22_EDJa
96677.9	10.1586	0.709124	0.0565309	8.14159e-06	4.3709e-06	0.000697469	elefE22_EDJa
96749.2	10.1687	0.708977	0.0565586	2.09859e-06	-2.89372e-06	0.000711983	elefE22_EDJa
96820.6	9.68751	0.709049	0.0565668	4.90423e-06	8.31816e-06	0.000685503	elefE22_EDJa
96891.9	10.563	0.709087	0.0565206	1.84887e-06	-2.13567e-06	0.000663816	elefE22_EDJa
96963.3	10.692	0.708978	0.0564977	7.30123e-06	1.38564e-06	0.000717275	elefE22_EDJa
97034.6	10.601	0.708954	0.0565143	1.02879e-05	3.88579e-06	0.000696416	elefE22_EDJa
97106	10.6109	0.709015	0.0565288	5.50368e-06	1.79107e-06	0.000685625	elefE22_EDJa
97177.3	10.6732	0.709048	0.0565296	5.74664e-06	-2.32654e-07	0.000673198	elefE22_EDJa
97248.7	10.6693	0.709043	0.0565079	6.64936e-06	6.64115e-07	0.000682376	elefE22_EDJa
97320	10.6986	0.709121	0.0565319	5.3319e-06	3.81296e-07	0.000692031	elefE22_EDJa
97391.4	10.5944	0.709052	0.0565045	4.12159e-06	1.27083e-06	0.000693824	elefE22_EDJa
97462.7	10.6232	0.708946	0.0565174	8.38227e-06	4.02148e-06	0.000677055	elefE22_EDJa
97534.1	10.6688	0.708938	0.0565158	6.10552e-06	-6.52834e-07	0.000688303	elefE22_EDJa
97605.4	10.7013	0.709117	0.0565336	8.12906e-06	3.69493e-06	0.000679001	elefE22_EDJa
97676.8	10.7237	0.709054	0.056543	6.51768e-06	2.92742e-06	0.000700739	elefE22_EDJa
97748.1	10.7517	0.708948	0.0565218	4.46847e-06	6.24442e-06	0.000662515	elefE22_EDJa
97819.5	10.8234	0.709023	0.056517	2.2441e-06	-2.60441e-06	0.000668799	elefE22_EDJa
97890.8	10.9521	0.709036	0.0565189	9.30066e-06	7.75485e-06	0.000692747	elefE22_EDJa
97962.2	10.9399	0.709055	0.0565478	6.43747e-06	2.50789e-06	0.000675428	elefE22_EDJa
98033.5	10.798	0.709075	0.0565337	1.05553e-05	9.87097e-07	0.000717141	elefE22_EDJa
98104.9	10.84	0.709044	0.0565271	4.81754e-06	7.05329e-07	0.000733768	elefE22_EDJa
98176.2	10.8312	0.708935	0.0564917	3.34512e-06	-3.76717e-06	0.000723565	elefE22_EDJa
98247.6	10.7748	0.709037	0.0565135	6.47325e-06	8.03229e-07	0.0007302	elefE22_EDJa
98318.9	10.694	0.709042	0.0564905	-1.2571e-06	-2.89361e-06	0.000719994	elefE22_EDJa
98390.3	10.8527	0.709042	0.0565727	6.22337e-06	4.08097e-07	0.000694514	elefE22_EDJa
98461.6	10.9809	0.709015	0.0565159	8.90194e-06	4.26596e-06	0.000722685	elefE22_EDJa
98533	10.9523	0.709016	0.0565469	8.75417e-06	1.712e-06	0.000725862	elefE22_EDJa
98604.3	10.833	0.70903	0.0564846	4.69653e-06	-3.48358e-06	0.000711969	elefE22_EDJa
98675.7	10.8357	0.709096	0.056536	4.88141e-06	2.07892e-06	0.000731493	elefE22_EDJa
98747	10.7452	0.70901	0.0565389	4.18311e-06	5.36339e-06	0.000731297	elefE22_EDJa
98818.4	10.5295	0.709021	0.0565372	5.35231e-06	2.58301e-06	0.000718951	elefE22_EDJa
98889.7	10.4149	0.709057	0.0565211	4.69991e-06	6.9458e-07	0.000749961	elefE22_EDJa
98961.1	10.212	0.70905	0.0565318	1.08108e-05	-2.46469e-06	0.000766325	elefE22_EDJa
99032.4	10.0278	0.709135	0.056529	-2.35166e-06	3.95745e-06	0.000749795	elefE22_EDJa
99103.8	9.90073	0.709135	0.0565278	9.51847e-06	-8.12548e-07	0.000764774	elefE22_EDJa
99175.1	9.83602	0.70905	0.0565108	5.11605e-06	5.27521e-07	0.000754502	elefE22_EDJa
99246.5	9.75167	0.709072	0.0565228	7.14271e-06	3.54265e-06	0.000779689	elefE22_EDJa
99317.8	9.49057	0.709202	0.0564885	2.19998e-06	4.39014e-06	0.000800222	elefE22_EDJa
99389.2	9.30964	0.709211	0.0565123	5.61108e-06	1.12153e-06	0.000808215	elefE22_EDJa
99460.5	9.21414	0.709231	0.0565504	4.62758e-06	1.09397e-06	0.000784878	elefE22_EDJa
99531.9	9.12203	0.709272	0.0565538	1.88933e-06	2.21372e-06	0.000771834	elefE22_EDJa
99603.2	9.18794	0.709233	0.0565748	1.2322e-05	4.08697e-06	0.000763476	elefE22_EDJa
99674.6	9.06923	0.709133	0.0565169	2.81592e-07	5.28424e-06	0.000808278	elefE22_EDJa
99745.9	8.87802	0.709224	0.0565593	8.03865e-06	1.80238e-06	0.000776927	elefE22_EDJa
99817.3	8.73148	0.709341	0.0565499	5.41828e-06	9.03092e-08	0.000796161	elefE22_EDJa
99888.6	8.83582	0.70934	0.0565458	4.83637e-06	8.92464e-07	0.000769476	elefE22_EDJa
99959.9	8.90121	0.709352	0.0565097	3.25484e-06	3.7866e-06	0.000699882	elefE22_EDJa
100031	8.82067	0.709402	0.0564871	1.68449e-06	-1.69379e-06	0.000735965	elefE22_EDJa
100103	8.84491	0.709355	0.056539	1.02406e-05	-1.94256e-06	0.000753881	elefE22_EDJa
100174	8.75082	0.709277	0.0565246	9.14938e-06	-3.24057e-06	0.000800005	elefE22_EDJa
100245	8.68922	0.709301	0.0565345	-3.14124e-06	2.38911e-07	0.00079594	elefE22_EDJa
100317	9.03814	0.709286	0.0565214	2.63969e-06	-3.64229e-07	0.00076391	elefE22_EDJa
100388	9.36187	0.709402	0.0565609	7.83442e-06	3.6418e-06	0.000686315	elefE22_EDJa
100459	9.82488	0.7093	0.0565397	4.53674e-06	-4.88898e-06	0.000631094	elefE22_EDJa
100531	10.0006	0.709302	0.0565346	2.65045e-06	-7.89963e-07	0.000605977	elefE22_EDJa
100602	10.0807	0.709283	0.0565169	4.13163e-06	1.13486e-06	0.000589381	elefE22_EDJa
100673	10.075	0.709356	0.0565255	1.26348e-05	5.18026e-07	0.000577759	elefE22_EDJa
100745	10.0561	0.709362	0.0565365	1.26444e-06	-3.20849e-06	0.000566035	elefE22_EDJa
100816	10.0579	0.709338	0.0565281	1.06373e-05	-4.92211e-07	0.000579893	elefE22_EDJa
100887	9.85883	0.709437	0.0565611	9.70596e-06	6.38268e-06	0.000578143	elefE22_EDJa
100959	9.68869	0.709473	0.0565242	7.99806e-06	1.12938e-06	0.000611739	elefE22_EDJa
101030	9.84556	0.709573	0.0565263	8.6873e-07	4.03182e-06	0.000579119	elefE22_EDJa
101102	9.87184	0.709399	0.0565678	1.05453e-05	-3.33738e-07	0.000601016	elefE22_EDJa
101173	9.86133	0.709411	0.0565	4.39303e-06	4.55565e-06	0.00052868	elefE22_EDJa
101244	9.7881	0.709426	0.0565336	5.62963e-06	-5.52921e-06	0.000562841	elefE22_EDJa
101316	9.39279	0.709524	0.0565438	6.03767e-06	1.97526e-06	0.000588287	elefE22_EDJa
101387	8.86907	0.70947	0.056501	6.24773e-06	-1.43952e-06	0.000633237	elefE22_EDJa
101458	8.32507	0.709774	0.0565304	1.43107e-06	-3.28801e-06	0.000704616	elefE22_EDJa
101530	8.01789	0.709791	0.0564976	3.05621e-06	-2.53769e-06	0.00073285	elefE22_EDJa
101601	7.91494	0.709857	0.056565	8.17364e-06	2.65878e-06	0.000752699	elefE22_EDJa
101672	7.94765	0.709828	0.0565943	3.20248e-06	-3.0967e-06	0.000738076	elefE22_EDJa
101744	7.69299	0.709883	0.0565668	5.33066e-06	2.63002e-06	0.000733413	elefE22_EDJa
101815	7.4593	0.709908	0.0565695	3.21923e-06	4.01821e-06	0.000788472	elefE22_EDJa
101886	7.37638	0.709992	0.0565254	8.49198e-06	-1.19678e-06	0.000827718	elefE22_EDJa
101958	7.34785	0.709935	0.0565049	2.23198e-06	8.7068e-06	0.000789223	elefE22_EDJa
102029	7.28452	0.71012	0.0565227	9.84865e-06	-1.58671e-06	0.000795201	elefE22_EDJa
102100	7.1951	0.709915	0.0565533	1.30571e-05	6.53478e-06	0.000835649	elefE22_EDJa
102172	7.08285	0.709831	0.0565805	-2.21088e-06	1.24818e-07	0.000859806	elefE22_EDJa
102243	6.90941	0.709972	0.0565455	8.50997e-06	-6.31437e-06	0.000873655	elefE22_EDJa
102314	6.83375	0.709942	0.0565431	2.7855e-06	4.10532e-07	0.000860042	elefE22_EDJa
102386	6.91419	0.709996	0.0565274	8.95411e-06	7.40429e-06	0.000837064	elefE22_EDJa
102457	6.95122	0.709991	0.0565734	1.15555e-06	8.3698e-06	0.000851453	elefE22_EDJa
102529	6.94771	0.709805	0.056562	1.14507e-05	-2.62449e-06	0.000885134	elefE22_EDJa
102600	6.92467	0.709822	0.0565111	8.22026e-06	7.28679e-06	0.000879365	elefE22_EDJa
102671	6.90004	0.70991	0.0565817	9.02215e-06	2.06524e-06	0.00088614	elefE22_EDJa
102743	6.86266	0.709889	0.0565898	3.65596e-06	2.29515e-06	0.000852044	elefE22_EDJa
102814	6.89147	0.709863	0.0565545	4.75728e-06	-1.87609e-06	0.000877673	elefE22_EDJa
102885	6.86468	0.709933	0.0565823	5.1032e-06	-7.21632e-07	0.000872797	elefE22_EDJa
102957	6.77168	0.709964	0.0565373	2.64678e-06	6.21989e-06	0.000922007	elefE22_EDJa
103028	6.67737	0.709962	0.0565687	4.69447e-06	1.01242e-06	0.000939397	elefE22_EDJa
103099	6.69084	0.709843	0.05656	-2.81583e-06	-1.82962e-06	0.000951368	elefE22_EDJa
103171	6.78892	0.709791	0.0565468	6.85476e-06	7.98373e-06	0.000956809	elefE22_EDJa
103242	6.82923	0.70995	0.0565474	9.07926e-06	8.0831e-06	0.000919126	elefE22_EDJa
103313	6.806	0.709987	0.0565905	7.33626e-06	4.60435e-07	0.000880319	elefE22_EDJa
103385	6.75069	0.70983	0.0565414	6.90245e-06	2.93829e-06	0.000907147	elefE22_EDJa
103456	6.73973	0.709948	0.0565528	-2.15515e-06	1.3142e-06	0.000915174	elefE22_EDJa
103527	6.7891	0.709901	0.0565985	8.64892e-06	5.6783e-06	0.000921746	elefE22_EDJa
103599	6.78571	0.709947	0.05656	6.86475e-06	4.51302e-06	0.000911802	elefE22_EDJa
103670	6.0764	0.709667	0.0565349	3.07626e-06	9.95953e-06	0.000939698	elefE22_EDJa
103741	4.46534	0.709734	0.0565973	1.20639e-06	2.20879e-06	0.000976045	elefE22_EDJa
103813	3.46364	0.709867	0.0565549	1.16751e-05	-2.36305e-07	0.000878447	elefE22_EDJa
103884	3.85123	0.709832	0.0564568	-7.37715e-07	8.31669e-06	0.000925764	elefE22_EDJa
103955	5.51266	0.709834	0.0565434	1.0668e-05	1.36985e-06	0.000909413	elefE22_EDJa
104027	7.14493	0.709492	0.0565088	5.31986e-06	-1.32203e-06	0.0008692	elefE22_EDJa
104098	7.6948	0.709563	0.0565293	8.1513e-06	1.06124e-06	0.000883114	elefE22_EDJa
104170	7.73641	0.709464	0.0565365	7.54549e-06	-4.8152e-06	0.000939551	elefE22_EDJa
104241	7.77096	0.709524	0.0565229	5.13159e-06	2.85529e-06	0.000936825	elefE22_EDJa
104312	7.73395	0.709597	0.0564994	5.83694e-06	3.89633e-07	0.000930203	elefE22_EDJa
104384	7.76208	0.709568	0.0565677	4.83868e-06	-4.78407e-06	0.000998945	elefE22_EDJa
104455	7.63961	0.709467	0.056583	9.54999e-07	5.43265e-07	0.00100345	elefE22_EDJa
104526	7.58924	0.709623	0.0565033	4.68776e-06	-5.69611e-06	0.00101076	elefE22_EDJa
104598	7.60486	0.709529	0.0565476	6.37779e-06	-1.70524e-07	0.000998481	elefE22_EDJa
104669	7.60112	0.709446	0.0565426	4.97377e-06	-5.36902e-06	0.00101205	elefE22_EDJa
104740	7.74308	0.709568	0.0565522	6.69414e-06	7.02322e-07	0.00106226	elefE22_EDJa
104812	7.93182	0.709463	0.0565407	5.98394e-06	-1.13793e-06	0.00100976	elefE22_EDJa
104883	7.90961	0.709457	0.0565713	6.45552e-06	4.13873e-06	0.00103252	elefE22_EDJa
104954	7.87457	0.709467	0.056583	1.43898e-05	-5.30239e-06	0.000993836	elefE22_EDJa
105026	7.91045	0.709489	0.0565234	4.68637e-06	9.04651e-07	0.00104002	elefE22_EDJa
105097	8.06693	0.709449	0.0565211	4.43893e-06	-3.55035e-06	0.00101523	elefE22_EDJa
105168	8.26273	0.709377	0.0565829	5.05975e-06	4.52712e-06	0.00107064	elefE22_EDJa
105240	8.29288	0.709345	0.0565774	8.03409e-06	-2.63711e-06	0.0010597	elefE22_EDJa
105311	8.33538	0.709352	0.0565696	5.12078e-06	6.90142e-06	0.00107912	elefE22_EDJa
105382	8.37709	0.709291	0.0565517	4.49877e-06	-1.60453e-06	0.00111817	elefE22_EDJa
105454	8.33623	0.709334	0.0565148	2.46679e-06	8.83816e-06	0.00116664	elefE22_EDJa
105525	8.15601	0.709287	0.0565202	4.75252e-06	-9.6508e-06	0.00122122	elefE22_EDJa
105597	8.10867	0.709395	0.0565257	4.8765e-06	-1.48717e-06	0.00118503	elefE22_EDJa
105668	8.1538	0.709476	0.0565388	6.5516e-06	3.28308e-06	0.00118449	elefE22_EDJa
105739	8.09109	0.709403	0.0565433	2.68673e-06	3.96064e-06	0.00121295	elefE22_EDJa
105811	7.93997	0.709412	0.0565515	8.52336e-06	1.91862e-06	0.00120918	elefE22_EDJa
105882	7.82959	0.70944	0.0565825	7.88902e-06	7.90316e-06	0.00122592	elefE22_EDJa
105953	7.84814	0.70943	0.0565279	2.59956e-06	-1.76265e-06	0.00121205	elefE22_EDJa
106025	7.82235	0.709355	0.0565568	1.49926e-05	-6.87264e-06	0.00125641	elefE22_EDJa
106096	7.89294	0.709358	0.0565617	1.07251e-05	-3.43651e-07	0.00123912	elefE22_EDJa
106167	7.95985	0.709413	0.0565577	1.14817e-05	5.11854e-07	0.00121224	elefE22_EDJa
106239	7.99052	0.709256	0.0565369	6.28984e-06	-2.50876e-06	0.00122204	elefE22_EDJa
106310	7.9991	0.709351	0.056513	5.97144e-06	-5.43268e-06	0.00121303	elefE22_EDJa
106381	8.04059	0.709223	0.0565516	7.39033e-06	3.72542e-06	0.00126363	elefE22_EDJa
106453	8.10387	0.70924	0.05653	6.45423e-06	-1.40839e-07	0.00129623	elefE22_EDJa
106524	8.09071	0.709469	0.0565451	2.57275e-06	-1.07008e-06	0.00126209	elefE22_EDJa
106595	8.04584	0.709434	0.0565171	4.26919e-06	-3.05896e-07	0.00124655	elefE22_EDJa
106667	7.96196	0.709329	0.0565183	8.01566e-06	2.05331e-06	0.00121567	elefE22_EDJa
106738	7.97222	0.709339	0.0564888	4.74631e-06	5.55535e-06	0.00114264	elefE22_EDJa
106809	8.08787	0.709302	0.056581	2.84875e-06	1.67687e-06	0.00110553	elefE22_EDJa
106881	8.15368	0.709289	0.0565434	5.08462e-06	-2.95307e-06	0.00107106	elefE22_EDJa
106952	8.18007	0.709311	0.0565613	1.19851e-05	8.27051e-08	0.00103664	elefE22_EDJa
107024	8.06559	0.709354	0.0565429	5.70351e-06	1.57991e-06	0.000984815	elefE22_EDJa
107095	8.08847	0.709399	0.0565803	2.85734e-06	4.22234e-06	0.000929112	elefE22_EDJa
107166	8.02652	0.709287	0.0565283	5.88045e-06	2.82324e-06	0.000880471	elefE22_EDJa
107238	7.91788	0.709198	0.0565257	1.41044e-05	3.61931e-06	0.00088	elefE22_EDJa
107309	7.95231	0.709303	0.0565265	9.69794e-06	-2.05016e-07	0.000862805	elefE22_EDJa
107380	7.93933	0.709226	0.0565809	7.05692e-06	3.37286e-06	0.000844488	elefE22_EDJa
107452	7.9961	0.709119	0.056517	9.07842e-06	-5.67733e-06	0.000773564	elefE22_EDJa
107523	7.99932	0.709165	0.0565252	-1.87551e-07	3.27064e-06	0.000785543	elefE22_EDJa
107594	8.009	0.709168	0.0565371	4.71169e-06	1.94687e-07	0.000756039	elefE22_EDJa
107666	8.14985	0.709046	0.056537	5.95642e-06	4.04544e-07	0.000762683	elefE22_EDJa
107737	8.14592	0.709117	0.0565576	2.17066e-06	-2.80709e-06	0.000724194	elefE22_EDJa
107808	8.13641	0.709034	0.0565492	5.23802e-07	3.45674e-06	0.000744808	elefE22_EDJa
107880	8.23879	0.709144	0.0565414	8.40161e-06	-2.19872e-06	0.000749023	elefE22_EDJa
107951	8.38206	0.709208	0.056518	4.15998e-06	3.31143e-06	0.000725298	elefE22_EDJa
108022	8.49318	0.709132	0.0564954	4.32439e-08	2.21374e-06	0.0007319	elefE22_EDJa
108094							elefE22_EDJa
108165							elefE22_EDJa
108236							elefE22_EDJa
108308							elefE22_EDJa
108379							elefE22_EDJa
108450	3.95634	0.709492	0.0565154	1.64125e-06	-7.97819e-06	0.000845487	elefE22_EDJa
108522	6.59239	0.709317	0.0565841	8.32797e-06	6.75579e-06	0.000873119	elefE22_EDJa
108593	7.82645	0.709446	0.0565648	8.46416e-06	-1.75642e-06	0.000924656	elefE22_EDJa
108665	7.50039	0.709303	0.0565226	3.40601e-06	4.02502e-07	0.000925998	elefE22_EDJa
108736	7.04719	0.709341	0.0565139	8.62377e-06	7.39873e-06	0.000977313	elefE22_EDJa
108807	6.88519	0.709394	0.056497	5.59679e-06	-3.67465e-06	0.00095016	elefE22_EDJa
108879	6.77639	0.709447	0.0565295	8.06061e-06	-2.38083e-06	0.000995563	elefE22_EDJa
108950	6.73994	0.709512	0.0565721	6.07776e-06	3.03003e-06	0.0010072	elefE22_EDJa
109021	6.6959	0.709521	0.0565535	8.89701e-06	3.32616e-06	0.000952074	elefE22_EDJa
109093	6.68435	0.709459	0.0565473	8.06501e-06	-1.36385e-06	0.000987239	elefE22_EDJa
109164	6.61222	0.709385	0.0565226	-3.2167e-06	-1.42286e-06	0.000961663	elefE22_EDJa
109235	6.62499	0.709491	0.0565215	1.25551e-05	2.72434e-06	0.000971876	elefE22_EDJa
109307	6.65816	0.709505	0.0565228	2.8242e-06	2.57735e-06	0.00100528	elefE22_EDJa
109378	6.71017	0.709474	0.0565488	5.03036e-06	5.39892e-06	0.000938675	elefE22_EDJa
109449	6.69447	0.709418	0.0565397	6.07947e-06	3.59961e-06	0.00099148	elefE22_EDJa
109521	6.74341	0.709579	0.0565776	1.6744e-05	1.13998e-05	0.000949755	elefE22_EDJa
109592	6.8116	0.709532	0.0565751	7.84064e-07	-9.55862e-06	0.000979097	elefE22_EDJa
109663	7.057	0.709437	0.0565539	4.39329e-06	1.80792e-06	0.000923497	elefE22_EDJa
109735	7.27793	0.709335	0.0565501	3.70234e-06	8.99393e-08	0.000910629	elefE22_EDJa
109806	7.51554	0.709478	0.0565584	8.72292e-06	8.84733e-07	0.000896987	elefE22_EDJa
109877	7.81638	0.709393	0.0565266	1.61584e-06	1.73509e-06	0.00080473	elefE22_EDJa
109949	8.08206	0.709454	0.0565575	6.03256e-06	-1.76761e-06	0.000797363	elefE22_EDJa
110020	8.28235	0.709482	0.0565763	1.27445e-05	2.05231e-06	0.000779716	elefE22_EDJa
110092	8.47677	0.709388	0.0565231	5.30909e-06	-1.29553e-06	0.000735031	elefE22_EDJa
110163	8.59124	0.709428	0.0565272	2.61016e-06	1.82304e-06	0.000729506	elefE22_EDJa
110234	9.26458	0.709401	0.0564892	5.27084e-06	2.17768e-06	0.000603773	elefE22_EDJa
110306	10.5751	0.709555	0.056533	5.44612e-06	2.01699e-06	0.000354126	elefE22_EDJa
110377	11.9767	0.709553	0.0565001	5.33225e-06	-1.33642e-07	0.000223395	elefE22_EDJa
110448	10.4879	0.70927	0.0565224	6.95568e-06	1.25625e-06	0.000459505	elefE22_EDJa
110520	9.12213	0.709253	0.0565241	2.913e-06	3.24835e-06	0.000709409	elefE22_EDJa
110591	8.53441	0.709253	0.0565383	9.44113e-06	-8.73952e-06	0.000764752	elefE22_EDJa
110662	8.13829	0.709307	0.0565481	3.69311e-06	2.59102e-06	0.00077648	elefE22_EDJa
110734	8.00589	0.709364	0.0565275	9.43935e-06	5.27483e-06	0.00078607	elefE22_EDJa
110805	7.99186	0.709392	0.0565762	9.31115e-06	-8.06623e-07	0.00080849	elefE22_EDJa
110876	7.9467	0.709356	0.0564904	6.49986e-06	8.43858e-07	0.0007968	elefE22_EDJa
110948	7.96026	0.709347	0.0564889	7.71319e-06	-1.20708e-07	0.000841243	elefE22_EDJa
111019	8.07753	0.709387	0.0565675	6.75247e-06	2.75025e-06	0.000807187	elefE22_EDJa
111090	8.01845	0.709262	0.0565462	7.09393e-06	-4.4918e-06	0.000814247	elefE22_EDJa
111162	7.91385	0.709415	0.0564895	3.864e-06	-2.9584e-07	0.000825551	elefE22_EDJa
111233	7.79727	0.7093	0.0565656	4.55036e-06	2.299e-06	0.000853101	elefE22_EDJa
111304	7.64736	0.709309	0.056619	7.84777e-06	-7.74389e-07	0.000923144	elefE22_EDJa
111376	7.50899	0.70931	0.0565445	4.15949e-06	2.52145e-06	0.000950926	elefE22_EDJa
111447	7.59409	0.70936	0.056491	5.94008e-06	4.9576e-06	0.000904286	elefE22_EDJa
111518	7.43246	0.70944	0.0565785	1.2564e-05	6.50206e-06	0.000914089	elefE22_EDJa
111590	7.27356	0.709334	0.0565788	3.66167e-06	2.97572e-06	0.000943717	elefE22_EDJa
111661	7.16829	0.709404	0.0565231	1.02145e-05	3.83934e-06	0.000942447	elefE22_EDJa
111733	7.16552	0.709358	0.0565249	7.53303e-06	6.25485e-06	0.000952349	elefE22_EDJa
111804	7.14258	0.709416	0.0565697	4.82603e-06	-8.82709e-07	0.000953621	elefE22_EDJa
111875	7.17102	0.709458	0.0565604	-6.77587e-07	-3.44966e-06	0.000923885	elefE22_EDJa
111947	7.21353	0.709463	0.056546	4.26752e-06	2.47461e-06	0.000940958	elefE22_EDJa
112018	7.18637	0.709384	0.0565192	1.46337e-05	1.60954e-06	0.000909357	elefE22_EDJa
112089	7.07597	0.709369	0.0565147	8.9098e-06	5.32258e-06	0.000970793	elefE22_EDJa
112161	6.95454	0.70953	0.0565666	2.991e-06	-9.9846e-07	0.000967983	elefE22_EDJa
112232	6.85032	0.709476	0.0565435	9.51987e-06	3.38185e-06	0.00100623	elefE22_EDJa
112303	6.80092	0.709413	0.056575	2.62205e-06	5.52107e-06	0.00100572	elefE22_EDJa
112375	6.74318	0.7095	0.0564987	1.36539e-05	3.37198e-06	0.000985465	elefE22_EDJa
112446	6.73544	0.709475	0.0565573	2.97857e-06	9.92134e-06	0.00099933	elefE22_EDJa
112517	6.81112	0.709496	0.056552	-2.22717e-07	3.57404e-07	0.00100872	elefE22_EDJa
112589	6.84305	0.709428	0.0565788	5.49018e-06	5.57645e-06	0.000965162	elefE22_EDJa
112660	6.80214	0.709415	0.0565367	1.23553e-05	-1.39466e-06	0.000978191	elefE22_EDJa
112731	6.7425	0.709512	0.0565733	5.65302e-06	7.35891e-06	0.00100458	elefE22_EDJa
112803	6.75307	0.709615	0.0565804	4.63546e-06	2.59352e-06	0.000958286	elefE22_EDJa
112874	6.69546	0.709471	0.0565037	6.16142e-06	-5.97888e-07	0.000992712	elefE22_EDJa
112945	6.53562	0.709733	0.0566089	2.30726e-06	3.3781e-06	0.00103338	elefE22_EDJa
113017	6.41383	0.709501	0.0565664	3.99067e-07	1.76459e-06	0.00100718	elefE22_EDJa
113088	6.3966	0.709662	0.0565615	1.17279e-05	6.56378e-06	0.00095903	elefE22_EDJa
113160	6.33073	0.709711	0.0565207	8.66966e-06	-3.85331e-07	0.00101481	elefE22_EDJa
113231	6.17384	0.709696	0.0564984	3.23034e-06	7.09962e-07	0.0010116	elefE22_EDJa
113302	6.0591	0.709832	0.0565826	5.79984e-06	6.17409e-06	0.00103038	elefE22_EDJa
113374	6.03603	0.70979	0.0565775	9.36642e-06	-1.61815e-06	0.000985818	elefE22_EDJa
113445	6.05544	0.709863	0.0565613	8.66534e-06	5.69119e-06	0.00102708	elefE22_EDJa
113516	5.96864	0.709836	0.0565817	4.43322e-06	-1.5085e-06	0.00106485	elefE22_EDJa
113588	5.86447	0.709799	0.0565712	1.94334e-05	4.47696e-06	0.00109166	elefE22_EDJa
113659	5.90944	0.709832	0.0564965	1.68682e-06	8.7405e-07	0.00102505	elefE22_EDJa
113730	5.89774	0.709608	0.0565685	7.13712e-06	2.72944e-06	0.00107251	elefE22_EDJa
113802	5.94678	0.709822	0.0565786	8.5393e-06	1.6251e-06	0.00109682	elefE22_EDJa
113873	6.04617	0.709715	0.0565175	1.21403e-05	4.87694e-06	0.000965708	elefE22_EDJa
113944	6.18952	0.709635	0.0565202	4.02701e-06	-2.2997e-06	0.000983736	elefE22_EDJa
114016	6.28141	0.709722	0.0565665	4.86367e-06	9.87615e-07	0.000943132	elefE22_EDJa
114087	6.28302	0.709711	0.0565595	8.2604e-06	-5.51446e-07	0.00103481	elefE22_EDJa
114158	6.34096	0.709811	0.0565359	-3.8282e-06	4.69287e-06	0.000942062	elefE22_EDJa
114230	6.43754	0.709747	0.0565643	2.69308e-06	-8.38742e-07	0.000952031	elefE22_EDJa
114301	6.54853	0.70983	0.0565853	8.8301e-06	9.49887e-06	0.000934013	elefE22_EDJa
114372	6.58623	0.709672	0.0565305	1.36326e-05	1.11784e-06	0.000934846	elefE22_EDJa
114444	6.50711	0.709725	0.0565316	3.43748e-06	4.01441e-07	0.000922541	elefE22_EDJa
114515	6.42999	0.709703	0.0565396	9.32272e-06	-1.91201e-06	0.000942694	elefE22_EDJa
114586	6.15796	0.709807	0.0565114	4.08955e-06	-1.19164e-06	0.000911809	elefE22_EDJa
114658	5.88486	0.709816	0.0565473	5.72108e-06	4.19693e-06	0.00103778	elefE22_EDJa
114729	6.02411	0.709814	0.0564704	9.44352e-06	-2.2113e-06	0.00103361	elefE22_EDJa
114801	6.31803	0.709999	0.0565503	1.3403e-05	5.98208e-06	0.000980644	elefE22_EDJa
114872	6.3922	0.709757	0.0565789	2.99846e-06	-1.50852e-06	0.000938025	elefE22_EDJa
114943	6.31336	0.709799	0.0565973	-4.0286e-08	1.62733e-06	0.00096738	elefE22_EDJa
115015	6.24359	0.709787	0.0565703	4.43549e-06	-3.28928e-06	0.00100157	elefE22_EDJa
115086	6.08547	0.709927	0.0565525	9.86519e-06	8.45796e-06	0.00100252	elefE22_EDJa
115157	5.99516	0.709874	0.0566141	5.01578e-06	-2.14598e-06	0.000950121	elefE22_EDJa
115229	5.98905	0.709973	0.0565601	1.55865e-06	-2.10174e-07	0.00097191	elefE22_EDJa
115300	6.10135	0.70988	0.0565469	2.84136e-06	1.25219e-07	0.000950552	elefE22_EDJa
115371	6.22005	0.709791	0.0565886	1.09843e-05	7.61923e-06	0.000895155	elefE22_EDJa
115443	6.22198	0.709939	0.0565622	2.38441e-06	1.11579e-06	0.000963426	elefE22_EDJa
115514	6.25221	0.709804	0.0565162	2.10765e-06	3.33359e-06	0.00099481	elefE22_EDJa
115585	6.31701	0.709788	0.0565568	1.02096e-05	1.41138e-06	0.00090983	elefE22_EDJa
115657	6.4001	0.70983	0.0565816	1.71425e-06	3.22498e-06	0.000926622	elefE22_EDJa
115728	6.46271	0.709691	0.0565205	9.33407e-06	3.16481e-06	0.000901254	elefE22_EDJa
115799	6.39055	0.70981	0.0565539	1.24636e-05	-1.61669e-06	0.000986817	elefE22_EDJa
115871	6.41655	0.70969	0.0565897	3.81916e-06	-5.18684e-06	0.000916887	elefE22_EDJa
115942	6.40789	0.70973	0.056546	1.2408e-05	4.15953e-06	0.0009435	elefE22_EDJa
116013	6.41795	0.709702	0.0565536	6.21609e-06	4.80679e-07	0.000991743	elefE22_EDJa
116085	6.41787	0.709715	0.0565963	6.70924e-06	4.92467e-06	0.000939341	elefE22_EDJa
116156	6.39159	0.709886	0.0565138	1.29816e-05	2.48554e-06	0.000960141	elefE22_EDJa
116228	6.37426	0.709794	0.0565776	7.40103e-06	-2.62794e-06	0.000959652	elefE22_EDJa
116299	6.41008	0.709866	0.0565161	3.90523e-06	-2.5396e-06	0.000931696	elefE22_EDJa
116370	6.61224	0.70965	0.0565606	-3.76646e-07	2.15324e-06	0.000900764	elefE22_EDJa
116442	7.14197	0.70956	0.0564738	7.41823e-06	-2.40383e-06	0.000850298	elefE22_EDJa
116513	7.65676	0.709494	0.0565265	1.20512e-05	4.21471e-06	0.000830211	elefE22_EDJa
116584	8.00209	0.709368	0.0565651	6.83659e-06	6.55448e-07	0.000804923	elefE22_EDJa
116656	7.96746	0.709505	0.0565633	1.14939e-05	5.31392e-06	0.00077074	elefE22_EDJa
116727	7.54082	0.709469	0.0565689	4.30806e-06	2.06097e-06	0.000843105	elefE22_EDJa
116798	7.0855	0.709704	0.0565173	2.37567e-06	-3.70179e-07	0.00093462	elefE22_EDJa
116870	6.71556	0.709798	0.0565386	1.39473e-05	-3.41702e-06	0.000978798	elefE22_EDJa
116941	6.67153	0.709979	0.0565349	-7.9136e-06	-2.77803e-06	0.00100078	elefE22_EDJa
117012	6.72707	0.709853	0.0565147	4.68788e-06	2.28377e-06	0.00100096	elefE22_EDJa
117084	6.74318	0.709821	0.0565323	5.56758e-06	-1.44907e-06	0.00103536	elefE22_EDJa
117155	6.73324	0.709898	0.0565321	4.55046e-06	4.21262e-06	0.00100078	elefE22_EDJa
117226	6.77521	0.709916	0.0565161	1.36859e-05	2.7651e-06	0.00103879	elefE22_EDJa
117298	6.85285	0.709899	0.056556	8.1252e-06	-4.01923e-06	0.00101849	elefE22_EDJa
117369	6.9608	0.709742	0.0565392	8.4912e-06	-5.65672e-07	0.00101347	elefE22_EDJa
117440	7.20208	0.709635	0.0565557	8.90586e-06	2.34603e-06	0.000964879	elefE22_EDJa
117512	7.48354	0.709733	0.0565308	9.97419e-06	5.5726e-06	0.00093376	elefE22_EDJa
117583	7.6797	0.709589	0.0565146	1.073e-05	1.84551e-06	0.000906567	elefE22_EDJa
117655	7.78413	0.709498	0.0565199	6.13977e-06	-1.00871e-06	0.000917209	elefE22_EDJa
117726	7.7296	0.709494	0.0565022	-4.69176e-07	3.52174e-06	0.000949601	elefE22_EDJa
117797	7.47406	0.709602	0.0566003	-2.62395e-06	-4.59182e-07	0.000922733	elefE22_EDJa
117869	7.28217	0.709667	0.0565576	4.76256e-06	5.20349e-06	0.000935468	elefE22_EDJa
117940	7.10238	0.709686	0.0565607	8.6371e-06	-2.78062e-07	0.000877979	elefE22_EDJa
118011	7.00077	0.709834	0.0565605	8.51555e-06	8.16763e-06	0.00085315	elefE22_EDJa
118083	6.73261	0.709944	0.056547	1.70612e-07	6.74004e-06	0.000851801	elefE22_EDJa
118154	6.42543	0.709964	0.0565514	4.68164e-06	-3.14994e-06	0.00090467	elefE22_EDJa
118225	6.04846	0.71006	0.0565939	1.31936e-05	3.06955e-06	0.000963202	elefE22_EDJa
118297	5.87101	0.710257	0.0564835	-2.69651e-06	3.73475e-06	0.000969	elefE22_EDJa
118368	5.68265	0.710385	0.0565218	5.85545e-07	-4.21049e-06	0.00099178	elefE22_EDJa
118439	5.64281	0.71057	0.0565342	5.52619e-06	6.7077e-06	0.000991777	elefE22_EDJa
118511	5.64857	0.710446	0.0565127	1.39312e-05	-1.55558e-06	0.00100965	elefE22_EDJa
118582	5.70863	0.71065	0.0566129	1.10213e-05	-3.64167e-07	0.00094805	elefE22_EDJa
118653	5.6752	0.710465	0.0565761	1.63602e-05	-4.47649e-07	0.00100098	elefE22_EDJa
118725	5.67988	0.710411	0.0565667	2.00834e-06	-2.08066e-06	0.000993364	elefE22_EDJa
118796	5.65239	0.710359	0.0565266	7.84145e-06	3.18979e-06	0.000996219	elefE22_EDJa
118867	5.67294	0.710423	0.0564827	1.60262e-05	2.81455e-06	0.000989548	elefE22_EDJa
118939	5.66798	0.710527	0.0565545	9.13595e-06	-4.56992e-06	0.000952715	elefE22_EDJa
119010	5.67682	0.710573	0.0565416	2.78239e-06	1.28674e-05	0.000954684	elefE22_EDJa
119081	5.78499	0.710501	0.0564584	1.5651e-05	-2.24205e-06	0.000992379	elefE22_EDJa
119153	5.92652	0.710353	0.0565384	8.80563e-06	5.06641e-06	0.000965881	elefE22_EDJa
119224	5.96172	0.710345	0.0565394	6.68223e-06	-3.62143e-06	0.000955057	elefE22_EDJa
119296	5.97597	0.710391	0.0565407	6.38585e-06	4.69071e-06	0.000933345	elefE22_EDJa
119367	6.0417	0.710367	0.0565335	3.0857e-06	3.26274e-06	0.000919114	elefE22_EDJa
119438	6.11301	0.710171	0.0565303	1.68988e-07	-3.48219e-06	0.000987154	elefE22_EDJa
119510	6.23143	0.709919	0.0565229	1.22889e-05	1.01389e-05	0.000957597	elefE22_EDJa
119581	6.50205	0.710091	0.0566151	8.20743e-06	6.09267e-06	0.000956713	elefE22_EDJa
119652	6.37746	0.709975	0.0565469	9.28165e-06	-3.05833e-07	0.00095849	elefE22_EDJa
119724	6.37574	0.710066	0.0565062	6.8529e-06	4.9396e-06	0.000947641	elefE22_EDJa
119795	6.34227	0.710149	0.0565895	1.0195e-05	7.4847e-07	0.000942119	elefE22_EDJa
119866	6.29126	0.710023	0.0565488	7.15469e-06	-7.83636e-07	0.000944981	elefE22_EDJa
119938	6.28442	0.710062	0.0565148	4.81203e-06	-2.47952e-06	0.000983762	elefE22_EDJa
120009	6.29348	0.710135	0.0565446	1.31005e-05	-6.29836e-06	0.000941108	elefE22_EDJa
120080	6.35085	0.710078	0.05657	-3.83679e-06	3.82017e-06	0.000966913	elefE22_EDJa
120152	6.4405	0.709905	0.0566338	9.2776e-06	-2.42071e-06	0.000903785	elefE22_EDJa
120223	6.61078	0.709937	0.0564535	2.4819e-06	-1.99087e-07	0.000956061	elefE22_EDJa
120294	6.82812	0.709849	0.0565186	1.68101e-06	-5.76386e-06	0.000942245	elefE22_EDJa
120366	7.02756	0.70977	0.0564989	7.0152e-06	-5.08551e-07	0.000960874	elefE22_EDJa
120437	7.01578	0.709659	0.0565622	6.9515e-06	1.69055e-06	0.000999561	elefE22_EDJa
120508	7.09055	0.70978	0.0565153	1.72609e-06	3.82923e-06	0.000934344	elefE22_EDJa
120580	7.04199	0.709734	0.0565547	5.49329e-06	5.49577e-06	0.000949879	elefE22_EDJa
120651	6.91678	0.709715	0.0565255	1.17252e-05	-6.02765e-06	0.000914385	elefE22_EDJa
120723	7.08814	0.709666	0.0565214	5.13819e-06	-3.0177e-06	0.00088862	elefE22_EDJa
120794	7.45824	0.709535	0.0565131	9.86615e-06	-3.55218e-06	0.00100021	elefE22_EDJa
120865	7.61157	0.709404	0.0565383	1.32146e-05	5.97917e-06	0.00103893	elefE22_EDJa
120937	7.63882	0.709418	0.0565205	1.30137e-06	-2.41541e-06	0.00102887	elefE22_EDJa
121008	7.60428	0.709392	0.0565936	7.89386e-06	-7.19157e-06	0.00102939	elefE22_EDJa
121079	7.67422	0.709478	0.0565434	5.80265e-06	3.48818e-06	0.00101282	elefE22_EDJa
121151	7.87517	0.709401	0.0565163	1.36644e-05	7.20934e-06	0.00104005	elefE22_EDJa
121222	7.90653	0.709473	0.056518	5.94326e-06	-3.74679e-06	0.000984609	elefE22_EDJa
121293	7.83445	0.709397	0.0565359	1.07374e-05	-1.55723e-06	0.0010216	elefE22_EDJa
121365	7.77197	0.709398	0.0565465	3.59229e-06	1.31121e-06	0.000994879	elefE22_EDJa
121436	7.69841	0.709476	0.0565299	4.82981e-06	3.71638e-06	0.00100566	elefE22_EDJa
121507	7.80334	0.709453	0.0565448	9.26232e-06	9.177e-06	0.00102884	elefE22_EDJa
121579	7.96449	0.709281	0.056502	7.99527e-06	8.83261e-07	0.00100455	elefE22_EDJa
121650	8.16451	0.709298	0.0565386	1.3262e-06	9.19689e-07	0.000972139	elefE22_EDJa
121721	8.4553	0.709215	0.0565374	1.27316e-05	6.91336e-06	0.000968394	elefE22_EDJa
121793	8.8716	0.709198	0.0564754	1.50504e-06	-2.47412e-06	0.000903564	elefE22_EDJa
121864	9.16798	0.709119	0.0565406	3.79413e-06	3.84136e-06	0.000851067	elefE22_EDJa
121935	9.29441	0.709165	0.0565286	5.45914e-06	5.47378e-06	0.000833417	elefE22_EDJa
122007	9.28709	0.709013	0.0565134	2.8134e-06	-4.58112e-07	0.000833689	elefE22_EDJa
122078	9.27648	0.709079	0.0565145	1.09139e-05	6.05411e-06	0.000779542	elefE22_EDJa
122149	9.27514	0.709077	0.0565362	5.91244e-06	-1.81096e-07	0.000829114	elefE22_EDJa
122221	9.3231	0.708995	0.0565116	8.5129e-06	7.48397e-07	0.000777266	elefE22_EDJa
122292	9.21912	0.70905	0.0565153	4.22687e-06	-1.56373e-06	0.000813175	elefE22_EDJa
122364	9.15917	0.709144	0.0565703	2.47627e-06	4.46172e-08	0.000788923	elefE22_EDJa
122435	9.11553	0.709068	0.0565544	6.09261e-06	5.45714e-07	0.000771208	elefE22_EDJa
122506	9.16966	0.709093	0.0565288	5.59461e-06	3.00652e-06	0.00073419	elefE22_EDJa
122578	9.1179	0.709004	0.0565503	1.02138e-05	2.38208e-06	0.00069418	elefE22_EDJa
122649	9.11461	0.709173	0.0565643	4.82604e-06	2.63466e-06	0.000696525	elefE22_EDJa
122720	9.13979	0.709153	0.0565591	3.14583e-06	1.53569e-06	0.000703386	elefE22_EDJa
122792	9.10157	0.709025	0.056526	3.5811e-06	8.25514e-09	0.000636637	elefE22_EDJa
122863	9.20429	0.709149	0.0565137	8.31681e-06	4.50357e-06	0.000628545	elefE22_EDJa
122934	9.21501	0.709109	0.056514	2.32771e-06	5.48072e-06	0.000648564	elefE22_EDJa
123006	9.35449	0.709123	0.056527	6.19022e-06	2.41599e-06	0.000635725	elefE22_EDJa
123077	9.32338	0.709098	0.0565078	6.82661e-06	4.21622e-06	0.000632926	elefE22_EDJa
123148	9.23402	0.709134	0.0565109	1.06434e-05	-5.52022e-06	0.000639866	elefE22_EDJa
123220	9.09648	0.709222	0.0565041	8.59091e-06	5.21671e-06	0.000632016	elefE22_EDJa
123291	9.08455	0.70922	0.0564943	-6.79031e-07	-1.7646e-06	0.00063342	elefE22_EDJa
123362	9.22088	0.709183	0.0565089	9.18384e-06	3.97931e-06	0.000648744	elefE22_EDJa
123434	9.24898	0.709107	0.0565098	4.08042e-06	9.86779e-07	0.000639386	elefE22_EDJa
123505	9.10371	0.70914	0.0565436	7.75083e-06	8.90818e-07	0.00065449	elefE22_EDJa
123576	9.02056	0.709175	0.0565315	1.77736e-06	1.69619e-06	0.000665737	elefE22_EDJa
123648	9.03407	0.70925	0.0565114	5.34745e-06	-2.58861e-06	0.00062289	elefE22_EDJa
123719	9.22366	0.70921	0.0565072	1.01894e-05	-2.09511e-06	0.000644845	elefE22_EDJa
123791	9.26166	0.709153	0.0565134	1.25336e-06	-6.62164e-07	0.00066441	elefE22_EDJa
123862	9.6346	0.7091	0.0565185	5.7991e-06	6.48419e-06	0.000619041	elefE22_EDJa
123933	10.162	0.709111	0.0565325	3.35793e-06	-1.36224e-06	0.00062325	elefE22_EDJa
124005	10.4381	0.709162	0.0565458	1.34874e-05	2.68254e-06	0.00058099	elefE22_EDJa
124076	10.6189	0.709142	0.0565394	5.93816e-06	-1.18542e-07	0.000594934	elefE22_EDJa
124147	10.8941	0.709269	0.0565282	6.71613e-06	-4.60503e-08	0.000541311	elefE22_EDJa
124219	11.1132	0.70904	0.0565191	3.37732e-06	1.84555e-06	0.000550063	elefE22_EDJa
124290	11.0713	0.709226	0.0565119	5.07594e-06	1.07779e-07	0.000529184	elefE22_EDJa
124361	11.0499	0.709227	0.0565075	1.09622e-05	8.12764e-06	0.000540081	elefE22_EDJa
124433	11.3099	0.709226	0.0565183	8.50709e-06	-2.07237e-06	0.000549991	elefE22_EDJa
124504	11.403	0.709243	0.0565375	2.66018e-06	5.65522e-06	0.000564838	elefE22_EDJa
124575	11.1417	0.709114	0.0565072	9.62956e-06	-1.04592e-06	0.000576932	elefE22_EDJa
124647	10.8048	0.709118	0.0565042	7.53608e-06	-1.29681e-07	0.00056813	elefE22_EDJa
124718	10.4477	0.709099	0.0565	2.84018e-06	1.0592e-06	0.000546225	elefE22_EDJa
124789	9.73511	0.709039	0.0564969	4.45169e-06	-4.72676e-06	0.00063207	elefE22_EDJa
124861	9.46767	0.709245	0.0565297	7.42122e-06	4.01599e-06	0.000639646	elefE22_EDJa
124932	9.67336	0.709248	0.0564943	7.98871e-06	-4.51242e-06	0.000643	elefE22_EDJa
125003	9.59604	0.709223	0.056523	5.8533e-06	2.84115e-06	0.000629624	elefE22_EDJa
125075	8.97767	0.709272	0.0565309	6.56483e-06	3.44782e-06	0.000674541	elefE22_EDJa
125146	8.31551	0.709282	0.0565395	5.67245e-06	-3.74836e-06	0.000777466	elefE22_EDJa
125217	8.30762	0.70936	0.0564897	5.64118e-06	-2.20371e-06	0.000738542	elefE22_EDJa
125289	8.40657	0.709455	0.0565308	6.41906e-06	2.66648e-06	0.000762087	elefE22_EDJa
125360	8.4116	0.709331	0.0565135	1.60184e-06	-3.05659e-07	0.000756031	elefE22_EDJa
125432	7.92171	0.709331	0.056482	1.70213e-05	3.65897e-06	0.000819605	elefE22_EDJa
125503	7.50102	0.709439	0.0565144	3.88751e-06	-6.33902e-07	0.000848881	elefE22_EDJa
125574	7.17876	0.709472	0.0565001	7.49299e-06	-1.6658e-06	0.000840481	elefE22_EDJa
125646	7.14236	0.709446	0.0565478	6.18282e-06	3.48119e-06	0.000857918	elefE22_EDJa
125717	7.13454	0.709453	0.0565384	3.16583e-06	2.96584e-06	0.000915076	elefE22_EDJa
125788	6.88963	0.70949	0.0565236	1.01924e-05	2.34433e-06	0.000925509	elefE22_EDJa
125860	6.63963	0.709595	0.0565007	6.02755e-06	-3.97893e-06	0.000984927	elefE22_EDJa
125931	6.49529	0.709683	0.0566052	3.21617e-06	-1.87433e-06	0.000933723	elefE22_EDJa
126002	6.64363	0.70935	0.0565471	7.98341e-06	7.80744e-06	0.000908096	elefE22_EDJa
126074	6.81329	0.70944	0.0565249	2.95423e-06	4.67738e-06	0.000945041	elefE22_EDJa
126145	6.68183	0.709466	0.0565476	7.50038e-06	-4.34301e-07	0.000940355	elefE22_EDJa
126216	6.28702	0.709547	0.0565337	1.03309e-05	1.88062e-07	0.000928133	elefE22_EDJa
126288	6.31126	0.709651	0.0565474	6.95858e-06	1.12867e-06	0.000976439	elefE22_EDJa
126359	6.15285	0.709447	0.0565451	-2.97964e-06	3.64221e-06	0.000925135	elefE22_EDJa
126430							elefE22_EDJa
126502							elefE22_EDJa
126573							elefE22_EDJa
126644	8.71621	0.709703	0.0565031	5.55909e-06	-4.6363e-06	0.000101247	elefE22_EDJa
126716	9.6444	0.70948	0.0565467	7.24243e-07	-3.61752e-06	0.000321024	elefE22_EDJa
126787	8.03939	0.709319	0.0565515	9.77305e-06	3.29055e-06	0.00059539	elefE22_EDJa
126859	6.48472	0.709456	0.0565219	1.6681e-05	-2.74226e-06	0.000927393	elefE22_EDJa
126930	6.05372	0.709694	0.056527	3.88012e-06	2.64259e-06	0.000986838	elefE22_EDJa
127001	6.15865	0.709764	0.0565572	6.44957e-06	3.34982e-06	0.00098535	elefE22_EDJa
127073	6.28215	0.70961	0.0565804	4.09732e-06	3.16715e-06	0.000961168	elefE22_EDJa
127144	6.45037	0.709674	0.056541	1.06199e-05	1.17287e-05	0.000951107	elefE22_EDJa
127215	6.69192	0.709703	0.0565352	4.55684e-06	4.43924e-06	0.000852542	elefE22_EDJa
127287	7.20101	0.709563	0.0565024	4.32756e-06	3.33328e-06	0.000833684	elefE22_EDJa
127358	7.61444	0.709535	0.0565524	7.18312e-06	6.02838e-06	0.000772925	elefE22_EDJa
127429	7.88878	0.709362	0.0565886	4.61592e-06	3.21039e-06	0.000756129	elefE22_EDJa
127501	8.08821	0.709395	0.0565411	1.11589e-05	-1.22936e-06	0.000703157	elefE22_EDJa
127572	8.31617	0.709379	0.0564961	6.93159e-06	5.31951e-06	0.00068786	elefE22_EDJa
127643	8.47425	0.709332	0.0565508	8.28441e-06	3.08579e-07	0.000699455	elefE22_EDJa
127715	8.52559	0.709321	0.0565081	3.86649e-06	-2.6664e-07	0.000679167	elefE22_EDJa
127786	8.65929	0.709265	0.0565312	9.14599e-06	4.79442e-07	0.000677895	elefE22_EDJa
127857	8.69506	0.709375	0.0565254	3.55901e-06	-1.41918e-09	0.000676153	elefE22_EDJa
127929	8.72053	0.709391	0.0565389	5.9174e-06	5.61122e-06	0.00066602	elefE22_EDJa
128000	7.46414	0.709217	0.0565153	1.27575e-05	1.35255e-06	0.000734463	elefE22_EDJa
128071	7.19433	0.709382	0.0565216	1.21347e-05	-6.52124e-06	0.000689902	elefE22_EDJa
128143	7.17021	0.709418	0.0565418	8.72604e-06	-9.55261e-07	0.000688425	elefE22_EDJa
128214	7.19498	0.70921	0.0565152	3.88749e-06	3.54556e-06	0.000729092	elefE22_EDJa
128286	7.96119	0.709456	0.0565609	1.00179e-05	3.25655e-06	0.000747252	elefE22_EDJa
128357	8.36231	0.709415	0.056523	4.20194e-06	-4.79042e-08	0.000719269	elefE22_EDJa
128428	8.58187	0.709414	0.0565483	6.58782e-06	-3.7035e-07	0.000718615	elefE22_EDJa
128500	8.38209	0.709409	0.0565411	-1.59207e-06	5.96202e-06	0.000736596	elefE22_EDJa
128571	8.25722	0.709384	0.0565458	1.28712e-05	3.01913e-06	0.000754042	elefE22_EDJa
128642	8.16117	0.709454	0.0565393	1.53235e-06	-7.44287e-07	0.000752123	elefE22_EDJa
128714	8.05039	0.709542	0.056521	7.00442e-06	-3.5285e-06	0.00080097	elefE22_EDJa
128785	7.89078	0.709585	0.0565147	8.84396e-06	5.72958e-06	0.000807058	elefE22_EDJa
128856	7.83602	0.709529	0.0565904	8.94289e-06	-1.31027e-06	0.000794857	elefE22_EDJa
128928	7.76612	0.709541	0.056591	1.11487e-05	-2.25183e-06	0.000824731	elefE22_EDJa
128999	7.67309	0.709524	0.0565843	4.63067e-06	2.7957e-06	0.000855831	elefE22_EDJa
129070	7.54538	0.709508	0.056557	9.72981e-06	4.95866e-06	0.000881637	elefE22_EDJa
129142	7.53388	0.709606	0.0566004	5.85822e-06	6.8039e-08	0.000857377	elefE22_EDJa
129213	7.48964	0.709541	0.0565626	7.63702e-06	-3.55402e-06	0.000845193	elefE22_EDJa
129284	7.38095	0.709663	0.0565471	6.28322e-06	-3.96537e-06	0.000909153	elefE22_EDJa
129356	7.26252	0.709599	0.0565763	9.02614e-07	-4.96728e-07	0.000904625	elefE22_EDJa
129427	7.16992	0.709688	0.0565113	1.02226e-05	4.41171e-06	0.000940908	elefE22_EDJa
129498	7.12236	0.709676	0.0565597	1.06341e-05	2.48944e-06	0.000939957	elefE22_EDJa
129570	7.09378	0.709659	0.0565591	1.0821e-05	1.00298e-06	0.000913351	elefE22_EDJa
129641	7.01824	0.709797	0.0565723	1.94359e-06	-3.21216e-06	0.000897005	elefE22_EDJa
129712	7.05669	0.709915	0.0565814	3.9965e-06	-1.96278e-06	0.000882976	elefE22_EDJa
129784	6.96794	0.709684	0.0565758	2.43281e-06	4.25579e-06	0.000866053	elefE22_EDJa
129855	6.83975	0.709893	0.0565601	5.0777e-06	1.25313e-07	0.000889467	elefE22_EDJa
129927	6.85425	0.709815	0.0565588	8.6237e-06	5.54901e-06	0.000904223	elefE22_EDJa
129998	6.68955	0.709769	0.0565364	1.13523e-05	-5.50254e-06	0.000916984	elefE22_EDJa
130069	6.66868	0.709922	0.0565152	7.95065e-06	-1.32662e-06	0.000877866	elefE22_EDJa
130141	6.66134	0.709979	0.0565426	5.22357e-06	3.05135e-06	0.000897769	elefE22_EDJa
130212	6.42209	0.71	0.0565271	8.96853e-06	6.98326e-06	0.000892244	elefE22_EDJa
130283	6.19422	0.710179	0.056525	1.0417e-05	-4.69586e-06	0.000902993	elefE22_EDJa
130355	6.11009	0.710121	0.0565037	1.34762e-06	3.82847e-06	0.000976174	elefE22_EDJa
130426	6.11367	0.710064	0.05654	1.00551e-05	6.72788e-07	0.000962274	elefE22_EDJa
130497	6.07662	0.709964	0.056563	-3.61013e-06	-3.63169e-06	0.000992845	elefE22_EDJa
130569	6.03686	0.71011	0.0565413	2.65465e-06	8.5255e-07	0.00103984	elefE22_EDJa
130640	6.09494	0.710194	0.0566095	5.58196e-06	5.33792e-06	0.00099165	elefE22_EDJa
130711	6.15325	0.710176	0.0565465	2.76102e-07	2.59682e-06	0.000990005	elefE22_EDJa
130783	6.18951	0.710138	0.0565305	3.99622e-06	-1.25047e-06	0.000992001	elefE22_EDJa
130854	6.45138	0.710032	0.056534	2.01108e-05	-2.42506e-06	0.00103972	elefE22_EDJa
130925	6.58266	0.70983	0.0565644	3.97266e-06	2.10073e-06	0.00106792	elefE22_EDJa
130997	6.88684	0.709689	0.0565577	1.97613e-05	-2.04879e-06	0.00107117	elefE22_EDJa
131068	7.0835	0.709504	0.0565097	3.93256e-06	-1.75593e-06	0.00106682	elefE22_EDJa
131139	7.14866	0.709558	0.0565385	4.74236e-06	5.71548e-06	0.00106741	elefE22_EDJa
131211	7.26711	0.709507	0.0565105	7.24796e-06	3.6861e-06	0.00109931	elefE22_EDJa
131282	7.2724	0.70951	0.0565148	7.09952e-06	-2.05668e-06	0.00112905	elefE22_EDJa
131354	7.32996	0.70943	0.0565388	6.39994e-06	2.00133e-06	0.00108324	elefE22_EDJa
131425	7.3924	0.709532	0.056526	5.18386e-06	-2.03931e-09	0.00113123	elefE22_EDJa
131496	7.422	0.709431	0.0565807	-1.86764e-06	-3.67851e-06	0.00117539	elefE22_EDJa
131568	7.41473	0.709299	0.0565332	6.8229e-06	-1.47028e-06	0.00119464	elefE22_EDJa
131639	7.33427	0.709316	0.0565179	1.05716e-05	3.47798e-06	0.00122506	elefE22_EDJa
131710	7.38134	0.709295	0.0565474	2.27377e-06	5.09723e-06	0.00119591	elefE22_EDJa
131782	7.46219	0.709418	0.056553	1.08055e-05	4.71141e-06	0.00115256	elefE22_EDJa
131853	7.53549	0.709224	0.0565593	6.95109e-06	-3.51467e-06	0.00114059	elefE22_EDJa
131924	7.68113	0.709322	0.0565301	-1.44992e-06	4.6181e-07	0.00110146	elefE22_EDJa
131996	7.86937	0.709255	0.0565541	1.70558e-05	-2.79016e-06	0.00108887	elefE22_EDJa
132067	8.0754	0.709174	0.0565171	5.05482e-06	-5.65835e-07	0.00104737	elefE22_EDJa
132138	8.13988	0.709144	0.0565107	5.08701e-06	1.43921e-07	0.00103524	elefE22_EDJa
132210	8.0872	0.709071	0.056524	1.33287e-06	-2.43335e-06	0.00101689	elefE22_EDJa
132281	8.1007	0.709135	0.0565174	9.70365e-06	-1.2166e-06	0.000981289	elefE22_EDJa
132352	8.11963	0.709027	0.0565223	2.77552e-06	1.02379e-06	0.00101784	elefE22_EDJa
132424	8.24066	0.709149	0.0565459	3.5771e-06	5.71898e-07	0.000925375	elefE22_EDJa
132495	8.47863	0.709181	0.0565287	5.01737e-06	2.39432e-06	0.000872381	elefE22_EDJa
132566	8.77768	0.709021	0.0565258	6.35202e-06	3.63219e-06	0.000857274	elefE22_EDJa
132638	8.84258	0.709116	0.0565333	1.02139e-05	2.29215e-06	0.000799314	elefE22_EDJa
132709	8.83747	0.709123	0.0565689	2.82667e-06	7.97189e-07	0.000821394	elefE22_EDJa
132780	8.88791	0.709092	0.0565392	1.14552e-05	4.76338e-09	0.00076463	elefE22_EDJa
132852	8.89608	0.709158	0.0565311	6.41222e-06	5.35325e-06	0.000767181	elefE22_EDJa
132923	8.95839	0.709093	0.0565275	6.04933e-06	4.98265e-06	0.000740064	elefE22_EDJa
132995	8.92101	0.709116	0.0565165	8.28259e-06	-3.16046e-06	0.000749275	elefE22_EDJa
133066	8.89786	0.70908	0.0565283	1.08668e-05	4.13921e-06	0.000790531	elefE22_EDJa
133137	8.9071	0.709082	0.0565075	2.62971e-06	-2.88117e-06	0.000779322	elefE22_EDJa
133209	8.93775	0.709124	0.0565577	8.2815e-06	1.98635e-06	0.000756116	elefE22_EDJa
133280	8.99162	0.709082	0.0565237	9.27108e-06	-6.73583e-07	0.000752625	elefE22_EDJa
133351	9.00543	0.709031	0.0564975	3.68588e-06	-3.18694e-06	0.000737401	elefE22_EDJa
133423	9.03039	0.709159	0.0565372	6.59431e-06	4.54574e-07	0.000710484	elefE22_EDJa
133494	9.03859	0.709084	0.0564844	1.0554e-05	1.24727e-06	0.000741276	elefE22_EDJa
133565	8.44164	0.709045	0.0565189	8.6375e-06	4.08271e-06	0.000765869	elefE22_EDJa
133637	7.94893	0.70903	0.0565272	-3.08845e-07	3.40868e-06	0.000762473	elefE22_EDJa
133708	8.04194	0.709035	0.0565617	6.09676e-06	-2.64533e-06	0.00076687	elefE22_EDJa
133779	8.40886	0.7092	0.0565424	8.68654e-06	-4.0729e-06	0.000719058	elefE22_EDJa
133851	8.63672	0.709065	0.0565648	5.1326e-06	3.30913e-06	0.000723728	elefE22_EDJa
133922	8.64707	0.709173	0.0565279	6.60336e-07	5.73761e-08	0.000735053	elefE22_EDJa
133993	8.59888	0.709109	0.0565439	9.242e-06	2.83643e-06	0.000698572	elefE22_EDJa
134065	8.92126	0.709138	0.0564994	7.11124e-06	2.85306e-06	0.000721925	elefE22_EDJa
134136	9.0024	0.709137	0.0565545	3.03034e-06	-4.43166e-06	0.000702056	elefE22_EDJa
134207	8.97409	0.709062	0.0564952	5.17696e-06	-5.60387e-07	0.000720324	elefE22_EDJa
134279	8.92376	0.709199	0.0565008	6.49781e-06	4.68146e-06	0.000724078	elefE22_EDJa
134350	8.89122	0.709083	0.0565201	6.83676e-06	-5.85914e-07	0.000738386	elefE22_EDJa
134422	8.86908	0.709139	0.056511	1.51388e-05	4.25848e-06	0.000682218	elefE22_EDJa
134493	8.71836	0.709097	0.0565184	6.08012e-06	5.67504e-06	0.00075153	elefE22_EDJa
134564	8.54352	0.70915	0.0565103	6.18049e-06	-2.69225e-06	0.000753095	elefE22_EDJa
134636	8.33087	0.709179	0.0565139	6.11132e-06	-1.06729e-06	0.000813414	elefE22_EDJa
134707	8.35266	0.709069	0.0565211	2.45092e-06	8.1622e-06	0.000815911	elefE22_EDJa
134778	8.30236	0.709166	0.0565196	3.47793e-06	-6.1488e-06	0.000797806	elefE22_EDJa
134850	8.17634	0.709161	0.0565279	6.12562e-06	3.00921e-06	0.000836462	elefE22_EDJa
134921	8.05855	0.709161	0.0564691	6.75476e-06	3.07915e-06	0.000838339	elefE22_EDJa
134992	8.25903	0.709244	0.0565484	7.65604e-06	-2.20303e-07	0.000845089	elefE22_EDJa
135064	8.45311	0.709124	0.0564982	8.27448e-06	-1.01359e-06	0.000781749	elefE22_EDJa
135135	8.76334	0.709176	0.0565382	9.02375e-06	9.05451e-07	0.000780806	elefE22_EDJa
135206	8.60456	0.709321	0.0565271	3.34006e-06	3.9896e-06	0.000811917	elefE22_EDJa
135278	8.5446	0.709206	0.0565316	1.54719e-05	-1.84109e-06	0.000816573	elefE22_EDJa
135349	8.2482	0.709187	0.0565108	-1.45404e-06	6.54443e-06	0.000817553	elefE22_EDJa
135420	8.0913	0.709191	0.0565328	4.98184e-06	3.51999e-06	0.000845205	elefE22_EDJa
135492	8.03032	0.709246	0.056514	7.01576e-06	1.38835e-06	0.000821653	elefE22_EDJa
135563	7.84647	0.709232	0.0565033	1.03974e-05	-5.46768e-06	0.000858829	elefE22_EDJa
135634	7.77277	0.709288	0.0565173	-7.47986e-07	-2.61835e-06	0.000889464	elefE22_EDJa
135706	7.84544	0.709328	0.0565107	4.51007e-06	4.06292e-06	0.000884378	elefE22_EDJa
135777	7.90041	0.709275	0.0565376	9.39769e-07	6.11339e-06	0.000883896	elefE22_EDJa
135848	7.92327	0.709243	0.0565147	6.44479e-06	6.40097e-06	0.000903611	elefE22_EDJa
135920	8.08829	0.709261	0.0565192	3.17243e-06	1.34707e-07	0.000932856	elefE22_EDJa
135991	7.35173	0.709325	0.0565445	5.81132e-06	-4.37267e-06	0.000933291	elefE22_EDJa
136063	7.49392	0.709229	0.056535	4.50856e-06	-2.12908e-06	0.0008941	elefE22_EDJa
136134	7.59632	0.709277	0.0565317	1.46434e-05	-1.68175e-06	0.000897506	elefE22_EDJa
136205	7.5454	0.709253	0.0564955	1.43837e-06	1.54022e-06	0.000944015	elefE22_EDJa
136277	7.40231	0.709209	0.0565405	4.86913e-06	3.7176e-07	0.000951018	elefE22_EDJa
136348	7.34258	0.709407	0.0565118	6.5322e-06	2.53014e-06	0.000951331	elefE22_EDJa
136419	7.2447	0.709349	0.0565363	-2.85887e-06	1.3027e-06	0.000936353	elefE22_EDJa
136491	6.87697	0.709484	0.0565583	4.52104e-06	-1.00147e-05	0.000978732	elefE22_EDJa
136562	6.5499	0.709574	0.0565729	1.69215e-05	5.59216e-06	0.00094639	elefE22_EDJa
136633	6.32869	0.709697	0.0565693	2.07407e-06	1.35678e-06	0.000961032	elefE22_EDJa
136705	6.15248	0.70962	0.0565132	1.1912e-05	3.85487e-06	0.00102161	elefE22_EDJa
136776	6.04724	0.709738	0.0565643	7.59485e-06	-1.63856e-06	0.00100044	elefE22_EDJa
136847	6.05306	0.709884	0.05648	9.56495e-06	3.44147e-06	0.000998692	elefE22_EDJa
136919	6.0565	0.709829	0.0565528	6.81793e-06	-5.95985e-06	0.000938824	elefE22_EDJa
136990	6.05282	0.70975	0.0565479	8.72236e-06	6.77623e-06	0.00101245	elefE22_EDJa
137061	6.07322	0.709817	0.0565384	1.43292e-05	3.57585e-06	0.00100265	elefE22_EDJa
137133	6.09822	0.70983	0.0565218	2.51029e-06	9.38618e-07	0.000942328	elefE22_EDJa
137204	6.04972	0.709943	0.0565413	-2.89065e-06	-1.75461e-06	0.000943451	elefE22_EDJa
137275	6.03379	0.709898	0.0565485	1.54924e-05	1.48895e-06	0.000961024	elefE22_EDJa
137347	6.0181	0.709828	0.05652	9.00842e-06	-5.43433e-06	0.000914292	elefE22_EDJa
137418	6.17559	0.709918	0.0565451	8.12436e-06	1.34466e-05	0.000893454	elefE22_EDJa
137490	6.37691	0.709852	0.0564878	5.91036e-06	-2.11374e-06	0.000853605	elefE22_EDJa
137561	6.4257	0.709799	0.0565555	6.12943e-06	-5.6408e-06	0.000842993	elefE22_EDJa
137632	6.52609	0.709789	0.0565808	9.467e-06	3.78679e-06	0.000826278	elefE22_EDJa
137704	6.55737	0.710028	0.0565316	4.79416e-06	1.90643e-06	0.000818519	elefE22_EDJa
137775	6.37011	0.709786	0.0564308	7.4605e-06	2.50817e-06	0.000817203	elefE22_EDJa
137846	6.298	0.709771	0.0565792	8.05535e-06	5.71468e-06	0.000821567	elefE22_EDJa
137918	6.32645	0.709771	0.0565121	1.59228e-05	4.89868e-06	0.00085288	elefE22_EDJa
137989	6.17664	0.709828	0.0565278	4.50169e-06	-3.29096e-06	0.000863655	elefE22_EDJa
138060	5.97338	0.709883	0.0565575	1.88409e-06	4.1516e-06	0.000901013	elefE22_EDJa
138132	5.72092	0.709821	0.0565796	6.79914e-07	-2.84105e-06	0.000934058	elefE22_EDJa
138203	5.56494	0.70994	0.0564881	6.9646e-07	-2.32953e-06	0.00100293	elefE22_EDJa
138274	5.50621	0.709771	0.0565109	6.90683e-06	-4.54996e-06	0.00101155	elefE22_EDJa
138346	5.3982	0.709904	0.0565075	1.93994e-05	7.37333e-06	0.00108882	elefE22_EDJa
138417	5.47801	0.710012	0.0565545	-3.55306e-07	-1.87726e-06	0.00100917	elefE22_EDJa
138488	5.68641	0.709947	0.0565669	1.11871e-05	1.46073e-06	0.00093566	elefE22_EDJa
138560	5.71557	0.709709	0.0565194	7.57211e-06	2.96811e-07	0.000981912	elefE22_EDJa
138631	5.72749	0.709855	0.0565337	5.23157e-06	-6.31835e-07	0.000946445	elefE22_EDJa
138702	5.74473	0.709925	0.0565005	4.11288e-06	4.12231e-06	0.000895136	elefE22_EDJa
138774	5.78447	0.709861	0.0565352	1.90635e-05	-4.73563e-06	0.000935983	elefE22_EDJa
138845	5.85797	0.709991	0.0565822	9.02608e-06	4.30564e-07	0.00095447	elefE22_EDJa
138917	5.92892	0.709981	0.0565466	9.20182e-06	1.78011e-06	0.000892032	elefE22_EDJa
138988	5.92892	0.709868	0.0565273	7.96784e-06	2.95354e-06	0.000943732	elefE22_EDJa
139059	5.99283	0.710022	0.0565144	4.37574e-06	-7.97872e-06	0.000896222	elefE22_EDJa
139131	6.01254	0.709877	0.0565577	7.69786e-06	8.23467e-06	0.00088423	elefE22_EDJa
139202	6.00905	0.709788	0.0565344	1.03769e-05	2.64623e-06	0.000871956	elefE22_EDJa
139273	5.86223	0.710045	0.0565687	8.70637e-06	-4.81834e-06	0.000865016	elefE22_EDJa
139345	5.73384	0.709911	0.0565145	3.37524e-06	3.17842e-07	0.000929513	elefE22_EDJa
139416	5.76592	0.710082	0.0565897	5.03812e-09	3.50031e-06	0.000932661	elefE22_EDJa
139487	5.77523	0.709911	0.0565194	1.05012e-05	4.57131e-06	0.000934899	elefE22_EDJa
139559	5.73288	0.709913	0.056545	3.4024e-06	2.21428e-06	0.000942581	elefE22_EDJa
139630	5.64148	0.710132	0.0565289	1.39286e-05	2.32424e-06	0.000961522	elefE22_EDJa
139701	5.5258	0.71017	0.056526	1.93463e-07	2.76628e-06	0.000988077	elefE22_EDJa
139773	5.57278	0.710155	0.0565457	3.79751e-06	7.18748e-06	0.000970594	elefE22_EDJa
139844	5.59207	0.710029	0.0565327	9.98796e-06	-2.43901e-06	0.000936178	elefE22_EDJa
139915	5.6276	0.710186	0.0565622	7.53959e-06	1.20239e-07	0.00100141	elefE22_EDJa
139987	5.59333	0.710245	0.0565891	2.76867e-06	-1.70708e-06	0.000974544	elefE22_EDJa
140058	5.44679	0.710239	0.0565841	1.59609e-05	4.34824e-06	0.000963109	elefE22_EDJa
140129	5.39653	0.710109	0.0565593	7.96519e-06	-1.14443e-05	0.00104062	elefE22_EDJa
140201	5.39444	0.710117	0.0565638	1.02599e-05	4.23971e-06	0.00100443	elefE22_EDJa
140272	5.41224	0.7101	0.0565166	1.94121e-05	3.10749e-06	0.000998977	elefE22_EDJa
140343	5.39475	0.710108	0.0565581	8.71197e-06	2.86012e-06	0.00100969	elefE22_EDJa
140415	5.38389	0.710269	0.0565728	9.40598e-06	-9.11363e-07	0.000972868	elefE22_EDJa
140486	5.4644	0.710023	0.0565326	6.64395e-06	1.42565e-05	0.00103658	elefE22_EDJa
140558	5.42077	0.71014	0.0565414	-1.99225e-06	-8.00676e-07	0.00100452	elefE22_EDJa
140629	5.35172	0.710256	0.0565001	4.59864e-07	7.17027e-06	0.000966368	elefE22_EDJa
140700	5.24813	0.710262	0.0564996	6.79972e-06	1.8071e-06	0.000960211	elefE22_EDJa
140772	5.18383	0.710084	0.0565246	1.16267e-05	6.69457e-06	0.00100696	elefE22_EDJa
140843	5.16937	0.710112	0.0565597	6.47221e-06	6.67605e-06	0.00103454	elefE22_EDJa
140914	5.0757	0.710323	0.0565763	1.78569e-05	5.79333e-06	0.00103969	elefE22_EDJa
140986	5.01715	0.71044	0.0565512	1.62025e-06	-1.109e-07	0.00108037	elefE22_EDJa
141057	5.05322	0.710273	0.0565372	1.20212e-05	1.46802e-06	0.00106179	elefE22_EDJa
141128	5.10615	0.710127	0.056567	4.93423e-06	-1.59487e-06	0.00100435	elefE22_EDJa
141200	5.22718	0.71011	0.0565443	2.11814e-06	3.02225e-06	0.00100717	elefE22_EDJa
141271	5.48485	0.710198	0.0564748	4.79868e-07	5.62073e-07	0.000957985	elefE22_EDJa
141342	5.43984	0.710112	0.0565763	8.60456e-06	-4.01755e-06	0.000987419	elefE22_EDJa
141414	5.43774	0.71019	0.0565157	-1.87935e-06	-5.43316e-06	0.00100304	elefE22_EDJa
141485	5.44166	0.710184	0.0564919	4.77062e-06	2.81178e-06	0.00097151	elefE22_EDJa
141556	5.39271	0.710246	0.0565292	9.02462e-06	-3.51582e-06	0.000955366	elefE22_EDJa
141628	5.41371	0.710092	0.0565422	9.51551e-06	5.69233e-06	0.00101873	elefE22_EDJa
141699	5.46793	0.710122	0.0565517	-2.62362e-06	3.44631e-06	0.000981833	elefE22_EDJa
141770	5.4944	0.710134	0.0565111	4.16139e-06	-4.89332e-06	0.00104724	elefE22_EDJa
141842	5.53676	0.709986	0.0565793	-2.18868e-07	-6.35011e-06	0.000993789	elefE22_EDJa
141913	5.62894	0.710015	0.0565581	4.12882e-06	2.13482e-07	0.000949946	elefE22_EDJa
141985	5.6722	0.710065	0.056474	5.68177e-06	4.07841e-06	0.00102432	elefE22_EDJa
142056	5.71027	0.710071	0.0565366	1.00495e-05	4.29853e-06	0.00103436	elefE22_EDJa
142127	5.56669	0.710107	0.0565133	3.62814e-06	3.76358e-06	0.00102463	elefE22_EDJa
142199	5.51389	0.710199	0.0565031	6.18624e-06	-6.38069e-06	0.00100419	elefE22_EDJa
142270	5.52089	0.710183	0.056514	1.38152e-05	5.10316e-07	0.000994916	elefE22_EDJa
142341	5.5484	0.71023	0.0566025	9.39467e-06	2.98967e-06	0.000991736	elefE22_EDJa
142413	5.48192	0.709959	0.0565358	1.81155e-05	-2.31756e-06	0.000980141	elefE22_EDJa
142484	5.47566	0.710112	0.056528	6.27458e-06	2.59752e-06	0.000983071	elefE22_EDJa
[truncated: 118 more rows]

## Sheet: elef832A
μm	88Sr (V)	87Sr/86Sr	84Sr/86Sr	86.386/86Sr	83.625/86Sr	85Rb/86Sr	sample
0	8.02604	0.711683	0.0565592	-6.4298e-07	2.95953e-06	0.00242462	elef832A_EDJa
104.925	7.4823	0.711901	0.0565882	1.07259e-05	-1.00433e-07	0.00252602	elef832A_EDJa
209.85	7.11721	0.712249	0.0564742	3.01045e-06	-3.41053e-06	0.00274666	elef832A_EDJa
314.775	7.05977	0.7123	0.0565502	-3.48317e-07	1.813e-06	0.00269059	elef832A_EDJa
419.7	7.05505	0.712144	0.0565076	1.23742e-05	6.94372e-06	0.0027168	elef832A_EDJa
524.625	6.89406	0.712266	0.0566081	6.92614e-06	-2.99733e-06	0.00327608	elef832A_EDJa
629.55	6.32842	0.712544	0.0565517	7.06188e-06	4.97436e-06	0.00342266	elef832A_EDJa
734.475	5.77076	0.71305	0.0565919	4.74925e-06	-2.78343e-06	0.00333294	elef832A_EDJa
839.4	5.66545	0.713	0.0566164	5.3182e-06	1.15567e-05	0.00349149	elef832A_EDJa
944.325	5.76832	0.713135	0.0565346	-1.64463e-06	-5.78976e-07	0.00342645	elef832A_EDJa
1049.25	5.74456	0.713134	0.0565935	8.12909e-06	6.17712e-06	0.00346557	elef832A_EDJa
1154.18	5.54555	0.713108	0.0565674	-3.70886e-06	4.93448e-06	0.00363696	elef832A_EDJa
1259.1	5.26831	0.713444	0.0565858	1.3296e-05	7.12819e-06	0.00379947	elef832A_EDJa
1364.03	5.17073	0.713355	0.0566139	4.25187e-06	4.28719e-06	0.00396856	elef832A_EDJa
1468.95	5.08779	0.713549	0.0565588	6.48944e-06	1.54433e-07	0.00408562	elef832A_EDJa
1573.88	5.37529	0.713487	0.0564768	-4.75853e-07	8.14234e-07	0.00383727	elef832A_EDJa
1678.8	5.46458	0.71341	0.056608	1.98044e-05	3.54826e-06	0.00364004	elef832A_EDJa
1783.73	5.5381	0.7133	0.0565349	5.358e-06	-2.97242e-06	0.00376659	elef832A_EDJa
1888.65	5.65347	0.71317	0.0565734	7.3454e-06	1.18992e-06	0.00427213	elef832A_EDJa
1993.58	5.22502	0.713245	0.0564728	9.84037e-06	4.70297e-06	0.003869	elef832A_EDJa
2098.5	5.18982	0.713459	0.0566064	1.09321e-05	5.76669e-06	0.00393454	elef832A_EDJa
2203.43	5.28284	0.713548	0.0565551	2.61786e-06	2.77796e-06	0.00394614	elef832A_EDJa
2308.35	5.22185	0.713522	0.0565401	1.0557e-05	-3.50885e-06	0.00392137	elef832A_EDJa
2413.28	5.12753	0.713489	0.0566474	-1.86954e-06	3.09479e-06	0.00404193	elef832A_EDJa
2518.2	5.18887	0.713615	0.0566043	1.45054e-05	-1.75849e-07	0.00402938	elef832A_EDJa
2623.13	5.04099	0.713783	0.0565689	7.41534e-06	-4.58769e-06	0.00415014	elef832A_EDJa
2728.05	5.13314	0.713647	0.0566085	4.67749e-06	2.68489e-06	0.0040398	elef832A_EDJa
2832.98	4.95999	0.713585	0.0565788	8.65517e-06	-6.49079e-06	0.00419119	elef832A_EDJa
2937.9	4.88835	0.713713	0.0565826	-8.96103e-07	1.13191e-05	0.0042573	elef832A_EDJa
3042.83	5.14695	0.713425	0.0565652	1.22263e-05	-1.23704e-06	0.00398763	elef832A_EDJa
3147.75	5.04333	0.71361	0.0566137	6.94623e-06	8.40651e-06	0.00405969	elef832A_EDJa
3252.68	4.92562	0.713599	0.0565825	1.88449e-05	2.85416e-06	0.00411387	elef832A_EDJa
3357.6	4.96467	0.71357	0.0566078	6.39866e-06	4.2245e-06	0.00407843	elef832A_EDJa
3462.53	4.70707	0.713816	0.0566627	1.03964e-05	1.22446e-05	0.00440953	elef832A_EDJa
3567.45	4.43812	0.714164	0.0565652	3.68806e-06	1.34599e-05	0.00482403	elef832A_EDJa
3672.38	4.50831	0.714232	0.0565377	7.76458e-06	-5.24537e-06	0.0045847	elef832A_EDJa
3777.3	4.54408	0.714013	0.0565958	1.69654e-05	3.55557e-06	0.00453372	elef832A_EDJa
3882.23	4.29612	0.714462	0.0565705	1.67109e-05	-1.14275e-06	0.00488297	elef832A_EDJa
3987.15	4.27515	0.714358	0.0565719	7.07426e-06	-4.19831e-06	0.00494257	elef832A_EDJa
4092.08	4.60429	0.714101	0.0565435	7.28837e-06	9.69633e-06	0.00450476	elef832A_EDJa
4197	4.79528	0.713915	0.0566548	1.14466e-05	-4.68911e-06	0.00424448	elef832A_EDJa
4301.93	4.63165	0.714017	0.0565408	6.15819e-06	4.1769e-06	0.00442975	elef832A_EDJa
4406.85	4.67047	0.713937	0.0566856	1.44684e-05	-5.99239e-06	0.00437938	elef832A_EDJa
4511.78	4.60733	0.714054	0.056591	6.33332e-06	-5.73709e-06	0.00452283	elef832A_EDJa
4616.7	4.93616	0.713668	0.0565614	4.93905e-06	5.5184e-06	0.00419954	elef832A_EDJa
4721.63	5.11401	0.71349	0.0565883	1.5081e-05	-3.28832e-06	0.00393582	elef832A_EDJa
4826.55	4.95236	0.713814	0.0566387	8.79553e-06	1.07617e-05	0.00412278	elef832A_EDJa
4931.48	4.89349	0.713852	0.0565876	6.77532e-06	-5.31331e-06	0.00448011	elef832A_EDJa
5036.4	4.66903	0.714155	0.0566215	1.09275e-05	-2.38563e-06	0.00487041	elef832A_EDJa
5141.33	4.6543	0.714321	0.0566009	1.16297e-05	9.35575e-06	0.00494158	elef832A_EDJa
5246.25	4.78871	0.714178	0.056554	6.97031e-06	-1.96199e-06	0.00478905	elef832A_EDJa
5351.18	4.73368	0.71425	0.0565503	1.76441e-05	-5.55186e-06	0.00476712	elef832A_EDJa
5456.1	4.75415	0.714264	0.0565147	2.53805e-06	3.31146e-06	0.00475261	elef832A_EDJa
5561.03	4.9211	0.71407	0.0566048	1.00336e-05	5.58568e-06	0.00454534	elef832A_EDJa
5665.95	4.94036	0.713771	0.0566562	3.01869e-06	3.98366e-07	0.00437114	elef832A_EDJa
5770.88	4.8548	0.71411	0.0566148	-7.93869e-07	4.19492e-06	0.00463458	elef832A_EDJa
5875.8	4.81604	0.714173	0.0565729	1.47599e-05	-3.3463e-06	0.00497598	elef832A_EDJa
5980.73	4.82351	0.713988	0.0566259	-1.10584e-06	6.41703e-06	0.00501115	elef832A_EDJa
6085.65	4.84465	0.713903	0.0566086	-8.47706e-07	7.09282e-06	0.00505386	elef832A_EDJa
6190.58	4.7709	0.713803	0.056532	4.75972e-06	2.1966e-06	0.00513618	elef832A_EDJa
6295.5	4.74236	0.71411	0.0566206	7.13823e-07	1.22523e-05	0.0051735	elef832A_EDJa
6400.43	6.49022	0.71292	0.0565498	4.28264e-06	2.68736e-06	0.00383956	elef832A_EDJa
6505.35	6.23188	0.712775	0.0566266	6.96641e-06	6.67796e-06	0.00389096	elef832A_EDJa
6610.28	4.92474	0.713743	0.0565767	-2.88321e-06	9.48207e-06	0.00502318	elef832A_EDJa
6715.2	4.8118	0.713887	0.0565744	1.25326e-05	9.85294e-06	0.00504232	elef832A_EDJa
6820.13	5.01671	0.713685	0.0565558	-3.31476e-06	1.27192e-05	0.00470222	elef832A_EDJa
6925.05	5.03542	0.713477	0.0565789	1.41441e-05	3.7231e-06	0.00485956	elef832A_EDJa
7029.98	5.14422	0.713682	0.0566401	6.42526e-06	1.64535e-06	0.00471983	elef832A_EDJa
7134.9	5.20994	0.713481	0.0565425	-4.73618e-06	-1.2274e-06	0.00462521	elef832A_EDJa
7239.83	5.02044	0.71344	0.0565424	7.31193e-06	-2.63261e-06	0.00491169	elef832A_EDJa
7344.75	4.98972	0.713593	0.0566297	9.57588e-06	2.7863e-06	0.00497186	elef832A_EDJa
7449.68	4.97253	0.713598	0.0565932	-7.15969e-06	-8.51715e-07	0.00502385	elef832A_EDJa
7554.6	5.03972	0.71356	0.056599	-1.96248e-06	1.47243e-06	0.00500452	elef832A_EDJa
7659.53	5.07869	0.713582	0.0566107	8.6619e-07	-3.52119e-06	0.00484277	elef832A_EDJa
7764.45	4.79929	0.71358	0.0565404	7.07062e-07	-5.6771e-06	0.00485791	elef832A_EDJa
7869.38	5.18832	0.713734	0.0565285	1.75772e-06	-1.14153e-05	0.00483939	elef832A_EDJa
7974.3	5.34974	0.713484	0.056623	3.75087e-06	-3.2988e-06	0.00469084	elef832A_EDJa
8079.23	5.3498	0.713464	0.0566459	2.89535e-06	-1.5303e-06	0.00470996	elef832A_EDJa
8184.15	5.29463	0.713423	0.0565847	9.36849e-06	2.54766e-06	0.00479086	elef832A_EDJa
8289.08	5.27818	0.713503	0.0566086	6.77662e-06	1.897e-05	0.00491398	elef832A_EDJa
8394	5.24728	0.713556	0.0566646	9.53998e-06	-1.17395e-06	0.00485041	elef832A_EDJa
8498.93	5.29334	0.713627	0.0566113	1.78021e-05	2.31943e-06	0.00486216	elef832A_EDJa
8603.85	5.22502	0.713467	0.0565421	1.77609e-05	5.96923e-06	0.00488896	elef832A_EDJa
8708.78	5.1345	0.713688	0.0565863	1.31174e-05	5.7102e-06	0.00505677	elef832A_EDJa
8813.7	5.18635	0.713633	0.0566209	6.77405e-06	9.42421e-06	0.00483823	elef832A_EDJa
8918.63	5.12327	0.713466	0.0565828	9.20455e-06	8.19236e-06	0.00476191	elef832A_EDJa
9023.55	4.96931	0.713568	0.0566075	9.75676e-06	-1.52992e-06	0.0048398	elef832A_EDJa
9128.48	5.11603	0.713679	0.0565793	-9.55407e-06	6.52805e-06	0.00463136	elef832A_EDJa
9233.4	5.06853	0.713746	0.0566373	7.29828e-06	1.02189e-05	0.004579	elef832A_EDJa
9338.33	5.15479	0.713675	0.0565466	5.79716e-06	5.42697e-06	0.00447792	elef832A_EDJa
9443.25	5.19443	0.713662	0.056609	1.17241e-05	4.35757e-06	0.0045379	elef832A_EDJa
9548.18	5.45149	0.713335	0.0565611	1.12307e-05	1.56419e-06	0.00438377	elef832A_EDJa
9653.1	5.95145	0.713293	0.056629	1.0547e-05	9.59299e-06	0.00439729	elef832A_EDJa
9758.03	5.78996	0.712998	0.0565728	7.59901e-06	-1.11799e-06	0.00404827	elef832A_EDJa
9862.95	5.43503	0.713223	0.0566189	4.56739e-06	-1.23278e-06	0.00419412	elef832A_EDJa
9967.88	5.5051	0.713368	0.0565908	6.61395e-06	3.96115e-06	0.0041574	elef832A_EDJa
10072.8	5.56586	0.713173	0.0565727	2.31694e-06	5.62929e-07	0.00411822	elef832A_EDJa
10177.7	5.53797	0.713262	0.0565753	4.16597e-06	5.2238e-06	0.00414695	elef832A_EDJa
10282.7	5.58443	0.713167	0.0565101	1.04831e-05	6.36876e-06	0.00421885	elef832A_EDJa
10387.6	5.60032	0.713459	0.0566068	-1.15216e-07	1.46794e-06	0.00434714	elef832A_EDJa
10492.5	5.57841	0.713328	0.0566126	8.62577e-06	1.32327e-06	0.00437937	elef832A_EDJa
10597.4	5.59574	0.713339	0.0565866	8.36228e-06	5.28133e-06	0.0043812	elef832A_EDJa
10702.4	5.59594	0.713324	0.0565999	2.86189e-06	1.26998e-06	0.00433862	elef832A_EDJa
10807.3	5.69371	0.713207	0.056536	1.27674e-05	4.12655e-06	0.00427907	elef832A_EDJa
10912.2	6.20479	0.712814	0.0565324	4.24029e-06	3.30176e-06	0.0040364	elef832A_EDJa
11017.1	7.20386	0.712492	0.0565128	5.85764e-06	8.46902e-06	0.0035532	elef832A_EDJa
11122.1	5.90549	0.712556	0.0567012	8.83424e-06	8.66479e-06	0.00417548	elef832A_EDJa
11227	5.41447	0.712998	0.0566158	6.63311e-06	7.64945e-06	0.00437604	elef832A_EDJa
11331.9	5.25714	0.713088	0.0566144	6.38532e-06	-1.40801e-06	0.00430358	elef832A_EDJa
11436.8	5.46562	0.713085	0.0565791	1.30803e-05	5.2225e-06	0.00403146	elef832A_EDJa
11541.8	5.61905	0.713033	0.0565148	1.15083e-05	-7.12127e-06	0.00399808	elef832A_EDJa
11646.7	5.76593	0.713101	0.0565722	-1.6349e-06	-5.30467e-07	0.0038797	elef832A_EDJa
11751.6	5.77206	0.713088	0.056572	2.02838e-07	1.96655e-07	0.00391916	elef832A_EDJa
11856.5	5.87298	0.713114	0.0565189	1.12047e-05	2.51843e-06	0.00384464	elef832A_EDJa
11961.5	5.71425	0.713236	0.0566009	-1.20125e-07	-7.41561e-06	0.00407188	elef832A_EDJa
12066.4	5.73616	0.713324	0.0565559	4.36407e-06	-1.67255e-06	0.00418225	elef832A_EDJa
12171.3	5.82454	0.713036	0.0565705	9.05974e-06	9.75072e-07	0.00425369	elef832A_EDJa
12276.2	5.81513	0.713082	0.0565515	6.71302e-06	1.64012e-06	0.00435804	elef832A_EDJa
12381.2	5.9115	0.712999	0.0566015	1.14653e-05	8.19283e-07	0.00433593	elef832A_EDJa
12486.1	5.8868	0.71297	0.0565621	-2.86686e-06	6.17305e-06	0.0041584	elef832A_EDJa
12591	5.69035	0.712969	0.0565786	4.86141e-06	-2.0591e-06	0.00416883	elef832A_EDJa
12695.9	5.62362	0.712715	0.0565654	6.0574e-06	7.42254e-06	0.00405618	elef832A_EDJa
12800.9	5.57466	0.71269	0.056613	6.71973e-06	9.13291e-07	0.00408447	elef832A_EDJa
12905.8	5.50231	0.71267	0.0566264	1.27811e-05	2.20874e-06	0.00414618	elef832A_EDJa
13010.7	5.42283	0.712578	0.0565758	9.60177e-06	-6.569e-06	0.00410971	elef832A_EDJa
13115.6	5.25551	0.712456	0.0565398	1.49435e-06	1.19731e-05	0.0042014	elef832A_EDJa
13220.6	5.26011	0.71254	0.0565952	7.23897e-06	-1.97471e-06	0.00438248	elef832A_EDJa
13325.5	5.20428	0.712507	0.0565942	3.5204e-06	-1.12438e-06	0.00443738	elef832A_EDJa
13430.4	5.24498	0.712314	0.0565759	-3.03973e-06	-1.93681e-08	0.0043937	elef832A_EDJa
13535.3	4.92421	0.712396	0.0565764	9.29047e-06	1.1505e-05	0.00462952	elef832A_EDJa
13640.3	4.43108	0.71235	0.0566113	4.38436e-06	-1.84603e-06	0.0052827	elef832A_EDJa
13745.2	4.67104	0.712226	0.0565561	1.53766e-05	-6.18509e-07	0.00502909	elef832A_EDJa
13850.1	4.86994	0.712237	0.0565451	2.29922e-06	1.52089e-06	0.00498847	elef832A_EDJa
13955	5.2072	0.712079	0.0565764	9.23496e-06	2.02008e-06	0.00484073	elef832A_EDJa
14060	5.03633	0.712015	0.0565642	5.22392e-06	3.42127e-06	0.00474977	elef832A_EDJa
14164.9	4.9615	0.712083	0.0565803	4.26812e-06	-7.74275e-07	0.0047989	elef832A_EDJa
14269.8	4.79104	0.712439	0.056628	6.65736e-06	3.18639e-06	0.00499731	elef832A_EDJa
14374.7	4.80427	0.712541	0.0565408	6.40116e-06	4.3691e-06	0.00497589	elef832A_EDJa
14479.7	5.05054	0.712246	0.0565431	5.69045e-06	4.4781e-06	0.00466741	elef832A_EDJa
14584.6	5.14821	0.712013	0.056544	4.72388e-06	4.72257e-06	0.00455116	elef832A_EDJa
14689.5	5.08868	0.712161	0.0565744	9.2211e-06	5.05875e-06	0.00462011	elef832A_EDJa
14794.4	5.13489	0.712102	0.0565676	1.61463e-05	-1.46807e-06	0.00458363	elef832A_EDJa
14899.4	4.98562	0.712307	0.0565833	1.13568e-05	8.86315e-06	0.004821	elef832A_EDJa
15004.3	5.0022	0.712675	0.0565958	-4.71489e-06	8.04139e-06	0.00478029	elef832A_EDJa
15109.2	5.07231	0.712857	0.0565689	5.20593e-06	6.77013e-07	0.00471023	elef832A_EDJa
15214.1	5.24224	0.712726	0.0565503	-2.09649e-06	1.05775e-05	0.00449894	elef832A_EDJa
15319.1	5.33898	0.712887	0.0565785	8.1084e-06	-8.62272e-07	0.00441286	elef832A_EDJa
15424	5.68564	0.713167	0.0565695	4.86322e-06	1.70143e-06	0.00427809	elef832A_EDJa
15528.9	5.83619	0.713048	0.0565077	1.55755e-06	3.50809e-06	0.00409792	elef832A_EDJa
15633.8	5.82722	0.713005	0.0565998	4.73445e-06	4.41781e-07	0.00411245	elef832A_EDJa
15738.8	5.74308	0.713285	0.056547	5.23508e-06	2.66864e-06	0.00419173	elef832A_EDJa
15843.7	5.70767	0.713122	0.0565745	2.67327e-06	-2.22367e-06	0.00416872	elef832A_EDJa
15948.6	5.71161	0.7132	0.0566253	5.67153e-06	-1.41313e-06	0.0041282	elef832A_EDJa
16053.5	5.91016	0.713064	0.0565431	3.98148e-06	-3.54994e-06	0.00399869	elef832A_EDJa
16158.5	5.88612	0.713088	0.0565596	-8.92348e-07	-4.0176e-07	0.00394491	elef832A_EDJa
16263.4	5.95376	0.713078	0.0565427	1.0441e-05	2.22845e-06	0.00393056	elef832A_EDJa
16368.3	6.05806	0.713018	0.0566117	2.95534e-06	2.31176e-06	0.00383209	elef832A_EDJa
16473.2	6.10979	0.712794	0.0565802	3.44036e-06	5.33889e-06	0.00380776	elef832A_EDJa
16578.2	6.04786	0.712952	0.0565663	1.86017e-06	2.31741e-06	0.00380079	elef832A_EDJa
16683.1	6.18609	0.712826	0.0565812	7.86246e-06	4.58884e-06	0.00366732	elef832A_EDJa
16788	6.14522	0.713119	0.05657	8.97707e-06	-4.83336e-06	0.00373244	elef832A_EDJa
16892.9	5.98816	0.712877	0.056562	8.67557e-06	-1.18504e-06	0.00379507	elef832A_EDJa
16997.9	5.90845	0.713024	0.0565668	-9.94003e-07	-9.40786e-07	0.00391817	elef832A_EDJa
17102.8	5.97085	0.713047	0.0565472	4.61017e-06	-5.99122e-07	0.0038435	elef832A_EDJa
17207.7	6.04244	0.71293	0.0564907	2.6606e-06	1.12896e-05	0.00379293	elef832A_EDJa
17312.6	5.98866	0.712964	0.0565524	1.18003e-05	-4.43586e-06	0.00387155	elef832A_EDJa
17417.6	6.03928	0.713084	0.0565671	9.48505e-06	-3.75194e-06	0.0037296	elef832A_EDJa
17522.5	6.03713	0.71295	0.0565789	5.19245e-06	9.47834e-07	0.00376797	elef832A_EDJa
17627.4	5.84497	0.712875	0.0565692	9.41372e-06	5.8454e-06	0.00390111	elef832A_EDJa
17732.3	5.65625	0.712793	0.0566436	5.29996e-06	1.01736e-05	0.00402099	elef832A_EDJa
17837.3	6.11511	0.71234	0.0565489	4.98676e-06	5.20628e-06	0.00370807	elef832A_EDJa
17942.2	6.80706	0.711722	0.0565614	3.55405e-06	1.56601e-06	0.00323703	elef832A_EDJa
18047.1	6.04664	0.711939	0.056573	6.91184e-06	2.50332e-06	0.00372229	elef832A_EDJa
18152	5.49357	0.712385	0.0565714	4.24378e-06	-1.64245e-06	0.00423143	elef832A_EDJa
18257	5.26518	0.712596	0.056561	7.74522e-07	-7e-06	0.00431747	elef832A_EDJa
18361.9	5.43916	0.712459	0.0566377	1.08431e-06	-2.67473e-06	0.00417903	elef832A_EDJa
18466.8	5.42429	0.712364	0.0566415	1.43488e-06	-4.42581e-06	0.00410235	elef832A_EDJa
18571.7	5.22857	0.71271	0.0565602	1.24836e-05	-1.98656e-06	0.00428074	elef832A_EDJa
18676.7	5.0152	0.712639	0.05657	1.93612e-06	1.06067e-07	0.00452573	elef832A_EDJa
18781.6	4.99485	0.712629	0.0565728	1.70727e-05	2.55458e-06	0.00452988	elef832A_EDJa
18886.5	5.15367	0.712497	0.0565748	2.9922e-06	9.69722e-06	0.00444582	elef832A_EDJa
18991.4	5.01849	0.712512	0.0566003	1.10357e-05	-3.71651e-06	0.00458636	elef832A_EDJa
19096.4	4.84133	0.712361	0.0565706	6.51311e-06	-4.80428e-06	0.00476074	elef832A_EDJa
19201.3	4.78485	0.712577	0.0565167	-1.38869e-06	-2.72301e-06	0.00469718	elef832A_EDJa
19306.2	4.75968	0.712295	0.0566299	3.36551e-06	6.46083e-06	0.0047655	elef832A_EDJa
19411.1	4.96883	0.712122	0.0565744	4.14709e-06	1.48571e-05	0.0045266	elef832A_EDJa
19516.1	5.11737	0.712223	0.0566005	5.01358e-06	-3.883e-06	0.00440927	elef832A_EDJa
19621	5.19996	0.712116	0.0565896	3.90268e-06	1.41079e-06	0.00444679	elef832A_EDJa
19725.9	5.07402	0.712227	0.0564956	3.50042e-06	1.56166e-05	0.00445378	elef832A_EDJa
19830.8	4.81733	0.712365	0.0566405	-5.05769e-07	6.7884e-06	0.00464388	elef832A_EDJa
19935.8	4.76913	0.712216	0.056495	-2.73987e-06	2.6577e-06	0.00478057	elef832A_EDJa
20040.7	4.66958	0.712141	0.056601	6.88281e-06	1.17082e-05	0.0047534	elef832A_EDJa
20145.6	4.58541	0.712098	0.0565453	1.15748e-05	-6.56306e-06	0.00480049	elef832A_EDJa
20250.5	4.72407	0.711928	0.0564952	3.24402e-06	1.19685e-06	0.00469612	elef832A_EDJa
20355.5	5.13769	0.71188	0.0565509	4.29638e-06	1.76763e-06	0.00425216	elef832A_EDJa
20460.4	5.10561	0.711811	0.0565756	-2.36755e-07	1.06611e-05	0.00429217	elef832A_EDJa
20565.3	5.0798	0.711766	0.0566081	3.61286e-06	5.80362e-09	0.00427449	elef832A_EDJa
20670.2	4.52576	0.712087	0.0565489	-3.66441e-06	5.58482e-06	0.00481662	elef832A_EDJa
20775.2	4.57265	0.712309	0.0565387	4.30588e-06	2.73873e-06	0.00472549	elef832A_EDJa
20880.1	5.03686	0.711936	0.0565888	7.55079e-06	2.57097e-06	0.00426287	elef832A_EDJa
20985	5.08127	0.711775	0.056538	1.39699e-05	4.98902e-06	0.00422836	elef832A_EDJa
21089.9	5.05116	0.711862	0.0565934	1.52644e-05	1.01732e-06	0.0043365	elef832A_EDJa
21194.9	4.86042	0.71184	0.0566537	7.02481e-06	-3.93594e-06	0.0044843	elef832A_EDJa
21299.8	4.83486	0.711929	0.0565335	1.32659e-05	4.10641e-06	0.0044252	elef832A_EDJa
21404.7	5.06178	0.711797	0.0564898	8.76889e-06	4.44974e-06	0.0042179	elef832A_EDJa
21509.6	5.01898	0.711728	0.0565252	5.61514e-06	5.9726e-06	0.00426172	elef832A_EDJa
21614.6	4.80059	0.711887	0.0566418	7.71133e-06	-7.1494e-06	0.00449376	elef832A_EDJa
21719.5	4.90032	0.71194	0.0566185	5.35039e-06	-1.25428e-06	0.00436791	elef832A_EDJa
21824.4	4.94976	0.71189	0.0565906	5.34455e-06	-3.41422e-06	0.00436692	elef832A_EDJa
21929.3	4.87114	0.711806	0.0565141	1.05776e-05	-7.99331e-06	0.00432484	elef832A_EDJa
22034.3	4.83658	0.712012	0.0565656	5.53616e-06	1.1421e-05	0.00428276	elef832A_EDJa
22139.2	4.93386	0.711823	0.0564977	1.91175e-05	4.19123e-06	0.00422714	elef832A_EDJa
22244.1	4.97578	0.711587	0.0566025	-2.19202e-06	-3.46869e-06	0.00417815	elef832A_EDJa
22349	4.77493	0.711882	0.0565517	-2.29899e-06	-6.65817e-06	0.00431608	elef832A_EDJa
22454	4.86892	0.711905	0.0565836	9.85356e-06	4.27689e-06	0.00410178	elef832A_EDJa
22558.9	4.94064	0.711649	0.0565294	-3.69599e-06	-2.84291e-06	0.00404669	elef832A_EDJa
22663.8	4.57336	0.711825	0.0565388	1.53314e-05	4.54663e-06	0.00437387	elef832A_EDJa
22768.7	4.5338	0.712014	0.0565578	1.03957e-05	3.94483e-06	0.00440332	elef832A_EDJa
22873.7	4.46533	0.712074	0.056576	-3.64413e-06	6.33026e-06	0.00441882	elef832A_EDJa
22978.6	4.45848	0.712138	0.0566265	3.88997e-06	-7.35585e-06	0.0043773	elef832A_EDJa
23083.5	4.09211	0.71237	0.0565023	7.58755e-06	1.38103e-05	0.00495231	elef832A_EDJa
23188.4	3.96344	0.712252	0.0566228	1.54502e-05	-3.37137e-06	0.00518868	elef832A_EDJa
23293.4	4.30221	0.711985	0.0565181	3.8904e-06	-6.24572e-06	0.004733	elef832A_EDJa
23398.3	4.28155	0.711894	0.0565575	9.81766e-06	3.08711e-06	0.00486157	elef832A_EDJa
23503.2	4.65232	0.711743	0.0565815	6.4983e-06	8.69364e-06	0.00453791	elef832A_EDJa
23608.1	4.85676	0.711792	0.0565468	-6.4463e-06	4.1156e-06	0.00434762	elef832A_EDJa
23713.1	4.77654	0.711554	0.0565064	1.6776e-05	-8.3188e-06	0.00437657	elef832A_EDJa
23818	4.82866	0.7117	0.0565703	6.34041e-06	-3.01517e-06	0.00429699	elef832A_EDJa
23922.9	4.83645	0.711698	0.0566127	8.43029e-06	1.26844e-05	0.00429702	elef832A_EDJa
24027.8	4.68606	0.711897	0.0566307	3.26092e-06	-2.86292e-07	0.00448064	elef832A_EDJa
24132.8	4.71312	0.711741	0.0566234	1.00906e-05	4.20432e-06	0.00450008	elef832A_EDJa
24237.7	4.82496	0.71171	0.0565185	1.1872e-06	1.41378e-05	0.00436695	elef832A_EDJa
24342.6	4.77182	0.7116	0.0566176	1.04685e-05	4.38671e-06	0.00465853	elef832A_EDJa
24447.5	4.81582	0.711783	0.0565878	9.76084e-06	-1.89608e-06	0.00455978	elef832A_EDJa
24552.5	4.83865	0.71181	0.0565667	5.52956e-06	-1.02752e-08	0.00457683	elef832A_EDJa
24657.4	4.70032	0.711729	0.0566223	1.13103e-05	9.22235e-06	0.00471954	elef832A_EDJa
24762.3	4.77178	0.71179	0.0565326	6.98151e-06	4.04437e-06	0.00460895	elef832A_EDJa
24867.2	4.65705	0.711833	0.0566424	-2.56125e-06	1.68683e-05	0.00474822	elef832A_EDJa
24972.2	4.67359	0.711829	0.0565909	8.13461e-06	-1.63079e-06	0.00486157	elef832A_EDJa
25077.1	4.72436	0.71173	0.0564952	3.48189e-06	6.07715e-06	0.00489112	elef832A_EDJa
25182	4.80004	0.711741	0.0565431	9.61294e-06	4.72766e-06	0.00481033	elef832A_EDJa
25286.9	4.44332	0.711772	0.0566518	1.34328e-05	-1.06689e-05	0.00537497	elef832A_EDJa
25391.9	4.26871	0.712196	0.0565563	2.18985e-07	-3.36611e-07	0.00553918	elef832A_EDJa
25496.8	4.34276	0.712111	0.0565844	1.2368e-05	1.21706e-05	0.00549873	elef832A_EDJa
25601.7	4.55839	0.711958	0.0566245	9.90033e-06	1.33995e-06	0.00534086	elef832A_EDJa
25706.6	4.85045	0.712199	0.0565953	9.56224e-06	7.42183e-06	0.00511223	elef832A_EDJa
25811.6	4.86441	0.712378	0.0566416	7.15516e-06	-4.70065e-06	0.00509135	elef832A_EDJa
25916.5	4.99021	0.712189	0.0565614	5.4826e-06	-2.8426e-06	0.00497653	elef832A_EDJa
26021.4	5.11342	0.712277	0.0565523	4.81785e-06	3.43597e-06	0.00486814	elef832A_EDJa
26126.3	4.85437	0.712373	0.0565984	-5.66452e-06	7.60002e-06	0.00517566	elef832A_EDJa
26231.3	5.03714	0.712273	0.0565211	6.32605e-06	3.9438e-06	0.00491774	elef832A_EDJa
26336.2	5.20098	0.712195	0.0566002	4.12194e-06	-5.3258e-06	0.00484544	elef832A_EDJa
26441.1	5.15545	0.712576	0.0565372	1.25727e-05	-3.05349e-06	0.00510308	elef832A_EDJa
26546	5.37855	0.712473	0.0564831	5.111e-06	3.74704e-06	0.0049823	elef832A_EDJa
26651	5.58559	0.712468	0.0565761	1.34199e-05	-9.59845e-06	0.0048132	elef832A_EDJa
26755.9	5.60685	0.712493	0.0565404	9.11976e-06	-6.20044e-06	0.00477909	elef832A_EDJa
26860.8	5.38026	0.712162	0.056512	-4.11959e-06	4.70972e-08	0.00476807	elef832A_EDJa
26965.7	5.19209	0.712053	0.0565477	9.7115e-06	9.96709e-06	0.00481357	elef832A_EDJa
27070.7	5.09241	0.711945	0.0566206	1.45127e-05	-7.29967e-06	0.00490215	elef832A_EDJa
27175.6	5.34685	0.711995	0.0565614	1.38312e-05	3.6816e-06	0.00471911	elef832A_EDJa
27280.5	5.60342	0.712225	0.056583	-8.25636e-09	4.54108e-06	0.0045894	elef832A_EDJa
27385.4	5.69205	0.712454	0.0565322	1.24112e-05	7.81838e-07	0.0046816	elef832A_EDJa
27490.4	5.58133	0.712388	0.0566004	3.12091e-06	6.98048e-06	0.00477708	elef832A_EDJa
27595.3	5.60605	0.712328	0.0565344	1.23541e-05	-1.07024e-05	0.00463552	elef832A_EDJa
27700.2	5.60688	0.712467	0.0565733	6.64029e-06	-3.49241e-06	0.00475835	elef832A_EDJa
27805.1	5.7371	0.712648	0.0565469	3.84211e-06	6.03013e-06	0.00489351	elef832A_EDJa
27910.1	5.84726	0.712925	0.0565366	9.24948e-06	5.10376e-07	0.00496751	elef832A_EDJa
28015	6.02329	0.713067	0.0565575	6.41579e-06	-2.68637e-06	0.00493154	elef832A_EDJa
28119.9	6.14007	0.713247	0.0565016	7.08348e-06	9.50319e-06	0.00497874	elef832A_EDJa
28224.8	6.37691	0.71324	0.0565488	6.97638e-06	7.94746e-06	0.0047973	elef832A_EDJa
28329.8	6.51534	0.713312	0.0565746	-4.62615e-07	-1.95264e-06	0.00477293	elef832A_EDJa
28434.7	6.40374	0.713619	0.0565356	1.92876e-05	5.20625e-06	0.00507758	elef832A_EDJa
28539.6	6.49402	0.713821	0.0565396	3.67827e-06	4.9485e-07	0.00511497	elef832A_EDJa
28644.5	6.41395	0.713777	0.0565494	1.04702e-05	-1.24327e-08	0.00536942	elef832A_EDJa
28749.5	6.32366	0.713943	0.0565725	1.43911e-05	1.29105e-05	0.00557501	elef832A_EDJa
28854.4	6.07603	0.714097	0.0565516	9.96569e-06	6.75705e-06	0.00586332	elef832A_EDJa
28959.3	6.00074	0.714309	0.0565736	2.65411e-06	8.9475e-06	0.00587778	elef832A_EDJa
29064.2	5.99803	0.714208	0.0565355	1.68053e-05	5.17167e-06	0.00587962	elef832A_EDJa
29169.2	5.88172	0.7144	0.0565782	1.02606e-05	1.21682e-06	0.00610957	elef832A_EDJa
29274.1	5.72159	0.714629	0.0565274	-1.37944e-06	-2.48296e-06	0.00637363	elef832A_EDJa
29379	5.68215	0.714804	0.0565338	2.57046e-06	-3.26308e-06	0.00647859	elef832A_EDJa
29483.9	5.74245	0.715085	0.0565771	4.66101e-06	3.73413e-06	0.00659437	elef832A_EDJa
29588.9	5.68703	0.715051	0.0565948	4.77773e-06	2.7535e-06	0.00688699	elef832A_EDJa
29693.8	5.74036	0.715068	0.0565616	6.50738e-06	3.96132e-07	0.00693404	elef832A_EDJa
29798.7	5.85394	0.715215	0.0565714	5.58889e-06	-2.65933e-06	0.00694243	elef832A_EDJa
29903.6	5.79377	0.715202	0.0565425	2.1682e-07	4.99283e-06	0.00687402	elef832A_EDJa
30008.6	5.7889	0.715081	0.0565818	9.31577e-06	-1.85753e-06	0.00681375	elef832A_EDJa
30113.5	5.9379	0.715223	0.0565412	8.27084e-06	1.01962e-05	0.00674033	elef832A_EDJa
30218.4	6.1299	0.715167	0.0565081	8.5369e-06	-5.08715e-06	0.00672332	elef832A_EDJa
30323.3	6.20123	0.715019	0.0565474	1.38907e-05	-2.09753e-06	0.00672717	elef832A_EDJa
30428.3	6.1937	0.715049	0.0565165	1.17321e-05	1.21582e-06	0.00658209	elef832A_EDJa
30533.2	6.17553	0.715095	0.0565139	3.66815e-06	2.84124e-06	0.00668373	elef832A_EDJa
30638.1	5.99385	0.714846	0.0565874	1.07541e-05	-2.26539e-06	0.00677466	elef832A_EDJa
30743	6.04301	0.714956	0.0565457	4.56005e-06	1.48405e-06	0.00678099	elef832A_EDJa
30848	6.1988	0.714876	0.0565437	9.272e-06	1.44208e-06	0.00657461	elef832A_EDJa
30952.9	6.31016	0.714903	0.0565023	8.88864e-06	-3.69509e-06	0.0065634	elef832A_EDJa
31057.8	6.41726	0.714958	0.0565589	1.24651e-05	6.83233e-06	0.0064993	elef832A_EDJa
31162.7	6.52235	0.714995	0.0565025	8.47768e-06	3.95884e-06	0.00645483	elef832A_EDJa
31267.7	6.59621	0.714858	0.0565479	1.75641e-06	-1.33208e-06	0.0062973	elef832A_EDJa
31372.6	6.61811	0.714765	0.0565669	1.37879e-05	3.38562e-06	0.00610244	elef832A_EDJa
31477.5	6.48843	0.714925	0.0566025	1.08088e-06	-6.60777e-07	0.0063351	elef832A_EDJa
31582.4	6.48484	0.714929	0.0565698	5.49549e-06	7.30886e-07	0.00635251	elef832A_EDJa
31687.4	6.5709	0.714978	0.0565446	5.23066e-06	-1.32662e-07	0.00628634	elef832A_EDJa
31792.3	6.53103	0.715161	0.0565297	4.76086e-06	2.28541e-06	0.00642297	elef832A_EDJa
31897.2	6.65524	0.714957	0.0564948	5.10839e-06	-1.26862e-07	0.00619199	elef832A_EDJa
32002.1	6.57239	0.715177	0.0565381	1.25271e-06	4.46578e-06	0.00616887	elef832A_EDJa
32107.1	6.55123	0.715242	0.0565727	8.43589e-06	3.98001e-07	0.00616967	elef832A_EDJa
32212	6.67619	0.715153	0.0565592	3.11859e-06	2.44328e-06	0.00592829	elef832A_EDJa
32316.9	6.52434	0.714884	0.0564989	4.16442e-06	2.47782e-06	0.00596889	elef832A_EDJa
32421.8	6.40044	0.71517	0.0564955	4.9868e-06	9.69156e-07	0.00597268	elef832A_EDJa
32526.8	6.20681	0.715264	0.0565825	2.5187e-06	4.01562e-06	0.00604996	elef832A_EDJa
32631.7	6.12122	0.715337	0.0565608	4.25617e-06	3.47618e-06	0.00609331	elef832A_EDJa
32736.6	6.11249	0.715465	0.0565634	-4.22944e-07	-2.42601e-06	0.00607737	elef832A_EDJa
32841.5	6.11685	0.715409	0.0565682	5.77692e-06	9.61868e-07	0.00613713	elef832A_EDJa
32946.5	6.23553	0.715161	0.0565165	1.3044e-05	3.45948e-06	0.00589122	elef832A_EDJa
33051.4	6.27785	0.715209	0.0565089	1.04157e-05	2.14622e-06	0.00579258	elef832A_EDJa
33156.3	6.34539	0.714996	0.0565757	2.44683e-06	-1.65647e-06	0.00565466	elef832A_EDJa
33261.2	6.35135	0.715046	0.0565681	5.26599e-07	3.10549e-06	0.00546971	elef832A_EDJa
33366.2	6.12974	0.714878	0.0565631	3.34024e-06	5.25091e-06	0.00553482	elef832A_EDJa
33471.1	5.74813	0.714886	0.0565421	1.50392e-06	5.47091e-07	0.00557682	elef832A_EDJa
33576	5.89025	0.714748	0.0565391	5.53188e-06	-1.26788e-06	0.00533931	elef832A_EDJa
33680.9	5.80621	0.714577	0.0565573	1.16382e-06	3.69562e-06	0.0052574	elef832A_EDJa
33785.9	5.72271	0.714461	0.0565274	-1.16948e-06	3.36386e-06	0.00521873	elef832A_EDJa
33890.8	5.86108	0.714617	0.0565376	5.91013e-06	6.96992e-06	0.00510436	elef832A_EDJa
33995.7	6.10296	0.71445	0.0564891	-9.30649e-07	6.38906e-06	0.00497412	elef832A_EDJa
34100.6	6.16826	0.714404	0.0565345	2.31903e-06	8.00708e-06	0.00498096	elef832A_EDJa
34205.6	6.14269	0.714527	0.0565759	1.4703e-06	5.80779e-06	0.00508195	elef832A_EDJa
34310.5	6.14949	0.714328	0.0564865	4.90387e-06	2.77338e-06	0.00499451	elef832A_EDJa
34415.4	6.05159	0.714195	0.0565592	9.96596e-06	2.90675e-06	0.00477642	elef832A_EDJa
34520.3	5.93066	0.713981	0.0565525	4.0448e-06	7.35693e-06	0.00460416	elef832A_EDJa
34625.3	5.88436	0.71384	0.0565212	8.65823e-06	-8.97246e-06	0.00447297	elef832A_EDJa
34730.2	5.80953	0.713947	0.056501	-1.38199e-06	3.49917e-06	0.00448983	elef832A_EDJa
34835.1	5.65629	0.713934	0.0565998	3.18788e-06	6.06125e-06	0.0045011	elef832A_EDJa
34940	5.57724	0.713954	0.0565241	6.34683e-06	4.18739e-06	0.00451503	elef832A_EDJa
35045	5.48958	0.713951	0.0564901	-1.81685e-06	2.8652e-06	0.00442447	elef832A_EDJa
35149.9	5.34171	0.713489	0.0564919	-1.67322e-06	4.27434e-06	0.00433504	elef832A_EDJa
35254.8	5.47723	0.713356	0.0565071	7.71585e-06	5.39079e-06	0.00419028	elef832A_EDJa
35359.7	5.64196	0.713481	0.0565396	1.19174e-05	-5.38256e-06	0.00417959	elef832A_EDJa
35464.7	5.61555	0.713425	0.0565393	6.88315e-06	2.0615e-06	0.00414467	elef832A_EDJa
35569.6	5.58626	0.713062	0.0565535	1.15678e-05	3.61997e-06	0.00415827	elef832A_EDJa
35674.5	5.44583	0.713197	0.0565487	1.07309e-05	-6.84915e-06	0.00406968	elef832A_EDJa
35779.4	5.27595	0.713063	0.0565757	1.98809e-06	3.9169e-06	0.00410264	elef832A_EDJa
35884.4	5.38035	0.712854	0.0565696	3.40763e-07	-5.2337e-07	0.003892	elef832A_EDJa
35989.3	5.34091	0.712642	0.0565389	1.15881e-05	-1.33211e-06	0.00380782	elef832A_EDJa
36094.2	5.28536	0.712742	0.0565325	4.88774e-06	7.29729e-06	0.00379001	elef832A_EDJa
36199.1	5.19423	0.712775	0.0565141	9.51611e-06	-5.91958e-06	0.00386738	elef832A_EDJa
36304.1	5.05792	0.71271	0.0565701	4.46775e-06	3.531e-06	0.00403512	elef832A_EDJa
36409	5.12632	0.712841	0.0565162	4.74349e-06	9.16713e-06	0.00389266	elef832A_EDJa
36513.9	5.31082	0.7126	0.0565224	8.87828e-06	1.06233e-06	0.00370037	elef832A_EDJa
36618.8	5.21659	0.71254	0.0565698	6.22495e-06	4.01257e-06	0.00380218	elef832A_EDJa
36723.8	5.07142	0.71266	0.0565017	-1.86572e-06	2.47076e-07	0.00383396	elef832A_EDJa
36828.7	5.25912	0.712636	0.0565818	1.18942e-05	-6.56786e-06	0.00354703	elef832A_EDJa
36933.6	5.54027	0.712484	0.0565566	1.06229e-07	1.00004e-05	0.00328997	elef832A_EDJa
37038.5	5.66944	0.712614	0.0565953	2.80383e-06	-5.96045e-06	0.00322376	elef832A_EDJa
37143.5	5.7661	0.712716	0.0565276	8.08385e-06	-3.05995e-06	0.00312402	elef832A_EDJa
37248.4	5.97755	0.712634	0.0565444	7.58151e-06	9.68884e-07	0.00297576	elef832A_EDJa
37353.3	6.12236	0.712706	0.0565449	-2.51835e-06	-2.13606e-06	0.00292375	elef832A_EDJa
37458.2	6.24493	0.713015	0.056563	8.78185e-06	-1.54743e-06	0.00291845	elef832A_EDJa
37563.2	6.32385	0.712821	0.0565388	6.99452e-06	-4.84559e-06	0.00287408	elef832A_EDJa
37668.1	6.35545	0.712886	0.0565316	-2.65219e-06	-3.74932e-06	0.00280898	elef832A_EDJa
37773	6.40692	0.712891	0.0565374	9.81603e-06	1.04032e-05	0.00282265	elef832A_EDJa
37877.9	6.38136	0.713008	0.056509	1.01122e-05	-9.71111e-07	0.00281327	elef832A_EDJa
37982.9	6.42197	0.71304	0.0565435	5.66095e-06	-1.13487e-05	0.00284737	elef832A_EDJa
38087.8	6.41425	0.713188	0.056519	8.32952e-06	7.42268e-06	0.00283877	elef832A_EDJa
38192.7	6.42435	0.713061	0.0565424	1.33292e-05	-4.98955e-06	0.0028725	elef832A_EDJa
38297.6	6.47306	0.713007	0.0565316	4.27195e-06	-9.56459e-07	0.00292654	elef832A_EDJa
38402.6	6.42349	0.713132	0.0565384	-2.47442e-06	1.11305e-07	0.00286523	elef832A_EDJa
38507.5	6.35764	0.713097	0.0565253	8.42067e-06	-1.53291e-06	0.0029023	elef832A_EDJa
38612.4	6.29294	0.713227	0.0565497	4.16106e-06	-1.51757e-06	0.00294164	elef832A_EDJa
38717.3	6.28409	0.713083	0.0565668	1.0023e-05	9.10894e-07	0.00293787	elef832A_EDJa
38822.3	6.29085	0.713067	0.0564493	8.99642e-06	4.69971e-06	0.00292337	elef832A_EDJa
38927.2	6.40184	0.713081	0.0565281	5.60897e-06	2.2525e-06	0.0029149	elef832A_EDJa
39032.1	6.45176	0.712954	0.0565127	2.86421e-06	2.80791e-06	0.00289138	elef832A_EDJa
39137	6.4705	0.712933	0.0565128	1.28314e-06	1.16045e-05	0.00290895	elef832A_EDJa
39242	6.34689	0.713019	0.056557	4.5931e-06	-5.75804e-07	0.00291049	elef832A_EDJa
39346.9	6.44711	0.712978	0.0564907	-9.57259e-07	-2.45317e-06	0.00295305	elef832A_EDJa
39451.8	6.57252	0.712842	0.0564766	7.44109e-06	8.47561e-06	0.00279378	elef832A_EDJa
39556.7	6.58752	0.71268	0.0564849	7.13921e-06	-2.48535e-06	0.00281527	elef832A_EDJa
39661.7	6.58807	0.712581	0.0564899	2.72712e-06	-1.36601e-06	0.00278557	elef832A_EDJa
39766.6	6.54828	0.712563	0.0565541	4.4502e-06	1.93294e-06	0.00277278	elef832A_EDJa
39871.5	6.66984	0.712485	0.0565203	1.71753e-06	6.4634e-06	0.00276795	elef832A_EDJa
39976.4	6.72597	0.71231	0.0564963	1.08803e-05	-9.79228e-06	0.00267987	elef832A_EDJa
40081.4	6.78003	0.712136	0.0565494	7.39927e-06	4.13723e-06	0.00262212	elef832A_EDJa
40186.3	6.66834	0.71213	0.0565512	2.39828e-06	-2.15591e-06	0.00265982	elef832A_EDJa
40291.2	6.39463	0.711832	0.0565674	3.16182e-06	3.61632e-06	0.00271774	elef832A_EDJa
40396.1	6.19888	0.711905	0.0565648	3.58952e-06	-1.04057e-05	0.00279548	elef832A_EDJa
40501.1	6.17004	0.711767	0.0565416	6.27791e-06	5.60547e-06	0.00273214	elef832A_EDJa
40606	6.27841	0.711789	0.0564487	1.06668e-06	8.60602e-07	0.0027601	elef832A_EDJa
40710.9	6.46917	0.711833	0.0564941	-1.18848e-07	7.44573e-06	0.00268712	elef832A_EDJa
40815.8	6.71091	0.711715	0.0565275	5.21334e-06	5.0567e-07	0.0025417	elef832A_EDJa
40920.8	6.81492	0.711561	0.0565379	9.87147e-06	3.59857e-06	0.00254841	elef832A_EDJa
41025.7	6.69362	0.711764	0.0564957	6.92353e-06	1.7159e-06	0.00255009	elef832A_EDJa
41130.6	6.81981	0.711469	0.0564903	9.61742e-06	-6.63538e-06	0.00249202	elef832A_EDJa
41235.5	6.99148	0.711444	0.0565665	8.62328e-06	3.39599e-06	0.00240805	elef832A_EDJa
41340.5	6.89787	0.711359	0.0565369	2.52738e-06	3.23278e-06	0.00245313	elef832A_EDJa
41445.4	6.79286	0.711508	0.0564934	1.03491e-05	9.09284e-07	0.00246378	elef832A_EDJa
41550.3	6.68605	0.711774	0.0565166	9.04021e-06	2.82963e-06	0.00248423	elef832A_EDJa
41655.2	6.79978	0.711727	0.0565327	1.17984e-05	1.82563e-06	0.00246134	elef832A_EDJa
41760.2	6.89455	0.711536	0.0565057	3.53904e-06	-7.79777e-06	0.00242842	elef832A_EDJa
41865.1	6.8056	0.711742	0.0565504	1.31125e-06	-4.3463e-07	0.00247153	elef832A_EDJa
41970	6.80947	0.711601	0.0565423	9.18732e-06	8.82854e-06	0.00246116	elef832A_EDJa
42074.9	6.81437	0.711578	0.0565824	8.40096e-06	-1.00555e-06	0.00244692	elef832A_EDJa
42179.9	6.80584	0.711878	0.0565469	6.22224e-06	-2.14412e-06	0.00247217	elef832A_EDJa
42284.8	6.76828	0.712	0.0565428	5.39957e-06	-3.86572e-07	0.00249403	elef832A_EDJa
42389.7	6.64704	0.712088	0.0565686	9.8668e-06	4.73938e-06	0.00252553	elef832A_EDJa
42494.6	6.65806	0.712181	0.0565291	-1.24796e-06	3.79575e-06	0.00254233	elef832A_EDJa
42599.6	6.63399	0.712138	0.0565056	6.29355e-06	3.99787e-06	0.002525	elef832A_EDJa
42704.5	6.20974	0.712139	0.0565715	8.85585e-06	-5.67684e-06	0.00266403	elef832A_EDJa
42809.4	6.23717	0.71203	0.0565597	-4.71032e-06	5.68176e-08	0.00273283	elef832A_EDJa
42914.3	6.28077	0.711863	0.0565237	4.03725e-06	6.72956e-08	0.00267345	elef832A_EDJa
43019.3	7.27217	0.711391	0.0564788	7.71874e-06	1.13204e-05	0.0023128	elef832A_EDJa
43124.2	7.38851	0.711378	0.0565413	2.1697e-06	1.95111e-06	0.00224444	elef832A_EDJa
43229.1	6.24333	0.711701	0.0565319	1.03332e-05	5.96387e-06	0.00273179	elef832A_EDJa
43334	6.17413	0.711873	0.0565208	1.0782e-05	-1.49085e-06	0.00270436	elef832A_EDJa
43439	6.48861	0.71179	0.0565016	3.80471e-06	7.27147e-08	0.00256789	elef832A_EDJa
43543.9	6.26145	0.711758	0.0565574	1.30159e-05	3.09853e-06	0.00261473	elef832A_EDJa
43648.8	5.99215	0.711766	0.0565917	3.3193e-06	-6.79937e-08	0.00277524	elef832A_EDJa
43753.7	5.67318	0.712136	0.0565321	-5.9994e-06	-1.21025e-06	0.00289717	elef832A_EDJa
43858.7	5.63271	0.712205	0.0564979	1.04174e-05	3.48013e-08	0.00293868	elef832A_EDJa
43963.6	5.81344	0.711999	0.0564839	6.1388e-06	1.17362e-06	0.00293988	elef832A_EDJa
44068.5	5.75369	0.71224	0.0565446	5.87422e-06	-2.60109e-06	0.00296223	elef832A_EDJa
44173.4	5.65308	0.712637	0.0564946	3.82846e-06	-1.41385e-06	0.00301039	elef832A_EDJa
44278.4	5.75087	0.712566	0.0565245	-6.78915e-06	7.79855e-06	0.00301404	elef832A_EDJa
44383.3	5.97205	0.712591	0.0565115	4.69424e-06	-6.49908e-06	0.00295231	elef832A_EDJa
44488.2	5.96172	0.712626	0.0565411	5.24552e-06	7.7204e-06	0.00301148	elef832A_EDJa
44593.1	5.54606	0.712863	0.0565934	-1.43117e-06	8.92549e-06	0.0032286	elef832A_EDJa
44698.1	5.59614	0.712641	0.0564872	3.83877e-06	4.09705e-07	0.00328234	elef832A_EDJa
44803	5.39978	0.71302	0.0565534	6.036e-06	-9.5766e-06	0.00345877	elef832A_EDJa
44907.9	5.4284	0.713144	0.0564808	3.88435e-06	5.27182e-06	0.00337184	elef832A_EDJa
45012.8	5.60069	0.713066	0.0565754	5.87391e-06	-7.28372e-06	0.0033464	elef832A_EDJa
45117.8	5.51393	0.713234	0.0565175	-2.64811e-06	-1.99086e-06	0.00346678	elef832A_EDJa
45222.7	5.47136	0.713515	0.0565572	6.14107e-06	5.98898e-07	0.00355876	elef832A_EDJa
45327.6	5.4597	0.713485	0.0564955	-2.20501e-06	2.93379e-06	0.00353754	elef832A_EDJa
45432.5	5.45608	0.713367	0.0565565	1.76552e-05	1.52738e-06	0.00350673	elef832A_EDJa
45537.5	5.34985	0.713359	0.0565181	1.15894e-05	-5.55235e-06	0.00354072	elef832A_EDJa
45642.4	5.46335	0.713318	0.0565151	3.00839e-06	6.36716e-07	0.00348723	elef832A_EDJa
45747.3	5.52621	0.713483	0.0565448	6.18663e-06	6.17238e-06	0.00357613	elef832A_EDJa
45852.2	5.68017	0.713477	0.0564969	4.30757e-06	1.1134e-06	0.00339485	elef832A_EDJa
45957.2	5.73214	0.713377	0.0565633	1.05876e-05	-1.26697e-06	0.00346903	elef832A_EDJa
46062.1	5.56412	0.713557	0.0565071	6.86467e-06	3.31484e-06	0.0036979	elef832A_EDJa
46167	5.71892	0.713604	0.0565073	-2.00793e-07	3.34488e-06	0.00351893	elef832A_EDJa
46271.9	5.74506	0.713493	0.0565357	4.56899e-06	4.19458e-06	0.00353175	elef832A_EDJa
46376.9	5.71725	0.713503	0.0564377	2.92468e-06	1.12113e-05	0.00357582	elef832A_EDJa
46481.8	5.7284	0.713419	0.0565721	9.36197e-06	-2.04896e-06	0.00348795	elef832A_EDJa
46586.7	5.58371	0.713505	0.0565009	1.20561e-05	-3.62153e-06	0.00354206	elef832A_EDJa
46691.6	5.41416	0.713708	0.0565204	1.19616e-05	1.25655e-05	0.00371398	elef832A_EDJa
46796.6	5.28195	0.713776	0.0564931	4.62236e-06	3.58683e-06	0.00377066	elef832A_EDJa
46901.5	5.34402	0.7138	0.0565512	1.62491e-05	-4.68499e-06	0.00377709	elef832A_EDJa
47006.4	5.59286	0.71358	0.0565667	8.90863e-06	-2.64495e-06	0.00367279	elef832A_EDJa
47111.3	5.3908	0.713559	0.05651	8.67488e-06	-1.67277e-07	0.00380229	elef832A_EDJa
47216.3	5.2436	0.713952	0.0564893	7.70871e-06	5.11096e-06	0.00381325	elef832A_EDJa
47321.2	5.02573	0.714133	0.0564586	8.46241e-06	6.74262e-07	0.00406159	elef832A_EDJa
47426.1	4.89335	0.714157	0.0564591	6.12049e-06	1.92199e-06	0.00424391	elef832A_EDJa
47531	4.93044	0.714105	0.0565412	4.06452e-06	3.12918e-06	0.00425356	elef832A_EDJa
47636	5.07894	0.714014	0.0565296	-4.60707e-06	-2.27322e-06	0.00422056	elef832A_EDJa
47740.9	5.27655	0.713743	0.0565788	1.24097e-05	8.9732e-06	0.00402181	elef832A_EDJa
47845.8	5.39164	0.713507	0.0565315	1.31943e-05	-1.03381e-06	0.00397555	elef832A_EDJa
47950.7	5.52808	0.713538	0.0565417	1.24195e-05	1.91662e-08	0.00408551	elef832A_EDJa
48055.7	5.69025	0.713347	0.0565415	-2.39951e-06	8.2392e-07	0.00413346	elef832A_EDJa
48160.6	5.76727	0.713491	0.0565103	6.28043e-06	-4.41318e-08	0.00426332	elef832A_EDJa
48265.5	5.867	0.713289	0.05651	5.69211e-06	5.00178e-06	0.00422938	elef832A_EDJa
48370.4	6.13359	0.713233	0.0565271	4.55946e-06	-1.61692e-06	0.00421641	elef832A_EDJa
48475.4	6.07374	0.713045	0.0565043	2.53788e-06	1.2486e-05	0.00454061	elef832A_EDJa
48580.3	5.55812	0.713482	0.0565477	1.3954e-06	7.73347e-06	0.00486428	elef832A_EDJa
48685.2	5.49264	0.713687	0.056542	1.12418e-05	1.27916e-05	0.00487819	elef832A_EDJa
48790.1	5.77645	0.713552	0.0565422	1.55596e-05	7.24697e-07	0.00471684	elef832A_EDJa
48895.1	6.08399	0.713172	0.0565294	7.84646e-06	-7.12833e-06	0.00457377	elef832A_EDJa
49000	6.20239	0.713329	0.0564975	6.28273e-06	-5.07366e-07	0.00463869	elef832A_EDJa
49104.9	6.25423	0.713225	0.0565359	3.13591e-06	-3.03166e-06	0.00462601	elef832A_EDJa
49209.8	6.27705	0.713175	0.0565387	8.49458e-06	-3.76012e-06	0.0046696	elef832A_EDJa
49314.8	6.33216	0.713214	0.0565196	5.5884e-06	7.67156e-07	0.00456913	elef832A_EDJa
49419.7	6.3062	0.713285	0.0565498	1.98993e-06	4.0939e-06	0.00448643	elef832A_EDJa
49524.6	6.39944	0.713212	0.0565616	8.2949e-08	5.76343e-06	0.00442185	elef832A_EDJa
49629.5	6.35899	0.713063	0.056548	8.76298e-06	1.50487e-06	0.00437914	elef832A_EDJa
49734.5	6.25069	0.713169	0.0565525	-1.02125e-06	1.21431e-05	0.0044824	elef832A_EDJa
49839.4	6.21954	0.713234	0.0565712	1.00611e-05	2.56914e-06	0.00455078	elef832A_EDJa
49944.3	6.24822	0.713179	0.0565567	1.92885e-06	-4.81039e-06	0.00437766	elef832A_EDJa
50049.2	6.25932	0.713261	0.0565086	9.89688e-06	-4.2166e-06	0.00437545	elef832A_EDJa
50154.2	6.32682	0.713158	0.0565746	8.08997e-06	-4.2172e-06	0.00430141	elef832A_EDJa
50259.1	6.41618	0.713219	0.0564865	1.28787e-06	1.12208e-06	0.00411678	elef832A_EDJa
50364	6.33164	0.713638	0.0565106	8.05577e-06	-3.77156e-06	0.00374104	elef832A_EDJa
50468.9	6.29582	0.713745	0.0565195	-9.51575e-07	-3.11553e-07	0.00360653	elef832A_EDJa
50573.9	6.48698	0.713805	0.0565075	1.01898e-05	3.65415e-06	0.00343409	elef832A_EDJa
50678.8	6.65399	0.713736	0.0565381	2.35834e-06	-1.07209e-07	0.0033089	elef832A_EDJa
50783.7	6.71925	0.713836	0.0565876	8.819e-06	2.1869e-06	0.00333	elef832A_EDJa
50888.6	6.80146	0.713731	0.0565051	2.40465e-06	6.43097e-06	0.00320523	elef832A_EDJa
50993.6	6.73648	0.713633	0.0564945	8.41755e-06	3.8972e-06	0.00322822	elef832A_EDJa
51098.5	5.90789	0.713695	0.0565492	5.24507e-06	-7.3606e-08	0.00341446	elef832A_EDJa
51203.4	6.42183	0.713964	0.0565123	7.71638e-06	6.51173e-06	0.00337485	elef832A_EDJa
51308.3	6.58335	0.713545	0.0565177	4.18707e-06	-4.88921e-06	0.00337583	elef832A_EDJa
51413.3	6.51693	0.713762	0.0565459	9.08095e-06	-1.36074e-06	0.00343341	elef832A_EDJa
51518.2	6.37138	0.713821	0.0565376	4.90378e-06	6.84908e-06	0.0035325	elef832A_EDJa
51623.1	6.40605	0.713749	0.0565318	7.72172e-06	-4.7971e-07	0.00341224	elef832A_EDJa
51728	6.48233	0.713901	0.0565501	8.88285e-06	4.5019e-06	0.00330711	elef832A_EDJa
51833	6.4703	0.71377	0.0565504	3.05668e-06	8.23524e-06	0.00337446	elef832A_EDJa
51937.9	6.41059	0.713695	0.0564711	8.08532e-06	-2.61623e-06	0.0033724	elef832A_EDJa
52042.8	6.56955	0.713824	0.0564881	1.04469e-05	2.60402e-06	0.00329391	elef832A_EDJa
52147.7	6.68281	0.713771	0.056503	3.14287e-06	-1.69782e-06	0.00323311	elef832A_EDJa
52252.7	6.80156	0.713653	0.0565494	8.11153e-06	4.97938e-06	0.00317607	elef832A_EDJa
52357.6	6.90608	0.713631	0.0565109	8.78954e-06	1.72471e-06	0.00306909	elef832A_EDJa
52462.5	6.85264	0.713696	0.0564896	4.40174e-06	-3.80278e-07	0.00319677	elef832A_EDJa
52567.4	6.77491	0.713661	0.0565259	6.12924e-06	2.33965e-06	0.00321863	elef832A_EDJa
52672.4	6.91842	0.71351	0.0564907	1.10612e-05	1.32723e-06	0.00323057	elef832A_EDJa
52777.3	6.96551	0.713459	0.0565228	1.8477e-06	6.10596e-06	0.00320572	elef832A_EDJa
52882.2	6.90567	0.713421	0.0565172	-2.5166e-06	7.50746e-06	0.00323721	elef832A_EDJa
52987.1	6.89298	0.713495	0.0565435	1.08793e-05	3.79343e-06	0.00331359	elef832A_EDJa
53092.1	7.02253	0.713272	0.0565333	6.19167e-06	4.19934e-06	0.00315245	elef832A_EDJa
53197	6.65823	0.712947	0.0565462	9.28746e-06	2.0253e-06	0.00308868	elef832A_EDJa
53301.9	6.62817	0.713238	0.0565379	4.46596e-06	6.21885e-06	0.00316179	elef832A_EDJa
53406.8	6.71443	0.713232	0.0565914	3.52867e-06	2.34693e-07	0.00304503	elef832A_EDJa
53511.8	6.78631	0.713217	0.0565859	-1.18044e-06	3.65685e-06	0.0031004	elef832A_EDJa
53616.7	6.79926	0.713173	0.0565462	3.52731e-06	1.96826e-07	0.00305516	elef832A_EDJa
53721.6	6.66179	0.713308	0.0565442	2.74992e-06	-8.70895e-07	0.0031079	elef832A_EDJa
53826.5	6.58591	0.71325	0.0565918	1.23279e-05	-5.85259e-07	0.00324153	elef832A_EDJa
53931.5	6.67017	0.713327	0.0565484	-1.38751e-06	5.50681e-06	0.00317704	elef832A_EDJa
54036.4	6.75867	0.713293	0.0565517	4.34339e-06	7.14908e-06	0.00316312	elef832A_EDJa
54141.3	6.86357	0.713257	0.0566089	1.06809e-05	1.06288e-06	0.00309535	elef832A_EDJa
54246.2	6.95261	0.713246	0.056597	6.21976e-06	2.44257e-06	0.00300639	elef832A_EDJa
54351.2	6.83612	0.713235	0.0565706	5.72078e-06	5.95666e-06	0.0030166	elef832A_EDJa
54456.1	6.70329	0.713393	0.0565953	5.58624e-06	-5.65681e-06	0.00308691	elef832A_EDJa
54561	6.77917	0.713203	0.0565231	6.45824e-06	4.19969e-06	0.00303767	elef832A_EDJa
54665.9	6.62933	0.713297	0.0565421	2.23452e-06	4.68502e-06	0.00306758	elef832A_EDJa
54770.9	6.76936	0.713269	0.056557	3.22249e-06	2.54333e-06	0.00302703	elef832A_EDJa
54875.8	6.79939	0.713268	0.0565759	8.8734e-06	-1.77068e-06	0.00304293	elef832A_EDJa
54980.7	6.76745	0.713353	0.0565715	6.49434e-06	-2.02138e-06	0.00304394	elef832A_EDJa
55085.6	6.69775	0.713126	0.0565827	3.04614e-06	3.91364e-06	0.00302014	elef832A_EDJa
55190.6	6.58442	0.713378	0.0565842	4.93571e-06	-9.31414e-07	0.00311683	elef832A_EDJa
55295.5	6.66271	0.713339	0.0565756	2.3797e-06	6.39183e-06	0.00313143	elef832A_EDJa
55400.4	6.82306	0.713242	0.0565327	6.24883e-06	-2.80297e-06	0.00301303	elef832A_EDJa
55505.3	6.72089	0.713362	0.0566169	9.4138e-06	4.00042e-06	0.00307978	elef832A_EDJa
55610.3	6.66887	0.713204	0.0565672	1.12746e-09	3.1618e-06	0.00311594	elef832A_EDJa
55715.2	6.63863	0.713211	0.0565917	7.73694e-06	-1.65523e-06	0.00308078	elef832A_EDJa
55820.1	6.76956	0.713158	0.0565627	4.77423e-06	3.55561e-06	0.00304741	elef832A_EDJa
55925	6.80478	0.713212	0.0564993	-2.32132e-06	-2.48155e-06	0.00308165	elef832A_EDJa
56030	6.77227	0.713046	0.0565732	5.62455e-06	3.49778e-06	0.00310878	elef832A_EDJa
56134.9	6.821	0.713294	0.0565871	8.49684e-06	2.81907e-06	0.00300106	elef832A_EDJa
56239.8	6.78133	0.713124	0.0566093	8.18102e-06	5.44136e-06	0.00298838	elef832A_EDJa
56344.7	6.64323	0.713044	0.0565371	5.79591e-06	5.27263e-06	0.00299299	elef832A_EDJa
56449.7	6.43835	0.712999	0.0565433	6.68463e-06	6.20137e-06	0.00318354	elef832A_EDJa
56554.6	6.39365	0.713057	0.0565636	5.41799e-06	1.1343e-06	0.00321487	elef832A_EDJa
56659.5	6.47872	0.713055	0.0565853	3.16902e-06	-3.02358e-06	0.00314506	elef832A_EDJa
56764.4	6.55037	0.713158	0.0566145	7.74431e-06	3.3706e-06	0.00313778	elef832A_EDJa
56869.4	6.59353	0.713219	0.0566119	-1.43736e-06	5.17112e-06	0.00310876	elef832A_EDJa
56974.3	6.43263	0.713054	0.0565709	5.17714e-06	-2.53135e-06	0.00316976	elef832A_EDJa
57079.2	6.32748	0.713063	0.0565558	2.46941e-06	-4.69119e-10	0.00319015	elef832A_EDJa
57184.1	6.38898	0.712882	0.0565436	2.79018e-06	1.06507e-08	0.0030533	elef832A_EDJa
57289.1	6.40058	0.712945	0.0565539	-2.12042e-06	5.68034e-07	0.0030344	elef832A_EDJa
57394	6.36257	0.712891	0.0566304	-5.31578e-06	-6.91665e-07	0.00295789	elef832A_EDJa
57498.9	6.15438	0.71287	0.0566016	4.40767e-06	9.79663e-06	0.00313062	elef832A_EDJa
57603.8	6.0732	0.712985	0.0565875	4.88957e-06	1.78118e-06	0.00311419	elef832A_EDJa
57708.8	6.12973	0.712918	0.0565432	1.75698e-06	-2.87929e-06	0.00315335	elef832A_EDJa
57813.7	6.13536	0.712813	0.0565685	9.83416e-07	-8.62431e-07	0.00318048	elef832A_EDJa
57918.6	6.12334	0.71278	0.0565552	2.43567e-06	1.56191e-06	0.00315709	elef832A_EDJa
58023.5	6.10567	0.71293	0.0565795	9.24161e-06	7.7299e-06	0.00313422	elef832A_EDJa
58128.5	5.97704	0.712935	0.0566141	2.42026e-06	3.38675e-06	0.00321667	elef832A_EDJa
58233.4	5.86859	0.712997	0.0565812	-1.90181e-06	-2.86764e-07	0.00317012	elef832A_EDJa
58338.3	5.75933	0.712982	0.0565942	3.29817e-06	6.13754e-06	0.0033006	elef832A_EDJa
58443.2	5.74652	0.713006	0.0565929	3.5346e-06	3.6066e-06	0.00327502	elef832A_EDJa
58548.2	5.66819	0.713136	0.0565888	1.08654e-05	-2.13405e-06	0.00327101	elef832A_EDJa
58653.1	5.59578	0.713163	0.0566055	1.06755e-05	5.62774e-06	0.00329368	elef832A_EDJa
58758	5.63949	0.713247	0.0565984	8.50671e-06	3.58798e-06	0.00330754	elef832A_EDJa
58862.9	5.64059	0.713095	0.0566022	4.15706e-06	9.37421e-06	0.00331448	elef832A_EDJa
58967.9	5.6798	0.713115	0.0565766	1.01082e-05	-2.47815e-06	0.00327876	elef832A_EDJa
59072.8	5.65287	0.712959	0.0565605	-3.29615e-06	-4.99229e-06	0.0032956	elef832A_EDJa
59177.7	5.63412	0.713251	0.0566157	1.23015e-05	-1.92294e-06	0.00331041	elef832A_EDJa
59282.6	5.45053	0.713444	0.0565891	4.75686e-06	8.41373e-07	0.00355323	elef832A_EDJa
59387.6	5.43934	0.713402	0.0565451	2.73757e-06	5.16624e-06	0.00350894	elef832A_EDJa
59492.5	5.46717	0.71344	0.0566364	2.14266e-06	4.55505e-06	0.0034823	elef832A_EDJa
59597.4	5.46667	0.713426	0.0566166	1.08446e-05	2.51464e-06	0.0034979	elef832A_EDJa
59702.3	5.50388	0.713371	0.0566289	7.84634e-06	1.16025e-05	0.0034708	elef832A_EDJa
59807.3	5.44048	0.713468	0.0566102	1.58351e-06	1.61176e-06	0.00347349	elef832A_EDJa
59912.2	5.3014	0.713631	0.0565759	9.5002e-06	1.5521e-06	0.00359331	elef832A_EDJa
60017.1	5.33707	0.713573	0.0566388	2.78234e-06	1.28947e-05	0.0035195	elef832A_EDJa
60122	5.43689	0.71344	0.0566334	1.33251e-05	-3.81904e-07	0.00337919	elef832A_EDJa
60227	5.37652	0.713517	0.0566255	-9.58242e-07	6.0911e-06	0.00347288	elef832A_EDJa
60331.9	5.31423	0.713516	0.056588	1.30046e-05	8.78397e-07	0.00357343	elef832A_EDJa
60436.8	5.31103	0.71341	0.0565852	2.15877e-06	3.64517e-06	0.00356243	elef832A_EDJa
60541.7	5.29947	0.713467	0.0566055	5.90657e-06	1.51379e-06	0.00359048	elef832A_EDJa
60646.7	5.26503	0.713495	0.056609	7.64291e-06	-3.11876e-06	0.00357459	elef832A_EDJa
60751.6	5.2829	0.713636	0.0566231	2.44033e-06	-4.98782e-06	0.00361331	elef832A_EDJa
60856.5	5.26382	0.713634	0.0566261	7.50542e-06	-6.24843e-06	0.00363278	elef832A_EDJa
60961.4	5.27171	0.713649	0.0566489	2.80682e-06	9.98086e-06	0.00363866	elef832A_EDJa
61066.4	5.48915	0.713511	0.056572	1.55865e-06	5.36958e-06	0.00349624	elef832A_EDJa
61171.3	5.69581	0.713288	0.056562	4.02869e-07	-4.83926e-07	0.00334291	elef832A_EDJa
61276.2	5.75717	0.71332	0.056541	8.87524e-06	9.99086e-07	0.00330946	elef832A_EDJa
61381.1	5.81581	0.713332	0.0566134	7.63748e-06	2.36154e-06	0.0032066	elef832A_EDJa
61486.1	5.76532	0.713458	0.0566191	6.45059e-07	-8.2062e-06	0.00321338	elef832A_EDJa
61591	5.67668	0.713562	0.0566153	1.87777e-07	2.86448e-06	0.00310638	elef832A_EDJa
61695.9	5.55255	0.713695	0.0566231	-2.66273e-06	-1.73475e-06	0.00318647	elef832A_EDJa
61800.8	5.5635	0.713508	0.0565432	1.07467e-05	1.39867e-07	0.00311798	elef832A_EDJa
61905.8	5.5085	0.713931	0.0566359	1.93881e-05	4.89208e-06	0.00315507	elef832A_EDJa
62010.7	5.57964	0.713921	0.0565881	4.04993e-06	1.06682e-07	0.00306427	elef832A_EDJa
62115.6	5.5869	0.713847	0.0565753	7.34004e-06	1.40565e-06	0.00307762	elef832A_EDJa
62220.5	5.54879	0.713989	0.0566069	-3.22725e-06	4.94424e-06	0.00307769	elef832A_EDJa
62325.5	5.55519	0.71381	0.056629	1.33371e-05	5.59128e-06	0.00306276	elef832A_EDJa
62430.4	5.56734	0.713906	0.0566263	5.3619e-07	2.67117e-06	0.00309782	elef832A_EDJa
62535.3	5.53637	0.713965	0.0565551	1.67785e-05	-1.85656e-06	0.00303397	elef832A_EDJa
62640.2	5.55954	0.713917	0.0566353	5.54653e-06	-6.8342e-06	0.00304884	elef832A_EDJa
62745.2	5.54403	0.713943	0.0566219	3.36577e-06	3.93715e-08	0.00306918	elef832A_EDJa
62850.1	5.46121	0.713963	0.0566023	5.01523e-06	6.15233e-06	0.00312325	elef832A_EDJa
62955	5.48639	0.713757	0.0566005	5.08652e-06	-1.84566e-06	0.00315568	elef832A_EDJa
63059.9	5.49264	0.713798	0.0565278	1.16973e-05	1.57013e-05	0.00317024	elef832A_EDJa
63164.9	5.53024	0.713799	0.0565834	7.3367e-06	6.86784e-06	0.00312585	elef832A_EDJa
63269.8	5.55818	0.713883	0.0565973	8.78433e-06	-1.34385e-06	0.00307764	elef832A_EDJa
63374.7	5.59473	0.713791	0.0565866	4.36705e-06	6.19149e-06	0.00311347	elef832A_EDJa
63479.6	5.62818	0.71381	0.0566097	1.11455e-05	2.27788e-06	0.00310467	elef832A_EDJa
63584.6	5.65543	0.713702	0.0565764	-1.34e-06	2.46119e-06	0.00308899	elef832A_EDJa
63689.5	5.73279	0.713774	0.0566023	2.55021e-06	1.24367e-06	0.00307671	elef832A_EDJa
63794.4	5.73273	0.71367	0.0566418	6.20715e-06	2.16797e-06	0.00308438	elef832A_EDJa
63899.3	5.79187	0.71359	0.0565951	9.0453e-07	9.00785e-07	0.00305786	elef832A_EDJa
64004.3	5.71364	0.71368	0.0565944	2.35411e-06	-5.0159e-06	0.00315066	elef832A_EDJa
64109.2	5.66283	0.713808	0.0565312	4.69783e-06	8.24252e-06	0.00311254	elef832A_EDJa
64214.1	5.77436	0.71383	0.0566351	2.5489e-06	-4.35163e-06	0.00306034	elef832A_EDJa
64319	5.75764	0.713721	0.0565199	4.7455e-06	5.7519e-06	0.00311821	elef832A_EDJa
64424	5.7113	0.713966	0.0566623	-1.71889e-06	-5.26314e-06	0.00318428	elef832A_EDJa
64528.9	5.64815	0.71386	0.0565859	1.1404e-05	-2.58717e-06	0.00316863	elef832A_EDJa
64633.8	5.63491	0.713923	0.056638	9.15937e-06	4.06232e-06	0.00314953	elef832A_EDJa
64738.7	5.67787	0.713915	0.0566038	3.83946e-06	-4.72482e-06	0.00317049	elef832A_EDJa
64843.7	5.71873	0.714034	0.0566246	6.94975e-06	-2.69873e-06	0.00323991	elef832A_EDJa
64948.6	5.73682	0.713902	0.0566192	5.08007e-06	4.67498e-06	0.00322424	elef832A_EDJa
65053.5	5.67447	0.713954	0.0565534	1.2389e-05	-3.49886e-06	0.00327747	elef832A_EDJa
65158.4	5.62634	0.714098	0.0566423	8.56273e-06	3.33342e-06	0.00330494	elef832A_EDJa
65263.4	5.62106	0.713846	0.0566216	-4.44599e-06	1.64879e-06	0.00337989	elef832A_EDJa
65368.3	5.65607	0.71393	0.0565998	6.67143e-06	4.70549e-06	0.00326761	elef832A_EDJa
65473.2	5.69488	0.713948	0.0566533	1.91e-06	3.5003e-06	0.00334668	elef832A_EDJa
65578.1	5.72376	0.714007	0.0566119	2.28847e-06	6.18932e-07	0.00328159	elef832A_EDJa
65683.1	5.6141	0.713924	0.0565649	5.37635e-06	-1.11612e-06	0.0033229	elef832A_EDJa
65788	5.62585	0.714055	0.0565684	1.96176e-06	3.73843e-06	0.00331309	elef832A_EDJa
65892.9	5.57933	0.713996	0.0566323	-1.83337e-06	-3.26869e-06	0.00328873	elef832A_EDJa
65997.8	5.6362	0.714189	0.0566022	8.50762e-06	6.77077e-06	0.00329909	elef832A_EDJa
66102.8	5.65033	0.713954	0.0565809	3.25824e-06	-1.66437e-06	0.00330936	elef832A_EDJa
66207.7	5.61515	0.714057	0.0566166	1.16758e-06	-6.16474e-06	0.00342042	elef832A_EDJa
66312.6	5.64118	0.714101	0.0565873	6.74711e-06	-3.56176e-06	0.00337862	elef832A_EDJa
66417.5	5.67093	0.714071	0.0566411	8.4752e-06	2.07291e-06	0.00339268	elef832A_EDJa
66522.5	5.64678	0.714181	0.0566015	-1.81327e-06	8.20513e-06	0.00340161	elef832A_EDJa
66627.4	5.60067	0.714188	0.0566046	5.78208e-06	7.93004e-07	0.00342625	elef832A_EDJa
66732.3	5.64403	0.714211	0.0565615	6.05565e-06	-2.11368e-06	0.00338933	elef832A_EDJa
66837.2	5.62764	0.713902	0.0566248	-3.52978e-06	-3.44722e-06	0.00336283	elef832A_EDJa
66942.2	5.65217	0.714076	0.0566055	8.03332e-06	-3.21597e-06	0.00338854	elef832A_EDJa
67047.1	5.64349	0.713956	0.0566111	-2.408e-06	3.4107e-06	0.00337937	elef832A_EDJa
67152	5.65831	0.713988	0.0566327	3.26069e-06	9.13009e-06	0.00340031	elef832A_EDJa
67256.9	5.7521	0.714023	0.0565581	1.00292e-05	-4.91669e-06	0.00343208	elef832A_EDJa
67361.9	5.76204	0.713961	0.0566175	1.32348e-05	5.73834e-06	0.00339835	elef832A_EDJa
67466.8	5.71462	0.713974	0.0565753	8.92211e-06	-2.11512e-06	0.00342476	elef832A_EDJa
67571.7	5.63032	0.713679	0.0565747	1.87293e-06	6.05653e-06	0.00366782	elef832A_EDJa
67676.6	5.47734	0.713712	0.0566708	1.41592e-05	-7.67359e-06	0.00385134	elef832A_EDJa
67781.6	5.45511	0.713708	0.056636	8.73109e-06	4.18858e-06	0.00388724	elef832A_EDJa
67886.5	5.41646	0.71385	0.0566344	8.86847e-06	-3.07583e-06	0.00387476	elef832A_EDJa
67991.4	5.44276	0.713673	0.0566077	1.10728e-05	-5.26651e-06	0.00382722	elef832A_EDJa
68096.3	5.44339	0.713476	0.0566063	7.86344e-06	-3.95631e-06	0.00394661	elef832A_EDJa
68201.3	5.24263	0.713331	0.0566395	2.35613e-06	-5.32547e-06	0.0043063	elef832A_EDJa
68306.2	4.97864	0.713044	0.0565504	5.44982e-06	2.86929e-07	0.00488269	elef832A_EDJa
68411.1	4.78083	0.713082	0.0565917	4.81523e-06	-3.90096e-06	0.00535488	elef832A_EDJa
68516	4.70353	0.713212	0.0566189	1.0963e-05	7.63638e-06	0.00540437	elef832A_EDJa
68621	4.86868	0.713138	0.0565844	7.67379e-06	-1.04458e-05	0.0054111	elef832A_EDJa
68725.9	4.92935	0.713027	0.0565508	1.75931e-05	-7.35384e-07	0.00565982	elef832A_EDJa
68830.8	4.88459	0.713046	0.0566763	2.90824e-06	9.10001e-06	0.00559114	elef832A_EDJa
68935.7	4.89183	0.712995	0.056612	4.50904e-06	8.26087e-06	0.00544165	elef832A_EDJa
69040.7	4.84648	0.713013	0.0566403	3.33703e-06	9.59804e-06	0.00542163	elef832A_EDJa
69145.6	4.87751	0.713065	0.0566401	1.16025e-05	-6.46265e-06	0.00534891	elef832A_EDJa
69250.5	4.94911	0.713107	0.0566396	1.37358e-05	9.09898e-06	0.00524495	elef832A_EDJa
69355.4	4.97747	0.712973	0.056615	-5.02392e-06	-6.24792e-06	0.00521075	elef832A_EDJa
69460.4	4.96804	0.713326	0.0566121	6.05125e-06	6.96368e-06	0.00530903	elef832A_EDJa
69565.3	4.89381	0.71317	0.0566254	3.28171e-06	3.29457e-06	0.00548284	elef832A_EDJa
69670.2	4.88613	0.713142	0.0566344	-1.59686e-06	7.86388e-06	0.00549141	elef832A_EDJa
69775.1	4.91716	0.71321	0.0566443	2.79717e-06	7.07684e-06	0.00542488	elef832A_EDJa
69880.1	4.88842	0.713486	0.0566182	8.74142e-06	1.21476e-06	0.00537403	elef832A_EDJa
69985	4.8852	0.713316	0.0566104	2.5807e-06	4.03873e-06	0.0053914	elef832A_EDJa
70089.9	4.91785	0.713493	0.0566238	2.46575e-05	7.04413e-06	0.00520265	elef832A_EDJa
70194.8	4.94677	0.713651	0.0566366	6.33125e-06	-3.18613e-06	0.00511307	elef832A_EDJa
70299.8	4.81031	0.713564	0.0566372	4.00716e-06	1.98034e-06	0.00519096	elef832A_EDJa
70404.7	4.69424	0.713768	0.0566087	9.08099e-06	3.36093e-06	0.00535218	elef832A_EDJa
70509.6	4.61701	0.713714	0.0565414	-4.21805e-06	1.27796e-05	0.00534983	elef832A_EDJa
70614.5	4.78848	0.713894	0.0566749	-1.07818e-06	3.41763e-06	0.00492701	elef832A_EDJa
70719.5	4.91919	0.71423	0.0566423	7.90182e-06	-4.84659e-06	0.00461915	elef832A_EDJa
70824.4	5.06959	0.714437	0.0566208	9.79546e-06	1.1088e-05	0.00444957	elef832A_EDJa
70929.3	5.20695	0.714416	0.0566243	1.05977e-05	1.96306e-06	0.00445271	elef832A_EDJa
71034.2	5.11691	0.714547	0.0566279	-1.09447e-06	7.2189e-06	0.00426983	elef832A_EDJa
71139.2	4.88044	0.714654	0.0567205	8.71236e-06	5.91689e-06	0.00435224	elef832A_EDJa
71244.1	5.12238	0.714371	0.0566009	3.81983e-06	5.87665e-06	0.00417641	elef832A_EDJa
71349	5.08556	0.714488	0.0565457	5.92739e-06	9.07044e-06	0.00413631	elef832A_EDJa
71453.9	5.32474	0.714038	0.0565713	5.57616e-06	8.8499e-06	0.00397551	elef832A_EDJa
71558.9	5.294	0.714143	0.056672	-1.75154e-06	3.53328e-06	0.00394781	elef832A_EDJa
71663.8	5.35355	0.714049	0.0565428	6.77112e-06	7.51494e-07	0.00392825	elef832A_EDJa
71768.7	5.54902	0.713809	0.0566106	6.93235e-06	1.36533e-06	0.00380672	elef832A_EDJa
71873.6	5.80518	0.713659	0.0565543	5.86023e-06	-5.08934e-06	0.00355921	elef832A_EDJa
71978.6	5.76573	0.713555	0.0566183	3.1486e-06	1.18282e-05	0.00353429	elef832A_EDJa
72083.5	5.56029	0.713867	0.0565714	7.91678e-06	-2.78988e-06	0.00366185	elef832A_EDJa
72188.4	5.77049	0.713654	0.0566255	1.63487e-06	8.34991e-07	0.00355474	elef832A_EDJa
72293.3	5.87986	0.713673	0.0565792	-1.31212e-06	5.97026e-06	0.00351244	elef832A_EDJa
72398.3	5.92939	0.713652	0.0565609	7.36662e-06	3.77781e-07	0.0035199	elef832A_EDJa
72503.2	5.84247	0.713642	0.0565813	3.57828e-06	6.62738e-06	0.00355615	elef832A_EDJa
72608.1	5.81763	0.713697	0.0566421	9.84919e-06	4.22251e-06	0.00355659	elef832A_EDJa
72713	5.79022	0.71368	0.0565749	2.38276e-06	6.88862e-06	0.00355514	elef832A_EDJa
72818	5.97439	0.713696	0.056569	5.41684e-06	1.10153e-06	0.0034634	elef832A_EDJa
72922.9	6.15741	0.713576	0.056557	1.24164e-05	4.64147e-06	0.00335643	elef832A_EDJa
73027.8	6.08537	0.713361	0.0565889	5.09945e-06	2.97682e-06	0.00336057	elef832A_EDJa
73132.7	6.01466	0.713424	0.0565603	2.9836e-06	-5.08432e-06	0.00337659	elef832A_EDJa
73237.7	5.95869	0.713457	0.0566087	7.3166e-06	-3.30804e-06	0.00339401	elef832A_EDJa
73342.6	5.9352	0.713312	0.0566026	1.03341e-05	-1.40901e-07	0.00336601	elef832A_EDJa
73447.5	5.90827	0.713428	0.0565481	-1.80662e-06	-3.50936e-07	0.00341726	elef832A_EDJa
73552.4	5.74734	0.713406	0.0566246	5.135e-06	5.09909e-06	0.00348503	elef832A_EDJa
73657.4	5.72412	0.7134	0.0566232	1.1688e-05	-1.28335e-06	0.00352911	elef832A_EDJa
73762.3	5.66798	0.713238	0.0566251	4.87264e-06	-6.58409e-06	0.00355585	elef832A_EDJa
73867.2	5.59049	0.713167	0.0565714	1.17337e-05	-1.77284e-06	0.00360042	elef832A_EDJa
73972.1	5.68132	0.713187	0.056667	1.39576e-05	4.71768e-06	0.00351497	elef832A_EDJa
74077.1	5.82068	0.713224	0.0566255	8.71595e-07	-2.43692e-06	0.00340681	elef832A_EDJa
74182	5.72929	0.713023	0.0566221	8.21532e-07	6.93963e-06	0.00340256	elef832A_EDJa
74286.9	5.51301	0.712981	0.0566133	9.1502e-06	2.56097e-06	0.00350587	elef832A_EDJa
74391.8	5.38419	0.712931	0.0566126	5.16164e-06	-2.17698e-07	0.00361714	elef832A_EDJa
74496.8	5.28714	0.712977	0.0566355	7.82176e-06	-5.33814e-06	0.00365414	elef832A_EDJa
74601.7	5.18687	0.712964	0.0566891	-2.46768e-06	2.75044e-06	0.00370916	elef832A_EDJa
74706.6	5.18573	0.713076	0.0566395	-5.96507e-06	8.15874e-06	0.00364476	elef832A_EDJa
74811.5	5.10119	0.712979	0.0566169	7.78012e-06	-3.75989e-07	0.00380908	elef832A_EDJa
74916.5	5.12748	0.713034	0.0566243	5.50291e-06	-3.77394e-06	0.00375614	elef832A_EDJa
75021.4	5.13298	0.712986	0.0565616	-2.18502e-06	2.32355e-06	0.00373149	elef832A_EDJa
75126.3	5.00474	0.713136	0.0566375	1.37564e-05	7.39534e-06	0.00387132	elef832A_EDJa
75231.2	5.01634	0.712965	0.0566439	5.52726e-06	1.30587e-05	0.00385907	elef832A_EDJa
75336.2	5.12624	0.713043	0.0566204	1.01744e-05	1.6225e-06	0.00374734	elef832A_EDJa
75441.1	5.11777	0.713	0.0566023	3.93431e-06	-4.37743e-06	0.00375049	elef832A_EDJa
75546	5.02409	0.713123	0.0566388	1.55194e-06	-6.54995e-06	0.00378036	elef832A_EDJa
75650.9	4.96542	0.713014	0.0565626	7.03208e-06	-2.49366e-06	0.00383119	elef832A_EDJa
75755.9	4.97172	0.713217	0.0566418	1.07519e-05	-4.19707e-06	0.00387008	elef832A_EDJa
75860.8	4.98735	0.713251	0.0565919	7.03091e-06	-1.04734e-06	0.00379303	elef832A_EDJa
75965.7	5.03677	0.71343	0.0566243	3.54944e-06	8.25534e-07	0.00380241	elef832A_EDJa
76070.6	5.0352	0.713566	0.0565716	1.02663e-05	4.22677e-06	0.00375137	elef832A_EDJa
76175.6	5.11622	0.713595	0.056553	-3.73163e-06	6.5731e-06	0.00377166	elef832A_EDJa
76280.5	5.15574	0.713901	0.0565895	-1.16934e-07	4.79697e-06	0.00376883	elef832A_EDJa
76385.4	5.23303	0.714088	0.0565517	1.08949e-06	2.24226e-06	0.0037212	elef832A_EDJa
76490.3	5.34871	0.71419	0.0566744	7.0621e-06	-4.28661e-06	0.00360098	elef832A_EDJa
76595.3	5.40138	0.714129	0.0565347	7.63381e-06	-2.85278e-07	0.00362056	elef832A_EDJa
76700.2	5.43623	0.714358	0.0565883	3.70582e-06	-5.43649e-06	0.00356312	elef832A_EDJa
76805.1	5.44785	0.714405	0.0566041	3.12186e-06	8.46911e-06	0.00354412	elef832A_EDJa
76910	5.47712	0.714537	0.0565989	8.80455e-06	-5.70139e-07	0.00351074	elef832A_EDJa
77015	5.39793	0.714836	0.0566564	5.81283e-06	-1.21368e-06	0.00350857	elef832A_EDJa
77119.9	5.60747	0.714964	0.0565937	7.65574e-06	6.75785e-06	0.00331798	elef832A_EDJa
77224.8	5.67127	0.714871	0.0566103	5.98425e-06	7.54326e-07	0.00333625	elef832A_EDJa
77329.7	5.63473	0.714851	0.056565	8.32331e-06	-4.88578e-06	0.0033789	elef832A_EDJa
77434.7	5.71235	0.714527	0.0566247	1.16975e-05	1.76086e-06	0.00338484	elef832A_EDJa
77539.6	5.64475	0.714706	0.0566395	1.46488e-06	4.8157e-06	0.00330671	elef832A_EDJa
77644.5	5.59999	0.714765	0.0566338	-5.85066e-06	-4.0617e-06	0.0033581	elef832A_EDJa
77749.4	5.73466	0.714765	0.0566472	5.59872e-06	7.28954e-07	0.00325945	elef832A_EDJa
77854.4	5.77984	0.714809	0.0565613	1.66414e-05	-7.6576e-07	0.00321656	elef832A_EDJa
77959.3	5.83246	0.714837	0.0565989	3.97501e-06	9.83038e-06	0.003169	elef832A_EDJa
78064.2	5.83181	0.715203	0.0565987	1.09791e-05	1.62832e-06	0.00315551	elef832A_EDJa
78169.1	5.98719	0.714906	0.0565986	8.0167e-06	3.22612e-06	0.00299859	elef832A_EDJa
78274.1	5.94747	0.714792	0.0565759	-2.44668e-06	8.23667e-06	0.0031301	elef832A_EDJa
78379	5.77429	0.714999	0.0566113	8.18773e-06	4.22499e-06	0.00317801	elef832A_EDJa
78483.9	5.81933	0.714814	0.0564882	2.30522e-06	7.12332e-06	0.00316438	elef832A_EDJa
78588.8	5.99616	0.714919	0.056577	5.17537e-06	-4.64271e-06	0.0030961	elef832A_EDJa
78693.8	6.14379	0.71506	0.0565298	4.57677e-06	-1.50074e-06	0.0030091	elef832A_EDJa
78798.7	5.44936	0.715121	0.0565919	1.34349e-06	-3.83569e-07	0.00301358	elef832A_EDJa
78903.6	5.93074	0.715131	0.0566219	8.04707e-06	-1.08839e-06	0.00296408	elef832A_EDJa
79008.5	6.1281	0.715169	0.0565624	3.12464e-06	9.30863e-07	0.00298313	elef832A_EDJa
79113.5	6.19157	0.714964	0.0565456	5.29249e-06	3.80062e-06	0.0029612	elef832A_EDJa
79218.4	5.85072	0.71524	0.0566255	1.1796e-05	-7.00012e-07	0.00314781	elef832A_EDJa
79323.3	5.68153	0.715494	0.0566608	2.95982e-06	4.31771e-06	0.00327211	elef832A_EDJa
79428.2	5.60155	0.715393	0.0566438	3.47835e-06	8.09028e-07	0.00324602	elef832A_EDJa
79533.2	5.47959	0.715622	0.0565425	4.74826e-06	-7.77968e-06	0.00333917	elef832A_EDJa
79638.1	5.35758	0.715925	0.0565796	1.5507e-06	3.37542e-06	0.0034414	elef832A_EDJa
79743	5.28943	0.715911	0.0565735	1.06497e-05	6.64412e-06	0.00350491	elef832A_EDJa
79847.9	5.11219	0.715765	0.0565993	1.39565e-05	1.07929e-05	0.00368299	elef832A_EDJa
79952.9	5.04371	0.715613	0.0566095	-2.69491e-06	3.26534e-06	0.00362791	elef832A_EDJa
80057.8	5.00398	0.715517	0.0565832	6.29946e-06	2.13423e-07	0.00375489	elef832A_EDJa
80162.7	4.99087	0.715363	0.0565231	1.26158e-05	9.12441e-06	0.00373844	elef832A_EDJa
80267.6	4.93947	0.715459	0.0566212	-6.17982e-06	4.04314e-06	0.00378772	elef832A_EDJa
80372.6	4.91448	0.715333	0.0566769	8.95256e-06	-2.09006e-06	0.00378343	elef832A_EDJa
80477.5	4.90719	0.715497	0.0566561	-5.83542e-07	-7.05281e-06	0.00381686	elef832A_EDJa
80582.4	4.89903	0.715295	0.0565942	1.15381e-05	-1.53937e-06	0.00389307	elef832A_EDJa
80687.3	5.07443	0.715115	0.0566753	-3.36107e-06	9.09955e-07	0.00371438	elef832A_EDJa
80792.3	4.92637	0.715105	0.0565935	3.97045e-06	-8.44059e-07	0.00372984	elef832A_EDJa
80897.2	4.65934	0.715494	0.0565897	1.14404e-05	9.44489e-06	0.00391927	elef832A_EDJa
81002.1	4.68397	0.71567	0.0565372	1.34466e-05	4.66989e-06	0.00392142	elef832A_EDJa
81107	4.82167	0.715267	0.0566334	4.59666e-06	1.3529e-06	0.00380993	elef832A_EDJa
81212	5.03428	0.714793	0.0565453	2.23611e-05	1.35717e-06	0.00376275	elef832A_EDJa
81316.9	4.86326	0.715	0.0566276	1.87951e-06	1.47899e-06	0.00390871	elef832A_EDJa
81421.8	4.83341	0.714978	0.0566104	1.92025e-06	7.86301e-06	0.00392093	elef832A_EDJa
81526.7	4.86025	0.715023	0.0566343	5.90149e-06	8.08805e-08	0.00405541	elef832A_EDJa
81631.7	5.19717	0.714687	0.056579	4.20561e-06	1.31832e-06	0.00382525	elef832A_EDJa
81736.6	5.40381	0.714578	0.0565311	5.3457e-06	-6.42575e-07	0.00375052	elef832A_EDJa
81841.5	5.52842	0.71466	0.0565687	7.48408e-06	3.73112e-06	0.0038445	elef832A_EDJa
81946.4	5.73013	0.714659	0.0565761	1.03838e-06	-6.97565e-06	0.00381622	elef832A_EDJa
82051.4	5.72404	0.714443	0.0566115	-2.08656e-06	3.95057e-06	0.00383179	elef832A_EDJa
82156.3	5.24128	0.714522	0.0565992	1.34532e-05	3.96124e-06	0.00405092	elef832A_EDJa
82261.2	5.67164	0.715071	0.0565938	4.74635e-06	-6.49844e-06	0.00422601	elef832A_EDJa
82366.1	5.65605	0.715325	0.0565883	1.00134e-05	3.18681e-06	0.00470425	elef832A_EDJa
82471.1	5.6004	0.715323	0.0565672	1.00776e-06	3.88003e-06	0.00504449	elef832A_EDJa
82576	5.34466	0.715356	0.0565754	-7.40687e-07	-2.25457e-06	0.00536462	elef832A_EDJa
82680.9	5.18733	0.715215	0.056572	2.44584e-06	-6.14208e-07	0.0055389	elef832A_EDJa
82785.8	4.82138	0.715213	0.0566803	1.65466e-05	2.94884e-06	0.00578626	elef832A_EDJa
82890.8	4.36492	0.715415	0.0565868	9.03055e-07	-3.40576e-06	0.00621498	elef832A_EDJa
82995.7	4.42482	0.715277	0.0565455	7.06028e-06	4.39684e-06	0.0060158	elef832A_EDJa
83100.6	4.82845	0.714906	0.0566323	4.34889e-06	-3.93956e-06	0.00559701	elef832A_EDJa
83205.5	4.89445	0.714538	0.0565819	3.90238e-06	6.73438e-06	0.00562064	elef832A_EDJa
83310.5	4.82839	0.714417	0.0566437	8.06021e-06	-3.49558e-06	0.00549661	elef832A_EDJa
83415.4	4.79739	0.71438	0.0566453	1.92311e-05	-4.62118e-06	0.00519923	elef832A_EDJa
83520.3	4.7001	0.714232	0.0565857	4.78974e-06	-5.13949e-06	0.00508368	elef832A_EDJa
83625.2	4.73665	0.714277	0.0565954	1.72026e-05	8.47779e-07	0.00488404	elef832A_EDJa
83730.2	4.58478	0.714449	0.0566483	8.86521e-06	3.29235e-06	0.00480931	elef832A_EDJa
83835.1	4.5243	0.714314	0.0566061	1.96377e-05	1.14378e-05	0.00470302	elef832A_EDJa
83940	4.46294	0.714264	0.0565752	3.69887e-06	-6.70956e-07	0.00479632	elef832A_EDJa
84044.9	4.4488	0.714296	0.0565547	4.35033e-06	3.07245e-06	0.00484644	elef832A_EDJa
84149.9	4.41917	0.714355	0.0566318	4.29213e-06	2.79363e-06	0.00483923	elef832A_EDJa
84254.8	4.38345	0.714348	0.0566679	1.11603e-05	-5.54376e-06	0.00478715	elef832A_EDJa
84359.7	4.3869	0.714428	0.0566397	8.067e-06	-4.94132e-06	0.0047963	elef832A_EDJa
84464.6	4.32146	0.714333	0.0566132	-2.34828e-06	-2.37631e-06	0.00476874	elef832A_EDJa
84569.6	4.17829	0.714431	0.0566533	3.943e-06	2.83787e-06	0.00486331	elef832A_EDJa
84674.5	4.10482	0.714484	0.0565682	8.88475e-06	9.30298e-06	0.00485453	elef832A_EDJa
84779.4	4.01068	0.714639	0.0566145	1.18556e-05	-1.11543e-05	0.00492096	elef832A_EDJa
84884.3	4.10366	0.714396	0.0566065	-7.81621e-06	-2.46584e-06	0.00497569	elef832A_EDJa
84989.3	4.08523	0.714621	0.0566616	1.87138e-06	-4.73889e-09	0.00496949	elef832A_EDJa
85094.2	4.05278	0.714595	0.0565165	1.10101e-05	8.7134e-06	0.00494193	elef832A_EDJa
85199.1	4.05995	0.714478	0.0566046	8.00661e-06	1.69241e-05	0.00503844	elef832A_EDJa
85304	4.04196	0.714573	0.0565754	-3.8346e-06	-1.305e-07	0.00498892	elef832A_EDJa
85409	4.05305	0.714716	0.0566598	9.8946e-06	7.65656e-07	0.00498623	elef832A_EDJa
85513.9	3.96969	0.714619	0.0566176	-7.25096e-07	2.29319e-06	0.00501984	elef832A_EDJa
85618.8	3.94392	0.714661	0.0566066	4.46207e-06	1.22137e-05	0.0050552	elef832A_EDJa
85723.7	3.93309	0.714836	0.0566565	-3.29168e-06	-1.32298e-06	0.00503558	elef832A_EDJa
85828.7	3.79359	0.714786	0.0566507	4.51907e-06	-3.05868e-06	0.00518993	elef832A_EDJa
85933.6	3.63527	0.714798	0.0566006	-6.13488e-06	-1.42857e-06	0.0054239	elef832A_EDJa
86038.5	3.5971	0.71476	0.0565636	9.75886e-06	-9.89923e-06	0.00546435	elef832A_EDJa
86143.4	3.58024	0.714709	0.056574	5.07195e-06	6.34944e-06	0.00545375	elef832A_EDJa
86248.4	3.54055	0.714873	0.0566457	3.81809e-06	9.08107e-07	0.00547345	elef832A_EDJa
86353.3	3.56888	0.714791	0.0565417	-1.12341e-05	1.58302e-05	0.0053555	elef832A_EDJa
86458.2	3.64541	0.714705	0.0566374	4.77318e-06	-2.3159e-06	0.00525537	elef832A_EDJa
86563.1	3.72845	0.714774	0.0566011	4.30889e-06	-4.19035e-06	0.00512515	elef832A_EDJa
86668.1	3.82921	0.71446	0.0565915	-9.21938e-06	1.32806e-05	0.00482498	elef832A_EDJa
86773	3.95287	0.71415	0.05664	-9.96331e-08	9.12777e-06	0.00457285	elef832A_EDJa
86877.9	4.12675	0.714215	0.0566193	1.47234e-05	-5.91092e-06	0.00433244	elef832A_EDJa
86982.8	3.98909	0.714354	0.0566994	9.36677e-06	-1.41707e-06	0.00445695	elef832A_EDJa
87087.8	3.91452	0.714399	0.0565919	1.11695e-05	1.43827e-06	0.00443038	elef832A_EDJa
87192.7	3.73994	0.714253	0.0566432	7.52211e-06	1.57691e-07	0.00465223	elef832A_EDJa
87297.6	3.65945	0.71442	0.0566573	8.7127e-06	-7.31135e-06	0.00471939	elef832A_EDJa
87402.5	3.6527	0.714932	0.0565588	1.84374e-06	6.26915e-06	0.00456602	elef832A_EDJa
87507.5	3.6969	0.715033	0.0566083	-3.59081e-06	7.80395e-07	0.00477023	elef832A_EDJa
87612.4	3.72859	0.715321	0.0566626	7.30101e-06	8.86736e-06	0.00477276	elef832A_EDJa
87717.3	3.80796	0.715545	0.0566547	1.95997e-05	4.58462e-06	0.00468592	elef832A_EDJa
87822.2	3.78678	0.715693	0.0566313	-1.15232e-06	-7.69022e-06	0.00475274	elef832A_EDJa
87927.2	3.79643	0.715923	0.0565969	-6.48307e-07	2.42722e-06	0.00479149	elef832A_EDJa
88032.1	3.79713	0.715775	0.0566653	-7.9428e-06	4.94007e-06	0.00479672	elef832A_EDJa
88137	3.78699	0.716016	0.056532	1.57317e-05	2.9529e-06	0.00474104	elef832A_EDJa
88241.9	3.80634	0.715899	0.0566503	8.97373e-06	1.32875e-05	0.00474885	elef832A_EDJa
88346.9	3.78736	0.715936	0.0566538	7.22716e-07	-6.14264e-06	0.00470342	elef832A_EDJa
88451.8	3.70703	0.715829	0.0565407	1.47942e-05	-5.79114e-07	0.00480936	elef832A_EDJa
88556.7	3.71483	0.71591	0.0565507	2.42921e-05	6.51944e-06	0.00465456	elef832A_EDJa
88661.6	3.7615	0.716034	0.0566162	1.99263e-06	6.8178e-07	0.00473025	elef832A_EDJa
88766.6	3.8957	0.716309	0.0566809	-4.62174e-06	-2.87337e-06	0.00449446	elef832A_EDJa
88871.5	4.25137	0.71592	0.0566889	8.35179e-06	-8.0832e-06	0.00412989	elef832A_EDJa
88976.4	4.63068	0.715662	0.0565834	1.07695e-05	5.80657e-06	0.00380703	elef832A_EDJa
89081.3	4.66061	0.715261	0.0566575	-4.11315e-06	3.37029e-06	0.00373152	elef832A_EDJa
89186.3	4.62999	0.715668	0.0566359	2.83941e-06	-6.57404e-06	0.00376406	elef832A_EDJa
89291.2	4.92446	0.715156	0.0566036	5.40384e-06	1.68889e-06	0.00343174	elef832A_EDJa
89396.1	5.05114	0.714878	0.0565818	6.90282e-06	1.64821e-06	0.0034243	elef832A_EDJa
89501	5.03013	0.714981	0.0565925	1.09736e-05	1.36966e-06	0.00343533	elef832A_EDJa
89606	4.94285	0.715063	0.0565653	8.49994e-06	5.73107e-06	0.00348831	elef832A_EDJa
89710.9	4.87793	0.714991	0.0566076	9.43191e-06	-3.78558e-06	0.0035122	elef832A_EDJa
89815.8	4.93835	0.714818	0.0566166	-2.94078e-07	-6.53237e-06	0.00339659	elef832A_EDJa
89920.7	4.71196	0.714609	0.0566434	-4.8101e-06	-1.9853e-06	0.00348826	elef832A_EDJa
90025.7	4.61301	0.71413	0.0566115	-6.37811e-07	8.97378e-06	0.00354054	elef832A_EDJa
90130.6	4.54176	0.714177	0.0566738	7.57527e-06	9.66721e-07	0.00340293	elef832A_EDJa
90235.5	4.48323	0.714135	0.0566213	8.77475e-06	1.02509e-05	0.00352835	elef832A_EDJa
90340.4	4.28566	0.71435	0.0566558	6.55739e-06	-4.30269e-07	0.00375103	elef832A_EDJa
90445.4	4.10149	0.714684	0.0566338	-3.36459e-06	-5.31553e-06	0.0039394	elef832A_EDJa
90550.3	3.95914	0.714934	0.0565757	3.62135e-06	2.07623e-05	0.00405291	elef832A_EDJa
90655.2	3.88195	0.715033	0.0567208	1.21997e-05	-1.01148e-05	0.00408381	elef832A_EDJa
90760.1	3.90464	0.714876	0.0566607	1.28415e-05	8.95944e-06	0.00411275	elef832A_EDJa
90865.1	3.85392	0.715205	0.0566485	3.55037e-06	-5.10932e-06	0.00417915	elef832A_EDJa
90970	3.89825	0.715264	0.0565961	5.23301e-06	3.62169e-06	0.00411688	elef832A_EDJa
91074.9	4.08229	0.715524	0.0565565	1.72106e-05	-4.56964e-06	0.00394132	elef832A_EDJa
91179.8	4.14286	0.715243	0.0566644	4.70723e-06	1.95253e-06	0.00393519	elef832A_EDJa
91284.8	4.31482	0.715158	0.0565481	4.13208e-06	1.04445e-06	0.00382026	elef832A_EDJa
91389.7	3.9031	0.715838	0.0566614	-7.27892e-06	-2.67762e-06	0.00414427	elef832A_EDJa
91494.6	3.73898	0.715873	0.0566803	5.97561e-07	-2.27283e-06	0.00425969	elef832A_EDJa
91599.5	3.95626	0.715227	0.056702	9.7895e-06	-7.5965e-07	0.00391064	elef832A_EDJa
91704.5	4.23802	0.714539	0.056614	8.78707e-07	-2.63529e-06	0.00375279	elef832A_EDJa
91809.4	4.31589	0.714376	0.0566073	8.85672e-06	7.2006e-06	0.0037079	elef832A_EDJa
91914.3	4.46182	0.714034	0.0566272	9.63248e-06	3.55957e-06	0.00343854	elef832A_EDJa
92019.2	4.22666	0.714139	0.0566721	5.22283e-06	8.86848e-06	0.00364013	elef832A_EDJa
92124.2	3.58358	0.714525	0.0566083	-6.72879e-06	5.10184e-06	0.00428951	elef832A_EDJa
92229.1	3.25493	0.7148	0.0567346	1.94741e-05	-3.13966e-06	0.00472825	elef832A_EDJa
92334	3.14934	0.714804	0.0567398	2.63619e-06	9.87064e-06	0.00487872	elef832A_EDJa
92438.9	3.11533	0.71489	0.0566686	1.33012e-07	-2.14901e-07	0.00499937	elef832A_EDJa
92543.9	3.09703	0.714952	0.0566807	1.36855e-05	1.25426e-06	0.00498414	elef832A_EDJa
92648.8	3.15337	0.714586	0.0566851	1.06925e-05	7.95776e-06	0.0047608	elef832A_EDJa
92753.7	3.06533	0.714604	0.0566182	-1.97853e-05	8.40189e-06	0.00485844	elef832A_EDJa
92858.6	3.09215	0.713843	0.056661	1.163e-05	-1.05197e-05	0.00500824	elef832A_EDJa
92963.6	2.88241	0.71397	0.0566856	5.88178e-06	9.01246e-06	0.00553988	elef832A_EDJa
93068.5	2.82143	0.714132	0.056692	3.34542e-06	1.0931e-05	0.00573911	elef832A_EDJa
93173.4	2.87994	0.71394	0.0566786	1.64815e-05	-1.79857e-05	0.00568221	elef832A_EDJa
93278.3	2.95678	0.713944	0.0565997	2.05769e-05	-1.54603e-05	0.00541657	elef832A_EDJa
93383.3	2.88453	0.714144	0.0566371	1.60427e-05	3.0197e-05	0.00549939	elef832A_EDJa
93488.2	2.85617	0.714301	0.0566704	-1.30396e-05	9.39832e-06	0.00565041	elef832A_EDJa
93593.1	2.81918	0.714247	0.056733	-4.17337e-06	-2.86411e-06	0.0057776	elef832A_EDJa
93698	2.94193	0.714925	0.0566624	2.45928e-05	2.20068e-05	0.00578263	elef832A_EDJa
93803	3.27621	0.715306	0.056687	7.83018e-06	5.10453e-06	0.00551549	elef832A_EDJa
93907.9	3.45734	0.715522	0.0565802	4.47275e-06	-1.03572e-07	0.00581244	elef832A_EDJa
94012.8	3.57507	0.715426	0.0566389	2.00757e-05	2.16356e-06	0.00554358	elef832A_EDJa
94117.7	3.58507	0.715585	0.0567133	4.65746e-06	-5.8298e-06	0.00553597	elef832A_EDJa
94222.7	3.55427	0.71552	0.0565883	4.80332e-06	-4.7908e-06	0.00560412	elef832A_EDJa
94327.6	3.61688	0.715558	0.0566066	-7.13178e-07	6.27433e-06	0.00545156	elef832A_EDJa
94432.5	3.67092	0.71548	0.0565953	4.67415e-06	1.08892e-05	0.00537869	elef832A_EDJa
94537.4	3.81166	0.71554	0.0565798	-1.19685e-05	2.04182e-06	0.00504712	elef832A_EDJa
94642.4	3.91885	0.715415	0.0565919	3.06946e-06	8.21842e-06	0.00463206	elef832A_EDJa
94747.3	4.04028	0.715384	0.0565338	-4.57381e-06	3.9317e-06	0.00434412	elef832A_EDJa
94852.2	4.12768	0.7156	0.0565931	8.92384e-06	-1.15699e-05	0.00401595	elef832A_EDJa
94957.1	4.21528	0.715568	0.0566079	1.53528e-05	3.19807e-06	0.00391443	elef832A_EDJa
95062.1	4.21218	0.71566	0.0565942	2.4058e-06	8.09244e-06	0.00386815	elef832A_EDJa
95167	4.14631	0.715609	0.0566175	-7.06676e-06	1.12515e-05	0.00393722	elef832A_EDJa
95271.9	4.07213	0.715656	0.0566605	4.58281e-06	-4.66949e-07	0.00397703	elef832A_EDJa
95376.8	3.87199	0.715458	0.0565723	2.59569e-06	-5.93831e-06	0.00419408	elef832A_EDJa
95481.8	3.65949	0.715239	0.0566431	3.19762e-06	1.20347e-05	0.00450184	elef832A_EDJa
95586.7	3.59857	0.715504	0.0567725	4.87185e-06	8.09012e-06	0.00463779	elef832A_EDJa
95691.6	3.65644	0.715104	0.0566544	1.86604e-06	6.62932e-06	0.00455948	elef832A_EDJa
95796.5	3.90003	0.714881	0.0566459	-1.64359e-06	-4.33142e-06	0.00427884	elef832A_EDJa
95901.5	4.03225	0.714585	0.0566517	5.66489e-06	8.7454e-07	0.00419229	elef832A_EDJa
96006.4	3.82597	0.714944	0.0567463	-7.12441e-07	-1.01983e-05	0.00446399	elef832A_EDJa
96111.3	3.4158	0.714881	0.056661	3.27297e-06	2.92293e-06	0.00520059	elef832A_EDJa
96216.2	3.25563	0.715012	0.0566946	1.46167e-05	-8.73483e-08	0.00537781	elef832A_EDJa
96321.2	3.16302	0.714943	0.0566871	8.5237e-07	-1.39862e-05	0.00550766	elef832A_EDJa
96426.1	3.11686	0.715008	0.0566952	2.32599e-06	4.7906e-06	0.00558689	elef832A_EDJa
96531	3.07126	0.715109	0.0566673	1.79394e-06	1.24862e-05	0.00560368	elef832A_EDJa
96635.9	3.08098	0.714952	0.0567296	2.18712e-06	5.06465e-06	0.00556958	elef832A_EDJa
96740.9	3.12858	0.714867	0.0566051	1.47159e-05	-1.41502e-05	0.00528797	elef832A_EDJa
96845.8	3.15407	0.714718	0.0566875	1.5013e-05	1.43782e-05	0.00516007	elef832A_EDJa
96950.7	3.24032	0.715082	0.056706	-9.26909e-08	-1.48198e-05	0.00494522	elef832A_EDJa
97055.6	3.2856	0.715175	0.0567098	-1.89205e-06	-2.82108e-06	0.00490607	elef832A_EDJa
97160.6	3.33222	0.715336	0.0566221	-1.34172e-05	1.52815e-05	0.00472201	elef832A_EDJa
97265.5	3.34129	0.715478	0.0566608	6.02759e-06	-9.86921e-07	0.00475724	elef832A_EDJa
97370.4	3.36357	0.71575	0.0567037	-6.6653e-06	-7.01376e-06	0.00460332	elef832A_EDJa
97475.3	3.45422	0.715737	0.0567345	-7.86509e-06	4.48233e-06	0.00461272	elef832A_EDJa
97580.3	3.46126	0.716063	0.056609	5.14716e-06	1.1888e-05	0.0045751	elef832A_EDJa
97685.2	3.79564	0.71627	0.0566193	-4.6787e-06	3.18995e-06	0.00421151	elef832A_EDJa
97790.1	3.91669	0.716278	0.05666	7.24042e-06	-1.7878e-05	0.00396713	elef832A_EDJa
97895	3.96741	0.715996	0.0566645	9.7382e-06	2.75683e-06	0.00396152	elef832A_EDJa
98000	3.93525	0.715635	0.0566382	-1.95156e-06	6.29713e-06	0.00399841	elef832A_EDJa
98104.9	3.94706	0.715761	0.0566216	4.52938e-06	9.1958e-06	0.00395732	elef832A_EDJa
98209.8	3.95297	0.715541	0.0566917	8.28346e-06	6.47875e-06	0.00393589	elef832A_EDJa
98314.7	3.99243	0.715583	0.0566567	1.10255e-05	1.13177e-05	0.00387656	elef832A_EDJa
98419.7	4.08944	0.715192	0.0565928	1.04438e-06	2.20548e-06	0.00375988	elef832A_EDJa
98524.6	4.07577	0.715194	0.0566332	7.72825e-06	-1.70194e-05	0.00373502	elef832A_EDJa
98629.5	4.07011	0.715191	0.056666	-1.698e-05	-4.31703e-06	0.00373994	elef832A_EDJa
98734.4	4.02702	0.715011	0.0566379	1.7091e-05	1.34322e-05	0.00375319	elef832A_EDJa
98839.4	3.99552	0.715239	0.056547	1.22072e-05	-4.34842e-07	0.00365744	elef832A_EDJa
98944.3	4.00476	0.715244	0.056652	3.15856e-06	6.88157e-06	0.00371136	elef832A_EDJa
99049.2	4.14391	0.714993	0.0566205	8.62095e-06	5.14254e-06	0.00354999	elef832A_EDJa
99154.1	3.96828	0.714657	0.0566617	-4.12553e-06	7.27081e-06	0.00363608	elef832A_EDJa
99259.1	4.00075	0.714435	0.0566462	7.66591e-06	-6.67154e-06	0.00352036	elef832A_EDJa
99364	3.87785	0.71432	0.0566338	4.24767e-06	5.30046e-06	0.00360319	elef832A_EDJa
99468.9	3.80937	0.714366	0.0566611	-3.16896e-06	-1.01945e-05	0.00367989	elef832A_EDJa
99573.8	3.77862	0.714123	0.0566485	3.78496e-06	5.07724e-06	0.00375139	elef832A_EDJa
99678.8	3.74989	0.714068	0.0567068	1.08065e-05	-2.97054e-06	0.00380256	elef832A_EDJa
99783.7	3.68084	0.713915	0.056604	1.10799e-05	1.21208e-05	0.00376789	elef832A_EDJa
99888.6	3.36821	0.713726	0.0566803	1.21527e-05	2.91583e-06	0.00394424	elef832A_EDJa
99993.5	3.12738	0.713525	0.0565965	1.8067e-05	1.88873e-06	0.00397597	elef832A_EDJa
100098	3.58202	0.713982	0.0566759	-5.44501e-06	3.70132e-06	0.0039047	elef832A_EDJa
100203	3.60455	0.714107	0.0566264	5.05318e-06	-5.61889e-06	0.0039719	elef832A_EDJa
100308	3.62457	0.714171	0.0566785	1.70878e-05	3.38928e-06	0.00395187	elef832A_EDJa
100413	3.65249	0.71454	0.0566389	4.9444e-06	4.25802e-06	0.00398149	elef832A_EDJa
100518	3.65617	0.714814	0.0566532	2.13526e-05	-7.56192e-07	0.00401377	elef832A_EDJa
100623	3.70768	0.715063	0.0566257	-1.20153e-05	-1.20339e-05	0.00414464	elef832A_EDJa
100728	3.76229	0.715222	0.0566638	-5.32914e-06	4.47274e-06	0.00417836	elef832A_EDJa
100833	3.75994	0.715219	0.0566444	3.18235e-06	1.16025e-05	0.00411935	elef832A_EDJa
100938	3.73137	0.715176	0.0566901	-1.79289e-05	3.63292e-06	0.00420784	elef832A_EDJa
101043	3.72596	0.715253	0.056635	1.64034e-05	-9.80321e-06	0.00409728	elef832A_EDJa
101148	3.7842	0.715366	0.0566185	1.57941e-05	2.26776e-06	0.00407668	elef832A_EDJa
101253	3.87311	0.715619	0.0566239	-8.92685e-06	-1.56031e-06	0.00412999	elef832A_EDJa
101358	3.98238	0.715874	0.0566738	-4.21657e-06	-6.3912e-06	0.00410303	elef832A_EDJa
101462	4.01197	0.716002	0.0566163	-4.53468e-06	5.46411e-06	0.00418673	elef832A_EDJa
101567	4.01401	0.715963	0.0566738	9.50458e-06	1.52589e-06	0.00418143	elef832A_EDJa
101672	4.03456	0.716021	0.0566403	1.10585e-05	4.46117e-07	0.00419126	elef832A_EDJa
101777	4.06414	0.715971	0.0565665	1.28153e-05	-1.21485e-05	0.00418342	elef832A_EDJa
101882	4.0722	0.716007	0.0566516	1.17788e-05	8.3178e-06	0.00409117	elef832A_EDJa
101987	4.35768	0.715634	0.0565565	2.71123e-06	2.97256e-06	0.00414071	elef832A_EDJa
102092	4.57508	0.715424	0.0566162	-4.85971e-06	2.78267e-06	0.00403939	elef832A_EDJa
102197	4.56509	0.715825	0.0567301	-1.06785e-07	-2.34463e-06	0.00411316	elef832A_EDJa
102302	4.97193	0.714985	0.056632	-1.1161e-06	6.0168e-06	0.00393972	elef832A_EDJa
102407	4.23376	0.715512	0.0566471	7.44777e-06	-3.27152e-06	0.00442967	elef832A_EDJa
102512	4.06128	0.715903	0.0566511	2.79967e-06	-2.16834e-05	0.00430765	elef832A_EDJa
102617	4.04867	0.715605	0.0566052	5.52074e-06	-2.77646e-06	0.00423534	elef832A_EDJa
102722	3.99321	0.715766	0.0566535	1.71232e-05	1.73526e-05	0.00416989	elef832A_EDJa
102827	4.1332	0.715094	0.0566618	-1.54404e-06	2.17008e-06	0.00396877	elef832A_EDJa
102931	4.49243	0.714719	0.056598	-5.27724e-06	6.5395e-06	0.00370621	elef832A_EDJa
103036	4.50003	0.714588	0.0566405	7.34947e-06	-1.40118e-05	0.00371798	elef832A_EDJa
103141	4.25931	0.715316	0.0566576	7.0278e-06	2.21444e-06	0.00376062	elef832A_EDJa
103246	4.11369	0.715937	0.0565545	1.11927e-05	-2.75425e-06	0.0040111	elef832A_EDJa
103351	4.00209	0.715913	0.0566353	1.30111e-05	3.7455e-06	0.00424453	elef832A_EDJa
103456	4.04961	0.71627	0.0565983	3.18132e-06	2.05411e-05	0.00443881	elef832A_EDJa
103561	4.56005	0.716238	0.0565808	1.10872e-05	3.49124e-07	0.0045697	elef832A_EDJa
103666	5.08762	0.714924	0.0566585	1.29004e-06	-5.57155e-06	0.00435475	elef832A_EDJa
103771	4.75647	0.713787	0.0565456	3.84784e-06	-1.59982e-06	0.00382591	elef832A_EDJa
103876	4.83268	0.713826	0.0566416	7.71383e-07	6.00825e-06	0.00339107	elef832A_EDJa
103981	5.03636	0.714055	0.0565495	1.49272e-05	-4.63591e-06	0.0031637	elef832A_EDJa
104086	4.74843	0.71446	0.0565875	8.71638e-06	-1.27785e-07	0.00324973	elef832A_EDJa
104191	4.58355	0.714924	0.0567036	-1.11347e-06	2.71107e-06	0.00331721	elef832A_EDJa
104295	4.5705	0.715115	0.0565682	1.10306e-05	2.18129e-07	0.00328731	elef832A_EDJa
104400	4.57202	0.715018	0.0566206	6.47526e-07	3.505e-06	0.0033434	elef832A_EDJa
104505	4.56901	0.714752	0.0566642	4.55438e-06	6.76462e-06	0.00335907	elef832A_EDJa
104610	4.71124	0.714845	0.0566218	7.05171e-06	-6.51099e-06	0.00331539	elef832A_EDJa
104715	4.52612	0.715083	0.0565821	-2.99492e-06	8.82171e-06	0.00353796	elef832A_EDJa
104820	4.40822	0.715228	0.056597	1.99315e-05	3.2897e-06	0.00355267	elef832A_EDJa
104925	4.33348	0.71546	0.0565754	6.94282e-06	1.96506e-06	0.00365876	elef832A_EDJa
105030	4.11482	0.715606	0.056641	6.17497e-06	6.82706e-06	0.00367554	elef832A_EDJa
105135	4.08629	0.715636	0.0565972	6.48702e-06	6.47859e-06	0.00375944	elef832A_EDJa
105240	4.59224	0.715745	0.0565698	8.41168e-06	9.93907e-06	0.00340063	elef832A_EDJa
105345	4.81495	0.715719	0.0566374	-1.00332e-06	5.86545e-06	0.00339483	elef832A_EDJa
105450	4.92331	0.715995	0.0566084	3.1432e-06	1.195e-05	0.00329373	elef832A_EDJa
105555	5.00385	0.715921	0.0565969	1.03849e-05	1.33706e-06	0.00334468	elef832A_EDJa
105659	4.56246	0.716069	0.0566746	-1.71007e-06	-9.51899e-06	0.00329038	elef832A_EDJa
105764	4.76329	0.716196	0.0565579	9.74413e-06	1.52904e-05	0.00334849	elef832A_EDJa
105869	5.03322	0.716133	0.056663	-1.00251e-06	5.47373e-06	0.00332378	elef832A_EDJa
105974	5.12202	0.716198	0.0566302	-1.57737e-06	-8.01181e-06	0.00328757	elef832A_EDJa
106079	5.18202	0.716126	0.0565858	6.53342e-06	3.8342e-06	0.00320704	elef832A_EDJa
106184	5.10201	0.716244	0.0566154	4.97527e-06	-4.55539e-06	0.00331778	elef832A_EDJa
106289	5.06895	0.71612	0.0565957	3.14363e-06	4.57497e-06	0.00330974	elef832A_EDJa
106394	5.29988	0.716148	0.0565091	1.60699e-06	-1.92673e-06	0.00325846	elef832A_EDJa
106499	5.59756	0.716046	0.0566055	2.21817e-06	-2.06984e-07	0.00301983	elef832A_EDJa
106604	5.62574	0.715552	0.0566016	1.28894e-05	1.18747e-05	0.00300596	elef832A_EDJa
106709	5.58277	0.715484	0.0566399	2.31107e-06	1.53882e-06	0.00302863	elef832A_EDJa
106814	5.61455	0.715905	0.0565875	7.0757e-06	1.2745e-07	0.00300743	elef832A_EDJa
106919	5.61963	0.715855	0.0565979	5.01903e-06	-5.45192e-06	0.0030432	elef832A_EDJa
107024	5.59528	0.716008	0.0564924	9.93535e-07	3.33739e-06	0.00302547	elef832A_EDJa
107128	5.61754	0.716042	0.056682	2.03621e-06	5.88681e-06	0.00301987	elef832A_EDJa
107233	5.66307	0.715794	0.0566093	4.73856e-06	-6.87356e-06	0.00296471	elef832A_EDJa
107338	5.65307	0.715676	0.0566325	-6.49503e-06	5.96241e-06	0.0029398	elef832A_EDJa
107443	5.55867	0.715444	0.0566017	5.49066e-06	7.39924e-06	0.00291276	elef832A_EDJa
107548	5.53289	0.715048	0.0565668	-3.39321e-06	-5.37471e-06	0.00289081	elef832A_EDJa
107653	5.53519	0.715319	0.0565745	1.04243e-05	4.33391e-06	0.00293719	elef832A_EDJa
107758	5.51702	0.714924	0.0565658	1.02852e-06	7.6777e-06	0.00288414	elef832A_EDJa
107863	5.5082	0.714941	0.0565586	6.09231e-06	1.34227e-06	0.00287908	elef832A_EDJa
107968	5.55602	0.715086	0.0565665	9.05408e-06	-7.39509e-06	0.00288011	elef832A_EDJa
108073	5.57091	0.715256	0.0566076	2.6983e-06	4.54038e-06	0.00291593	elef832A_EDJa
108178	5.55907	0.715435	0.0565915	5.69152e-06	-1.97777e-06	0.00292878	elef832A_EDJa
108283	5.54069	0.715022	0.0565521	2.17896e-06	5.51337e-06	0.00288139	elef832A_EDJa
108388	5.48934	0.714915	0.0566588	3.65934e-06	2.96124e-06	0.00285752	elef832A_EDJa
108492	5.51197	0.714885	0.056648	5.38393e-06	-3.89781e-06	0.00280964	elef832A_EDJa
108597	5.51323	0.714597	0.0565891	1.09948e-05	6.70223e-06	0.00282952	elef832A_EDJa
108702	5.46247	0.714569	0.0566175	-2.75537e-06	6.09697e-06	0.00277333	elef832A_EDJa
108807	5.40029	0.714072	0.0565624	3.70653e-06	6.32929e-06	0.00279622	elef832A_EDJa
108912	5.65862	0.713841	0.0566216	-1.09777e-06	-1.19793e-05	0.002715	elef832A_EDJa
109017	5.63462	0.713835	0.0566048	6.36595e-06	1.9831e-07	0.00264198	elef832A_EDJa
109122	5.44833	0.713912	0.0566399	-2.41546e-06	5.68775e-06	0.00274282	elef832A_EDJa
109227	5.45201	0.713865	0.0565345	1.01428e-05	-5.07984e-06	0.00273357	elef832A_EDJa
109332	5.52212	0.713983	0.0565692	-2.25006e-06	4.38469e-06	0.00261573	elef832A_EDJa
109437	5.32898	0.713234	0.0565757	-5.63786e-08	8.37332e-06	0.00264344	elef832A_EDJa
109542	5.15581	0.712982	0.0566273	7.75077e-06	-2.23806e-06	0.00260382	elef832A_EDJa
109647	5.07042	0.712785	0.0566012	7.68882e-06	6.12589e-07	0.00262153	elef832A_EDJa
109752	5.14595	0.712739	0.0566201	-6.62989e-06	6.07984e-06	0.00264409	elef832A_EDJa
109856	5.12359	0.712874	0.0565884	6.75594e-06	3.93519e-07	0.00268479	elef832A_EDJa
109961	4.87741	0.712619	0.0566382	1.62952e-05	8.34259e-06	0.00273129	elef832A_EDJa
110066	4.91486	0.712587	0.0565512	4.92657e-06	-1.31209e-05	0.00277426	elef832A_EDJa
110171	4.82497	0.712391	0.0566343	1.11473e-05	3.69179e-07	0.00264002	elef832A_EDJa
110276	4.6763	0.71263	0.0566191	-1.22232e-06	8.50112e-06	0.00278154	elef832A_EDJa

## Sheet: elef11B
μm	88Sr (V)	87Sr/86Sr	84Sr/86Sr	86.386/86Sr	83.625/86Sr	85Rb/86Sr	sample
0	3.98452	0.709382	0.0565724	1.01578e-05	1.58023e-05	0.00132687	elef11B_EDJa
71.366	3.94657	0.709669	0.0566079	9.9168e-06	1.29173e-05	0.00128172	elef11B_EDJa
142.732	3.96997	0.709602	0.0566566	1.22941e-05	1.24636e-05	0.00129927	elef11B_EDJa
214.098	4.01514	0.709739	0.0565715	6.66374e-06	-3.54563e-06	0.00127307	elef11B_EDJa
285.464	4.05713	0.70982	0.0566097	1.23719e-05	4.7535e-06	0.0012679	elef11B_EDJa
356.83	4.06935	0.709608	0.0566508	-2.61422e-06	-5.93793e-06	0.0012931	elef11B_EDJa
428.196	4.06438	0.709713	0.056582	1.45886e-05	-4.45675e-06	0.00117394	elef11B_EDJa
499.562	4.10815	0.709661	0.0566041	2.99796e-06	-9.29395e-06	0.00124252	elef11B_EDJa
570.928	4.11587	0.709559	0.0564945	1.15134e-05	6.48176e-06	0.00125704	elef11B_EDJa
642.294	4.15599	0.70982	0.0565595	2.24188e-06	-7.56261e-06	0.00124946	elef11B_EDJa
713.66	4.2185	0.70971	0.0566304	1.98428e-05	1.10379e-07	0.00123114	elef11B_EDJa
785.026	4.23494	0.709526	0.056505	1.99655e-05	4.83004e-06	0.00122843	elef11B_EDJa
856.392	4.31327	0.709794	0.0565536	1.63617e-06	-8.85025e-06	0.00118914	elef11B_EDJa
927.758	4.50073	0.709817	0.0565104	1.97356e-06	5.52118e-06	0.00123035	elef11B_EDJa
999.124	4.44654	0.709615	0.0566132	1.45706e-05	3.14653e-06	0.00121328	elef11B_EDJa
1070.49	4.37807	0.709625	0.0566049	-9.59787e-06	-3.02737e-06	0.0011561	elef11B_EDJa
1141.86	4.40861	0.709715	0.0566152	-9.38095e-06	4.01124e-06	0.00113205	elef11B_EDJa
1213.22	4.66741	0.709743	0.0566233	5.32706e-06	1.09771e-06	0.00115378	elef11B_EDJa
1284.59	4.94237	0.709651	0.0566203	2.02368e-05	-2.49006e-06	0.00113668	elef11B_EDJa
1355.95	4.83886	0.709748	0.0565648	1.34557e-06	-9.95511e-06	0.00114544	elef11B_EDJa
1427.32	4.60117	0.709717	0.056593	5.04427e-06	-2.22877e-06	0.00118874	elef11B_EDJa
1498.69	4.48917	0.709625	0.0565962	9.00545e-06	-9.17053e-06	0.00116529	elef11B_EDJa
1570.05	4.52927	0.709633	0.0566548	-2.58068e-06	1.23535e-05	0.0011675	elef11B_EDJa
1641.42	4.88673	0.709752	0.0565363	9.65101e-06	-1.03839e-05	0.00108601	elef11B_EDJa
1712.78	5.12278	0.709699	0.0565589	3.75117e-06	8.19217e-06	0.00112069	elef11B_EDJa
1784.15	5.1725	0.709709	0.0565348	6.71296e-06	-3.49542e-06	0.00111009	elef11B_EDJa
1855.52	5.1355	0.709692	0.0566014	5.11249e-06	3.33444e-07	0.00106448	elef11B_EDJa
1926.88	4.96934	0.709666	0.0565577	1.45565e-05	1.92076e-06	0.00114023	elef11B_EDJa
1998.25	4.64796	0.709593	0.0565949	9.88167e-07	-2.17891e-06	0.0011897	elef11B_EDJa
2069.61	4.50355	0.70974	0.0566116	7.20593e-06	-1.23018e-05	0.0011848	elef11B_EDJa
2140.98	4.58497	0.709714	0.056627	8.46584e-06	1.65984e-07	0.00118675	elef11B_EDJa
2212.35	4.91755	0.709783	0.0565472	6.58613e-06	5.46345e-06	0.00112406	elef11B_EDJa
2283.71	4.91735	0.70948	0.0565925	9.63016e-06	3.0739e-06	0.0011429	elef11B_EDJa
2355.08	4.65657	0.709627	0.0566479	1.29395e-05	-1.78761e-06	0.00115109	elef11B_EDJa
2426.44	4.5261	0.709626	0.0565534	-9.68831e-06	1.2893e-05	0.00119686	elef11B_EDJa
2497.81	4.49653	0.709713	0.0565965	1.15003e-05	6.02118e-07	0.00116503	elef11B_EDJa
2569.18	4.44411	0.709674	0.0565594	2.14563e-05	6.71416e-06	0.00124606	elef11B_EDJa
2640.54	4.4651	0.709682	0.0566121	7.90189e-06	-7.26611e-08	0.00120227	elef11B_EDJa
2711.91	4.49992	0.709627	0.0566424	3.05299e-06	-3.89542e-06	0.00125055	elef11B_EDJa
2783.27	4.53741	0.709606	0.0566593	1.3358e-05	6.51797e-06	0.00119318	elef11B_EDJa
2854.64	4.64508	0.70974	0.0565649	1.29192e-05	-2.38184e-06	0.00115742	elef11B_EDJa
2926.01	4.67885	0.709726	0.0565143	7.00847e-06	4.60677e-06	0.00121063	elef11B_EDJa
2997.37	4.67169	0.709657	0.0566646	4.57171e-06	-4.34963e-06	0.0012244	elef11B_EDJa
3068.74	4.72795	0.709633	0.0566138	1.08612e-05	8.59374e-06	0.00123345	elef11B_EDJa
3140.1	4.84725	0.709472	0.0565953	9.3317e-06	-2.16381e-06	0.00123416	elef11B_EDJa
3211.47	4.88898	0.709505	0.0565193	-9.25447e-07	4.77805e-06	0.00127731	elef11B_EDJa
3282.84	5.0018	0.709367	0.056626	3.62128e-06	-2.6672e-06	0.00125575	elef11B_EDJa
3354.2	5.16302	0.709478	0.0565752	9.56216e-06	-1.63323e-06	0.00118578	elef11B_EDJa
3425.57	5.21525	0.709493	0.0565938	5.20104e-06	5.36452e-06	0.00118281	elef11B_EDJa
3496.93	5.16969	0.709365	0.0565392	7.91417e-06	1.31231e-06	0.00121175	elef11B_EDJa
3568.3	5.06637	0.709204	0.0565906	-5.72098e-07	2.70491e-06	0.00124999	elef11B_EDJa
3639.67	4.99448	0.709306	0.0566285	-8.51482e-08	6.25079e-06	0.00124555	elef11B_EDJa
3711.03	5.01063	0.709501	0.0565945	1.37972e-06	-3.07614e-06	0.00123886	elef11B_EDJa
3782.4	5.03129	0.709392	0.0565839	2.79907e-06	-7.46178e-06	0.00120854	elef11B_EDJa
3853.76	4.98983	0.709456	0.0566	3.36998e-06	-5.60316e-06	0.00121989	elef11B_EDJa
3925.13	5.02689	0.709454	0.0566053	1.2586e-05	9.5027e-06	0.00117407	elef11B_EDJa
3996.5	4.97406	0.709512	0.0566183	1.06106e-05	8.41402e-06	0.00122497	elef11B_EDJa
4067.86	4.89281	0.709365	0.0565886	-2.32512e-06	4.57954e-06	0.00128448	elef11B_EDJa
4139.23	4.91906	0.709433	0.056558	6.39936e-06	-7.29998e-07	0.00121112	elef11B_EDJa
4210.59	4.95113	0.709423	0.0565805	7.55441e-07	-3.70527e-06	0.00121529	elef11B_EDJa
4281.96	4.9938	0.709372	0.0565899	3.21865e-06	6.46783e-06	0.00121061	elef11B_EDJa
4353.33	5.14714	0.709302	0.05657	1.1112e-05	-6.84264e-06	0.00121078	elef11B_EDJa
4424.69	5.36812	0.70935	0.0565544	1.00823e-05	1.16282e-06	0.00123605	elef11B_EDJa
4496.06	5.43718	0.709302	0.0565617	1.3615e-05	1.03708e-06	0.00115848	elef11B_EDJa
4567.42	5.3975	0.709246	0.0565624	3.56061e-06	7.10763e-07	0.00116166	elef11B_EDJa
4638.79	5.43736	0.709175	0.0566141	1.06465e-05	3.88997e-06	0.00116464	elef11B_EDJa
4710.16	5.41018	0.709281	0.056558	3.9473e-06	-2.40431e-06	0.00119235	elef11B_EDJa
4781.52	5.45772	0.709201	0.0566063	1.07629e-05	3.55467e-06	0.00113858	elef11B_EDJa
4852.89	5.58569	0.70917	0.0565615	6.05989e-06	1.7401e-06	0.00109932	elef11B_EDJa
4924.25	5.5395	0.709133	0.0565558	9.04838e-06	2.78709e-06	0.00110564	elef11B_EDJa
4995.62	5.54041	0.709269	0.0566241	-5.09413e-08	3.23967e-06	0.00110789	elef11B_EDJa
5066.99	5.51537	0.709218	0.0565635	1.45352e-05	8.8488e-06	0.00115959	elef11B_EDJa
5138.35	5.51294	0.709273	0.0565374	1.01619e-05	1.06171e-05	0.00115764	elef11B_EDJa
5209.72	5.54873	0.709211	0.0565253	2.58774e-06	4.27868e-07	0.00120048	elef11B_EDJa
5281.08	5.65959	0.709223	0.056598	2.76387e-06	-8.20793e-06	0.00111518	elef11B_EDJa
5352.45	5.88992	0.709239	0.0565727	5.36628e-06	6.07456e-06	0.0010854	elef11B_EDJa
5423.82	6.05986	0.709015	0.0565943	2.06248e-06	4.96798e-06	0.00107994	elef11B_EDJa
5495.18	6.06894	0.709015	0.0565073	1.69238e-05	2.77775e-06	0.00110184	elef11B_EDJa
5566.55	6.03693	0.709113	0.0565667	8.71533e-06	4.37959e-06	0.00108973	elef11B_EDJa
5637.91	5.97444	0.709025	0.056543	-1.53224e-06	4.65899e-06	0.00110479	elef11B_EDJa
5709.28	5.9786	0.709143	0.0565525	8.9422e-06	-2.22999e-06	0.00109509	elef11B_EDJa
5780.65	5.96356	0.709142	0.0565753	7.34433e-06	2.77379e-06	0.001102	elef11B_EDJa
5852.01	6.01655	0.709075	0.0565785	3.31387e-06	-1.50603e-06	0.00105707	elef11B_EDJa
5923.38	6.09132	0.709048	0.0565312	9.04553e-06	-2.65185e-06	0.00110976	elef11B_EDJa
5994.74	6.14204	0.708974	0.0565559	-6.45291e-07	2.98868e-06	0.00110853	elef11B_EDJa
6066.11	6.11484	0.708991	0.0565842	7.93555e-07	7.63115e-06	0.00114515	elef11B_EDJa
6137.48	6.12181	0.709046	0.0565194	9.25609e-06	-2.68158e-06	0.00109344	elef11B_EDJa
6208.84	6.26308	0.709047	0.0565841	1.00007e-05	-3.61658e-06	0.00108663	elef11B_EDJa
6280.21	6.36412	0.70899	0.0566075	6.87388e-06	3.01346e-06	0.00108955	elef11B_EDJa
6351.57	6.36514	0.7091	0.0565439	8.00942e-06	6.36693e-06	0.00108367	elef11B_EDJa
6422.94	6.36363	0.708961	0.0565621	9.41546e-06	2.3824e-06	0.00110174	elef11B_EDJa
6494.31	6.40962	0.709131	0.0565413	7.13702e-06	-3.52597e-07	0.00110359	elef11B_EDJa
6565.67	6.39973	0.70911	0.05652	8.18409e-06	-1.49174e-06	0.00112665	elef11B_EDJa
6637.04	6.41419	0.709042	0.0565627	7.98158e-06	-2.76064e-06	0.00110035	elef11B_EDJa
6708.4	6.38383	0.709025	0.05651	1.83335e-06	6.60049e-06	0.00108269	elef11B_EDJa
6779.77	6.35825	0.709064	0.0565304	5.62959e-06	1.66727e-06	0.00111378	elef11B_EDJa
6851.14	6.2587	0.709081	0.0564778	3.5812e-06	-2.32236e-06	0.00114663	elef11B_EDJa
6922.5	6.21895	0.708951	0.0565397	7.58504e-06	-1.25857e-06	0.00109925	elef11B_EDJa
6993.87	6.16156	0.709016	0.0565466	4.88652e-08	3.54692e-07	0.00110558	elef11B_EDJa
7065.23	6.25503	0.708892	0.0564792	-5.34281e-06	-5.0446e-06	0.00111087	elef11B_EDJa
7136.6	6.35052	0.708976	0.0565571	4.77226e-06	-2.71273e-06	0.00109716	elef11B_EDJa
7207.97	6.42219	0.709049	0.0565883	8.75938e-06	-1.59697e-06	0.0010331	elef11B_EDJa
7279.33	6.59598	0.70913	0.0565367	-3.8735e-07	3.65354e-07	0.00110332	elef11B_EDJa
7350.7	6.49923	0.709011	0.0565829	4.21682e-06	3.35073e-06	0.00109501	elef11B_EDJa
7422.06	6.40609	0.708987	0.0565501	1.10999e-06	-3.63378e-06	0.0010706	elef11B_EDJa
7493.43	6.45253	0.708966	0.0565324	1.195e-05	1.2551e-06	0.00114136	elef11B_EDJa
7564.8	6.62681	0.709154	0.0565175	1.16175e-06	8.05451e-06	0.00106244	elef11B_EDJa
7636.16	6.74064	0.709041	0.0565396	6.27405e-06	5.02266e-07	0.00110539	elef11B_EDJa
7707.53	6.67959	0.709024	0.0566168	1.12183e-06	5.34755e-06	0.0010383	elef11B_EDJa
7778.89	6.82644	0.709058	0.0565649	8.54184e-06	-5.75348e-07	0.00107265	elef11B_EDJa
7850.26	6.88836	0.709071	0.0565169	7.90833e-06	3.84389e-06	0.00105992	elef11B_EDJa
7921.63	6.83712	0.709081	0.0565136	5.03717e-06	-1.46207e-07	0.00104464	elef11B_EDJa
7992.99	6.95426	0.709045	0.0565694	5.68225e-06	8.6623e-06	0.00100106	elef11B_EDJa
8064.36	6.90734	0.709086	0.056537	3.52668e-07	-1.79545e-06	0.00106765	elef11B_EDJa
8135.72	6.76932	0.709094	0.0565472	2.13128e-06	-9.86508e-07	0.00104831	elef11B_EDJa
8207.09	6.72621	0.709086	0.056593	6.71201e-06	3.32606e-06	0.00107823	elef11B_EDJa
8278.46	6.74618	0.709063	0.0565411	6.78656e-06	1.56735e-06	0.00103224	elef11B_EDJa
8349.82	7.13664	0.708966	0.0564864	3.39216e-06	-4.04243e-06	0.000990656	elef11B_EDJa
8421.19	7.29577	0.709056	0.05655	7.32267e-06	-7.93102e-08	0.000940611	elef11B_EDJa
8492.55	7.37353	0.708964	0.0565496	9.63004e-06	3.949e-06	0.000981993	elef11B_EDJa
8563.92	7.53686	0.709021	0.0565512	6.45382e-06	-3.14361e-06	0.000958601	elef11B_EDJa
8635.29	7.50883	0.708941	0.0565155	4.72978e-06	-8.7989e-07	0.00094679	elef11B_EDJa
8706.65	7.6877	0.708945	0.0565286	1.13387e-05	-4.18155e-06	0.000950182	elef11B_EDJa
8778.02	7.85311	0.709001	0.0565798	3.14854e-06	-1.04773e-06	0.000914684	elef11B_EDJa
8849.38	7.7519	0.708938	0.0565668	2.89175e-06	3.31026e-06	0.000889085	elef11B_EDJa
8920.75	7.62878	0.708833	0.0564898	1.27878e-05	-6.87042e-06	0.000927956	elef11B_EDJa
8992.12	7.69104	0.709069	0.0565653	3.94739e-06	2.39958e-06	0.000902605	elef11B_EDJa
9063.48	7.8926	0.709031	0.056515	6.47202e-06	-5.63537e-07	0.000891659	elef11B_EDJa
9134.85	8.19056	0.709019	0.0565546	8.30624e-06	1.91659e-06	0.000876211	elef11B_EDJa
9206.21	8.25863	0.708916	0.0565158	5.50693e-06	-7.20291e-06	0.000845511	elef11B_EDJa
9277.58	8.15803	0.708996	0.0565643	6.43766e-06	-9.69315e-07	0.000856097	elef11B_EDJa
9348.95	8.07644	0.708953	0.0564993	8.02308e-06	7.83071e-07	0.000915949	elef11B_EDJa
9420.31	8.19279	0.709038	0.0565839	4.68738e-06	-3.30663e-06	0.00086428	elef11B_EDJa
9491.68	8.33366	0.70898	0.0565097	8.87525e-06	3.28151e-06	0.000870908	elef11B_EDJa
9563.04	8.48198	0.708983	0.0565227	7.32484e-06	4.92827e-06	0.000846872	elef11B_EDJa
9634.41	8.58551	0.708965	0.056532	5.11774e-06	2.68599e-08	0.000845499	elef11B_EDJa
9705.78	8.69907	0.708975	0.0565373	8.28853e-06	-8.1859e-07	0.000827565	elef11B_EDJa
9777.14	8.74128	0.708968	0.056551	5.64819e-06	-4.71477e-06	0.000789116	elef11B_EDJa
9848.51	8.68922	0.708993	0.0564905	7.093e-06	4.69609e-06	0.00079498	elef11B_EDJa
9919.87	8.51624	0.70909	0.0565533	1.15264e-06	4.23942e-06	0.000813349	elef11B_EDJa
9991.24	8.31785	0.709197	0.0565464	3.40212e-06	2.6777e-06	0.000836159	elef11B_EDJa
10062.6	8.1268	0.709253	0.056592	3.24597e-06	1.75768e-06	0.000875792	elef11B_EDJa
10134	7.91175	0.70917	0.0565745	-3.98519e-06	-1.97409e-06	0.000879069	elef11B_EDJa
10205.3	7.81843	0.709266	0.0565435	8.02929e-06	2.79222e-06	0.000956542	elef11B_EDJa
10276.7	7.79175	0.709277	0.0565133	-3.62829e-07	-9.68981e-07	0.000900961	elef11B_EDJa
10348.1	7.76529	0.709225	0.0564969	1.38166e-06	2.61319e-06	0.000902668	elef11B_EDJa
10419.4	7.64038	0.709322	0.0565128	7.44274e-06	5.43371e-06	0.000943355	elef11B_EDJa
10490.8	7.4833	0.709333	0.0565508	4.81786e-06	-2.73414e-06	0.000997767	elef11B_EDJa
10562.2	7.52987	0.709247	0.0565487	9.23755e-06	-8.26717e-07	0.000950404	elef11B_EDJa
10633.5	7.45059	0.709277	0.0565374	6.04123e-06	8.14039e-07	0.000949535	elef11B_EDJa
10704.9	7.3694	0.709373	0.0565603	5.60923e-06	-2.41264e-06	0.000987011	elef11B_EDJa
10776.3	7.16446	0.709502	0.0565214	9.31235e-06	3.33053e-06	0.000967839	elef11B_EDJa
10847.6	6.89625	0.709415	0.0565159	2.4345e-06	-4.29027e-06	0.00103033	elef11B_EDJa
10919	6.8323	0.709614	0.0565495	-1.97562e-07	4.17581e-06	0.000991137	elef11B_EDJa
10990.4	6.84929	0.70948	0.0565658	6.93027e-06	-1.94531e-06	0.000953613	elef11B_EDJa
11061.7	6.7423	0.709515	0.0565014	3.37278e-06	5.38506e-06	0.00100112	elef11B_EDJa
11133.1	6.6259	0.709467	0.0565667	-9.95984e-07	-6.22531e-07	0.00105228	elef11B_EDJa
11204.5	6.54123	0.709584	0.05661	1.75572e-05	1.76446e-06	0.00105701	elef11B_EDJa
11275.8	6.57539	0.709566	0.0564904	1.17816e-06	-2.09502e-06	0.00101168	elef11B_EDJa
11347.2	6.65968	0.709675	0.0565738	8.58332e-06	1.0147e-06	0.00101404	elef11B_EDJa
11418.6	6.50751	0.709501	0.0565432	2.68408e-06	-1.84229e-06	0.00105524	elef11B_EDJa
11489.9	6.45008	0.709609	0.0564918	2.41074e-06	4.25568e-06	0.000990521	elef11B_EDJa
11561.3	6.35897	0.709572	0.0564985	1.01282e-05	6.72331e-08	0.0010723	elef11B_EDJa
11632.7	6.39633	0.709646	0.0565432	-7.20905e-08	-5.74677e-06	0.00105925	elef11B_EDJa
11704	6.29062	0.709663	0.0565571	8.06671e-06	3.7374e-06	0.0010239	elef11B_EDJa
11775.4	6.19864	0.709882	0.0566275	5.70641e-06	-3.65487e-06	0.00104836	elef11B_EDJa
11846.8	6.26012	0.70965	0.0565387	4.42792e-06	7.56567e-06	0.0010977	elef11B_EDJa
11918.1	6.43832	0.709658	0.0565529	1.71464e-06	-8.5648e-06	0.00101274	elef11B_EDJa
11989.5	6.45619	0.709765	0.0565359	6.58371e-06	4.53566e-06	0.000999744	elef11B_EDJa
12060.9	6.43077	0.709768	0.0565764	2.82769e-06	-4.00882e-06	0.000972397	elef11B_EDJa
12132.2	6.5435	0.70962	0.0564767	8.41584e-06	-9.65894e-07	0.000981603	elef11B_EDJa
12203.6	6.55011	0.709614	0.0565616	5.72724e-06	3.03168e-07	0.00100628	elef11B_EDJa
12275	6.5578	0.70966	0.0565928	-2.39535e-06	2.51073e-06	0.000958896	elef11B_EDJa
12346.3	6.61842	0.709606	0.056562	1.11447e-05	1.13837e-06	0.000921453	elef11B_EDJa
12417.7	6.60094	0.709681	0.0565585	3.04762e-06	-3.43495e-06	0.000998113	elef11B_EDJa
12489	6.52024	0.709561	0.0565499	8.65249e-06	-3.88735e-06	0.00102182	elef11B_EDJa
12560.4	6.53153	0.709872	0.0565728	1.64311e-06	7.33966e-06	0.000951629	elef11B_EDJa
12631.8	6.6312	0.70957	0.0565253	7.57557e-06	-2.59049e-06	0.000923938	elef11B_EDJa
12703.1	6.63294	0.709613	0.0565518	9.44315e-06	8.92453e-06	0.000919716	elef11B_EDJa
12774.5	6.63503	0.709651	0.0566154	9.67928e-06	5.41605e-06	0.00093875	elef11B_EDJa
12845.9	6.56095	0.709713	0.0565347	1.11671e-05	8.68403e-06	0.000969932	elef11B_EDJa
12917.2	6.59338	0.709673	0.0565291	7.3752e-06	6.60804e-06	0.000905517	elef11B_EDJa
12988.6	6.5663	0.709535	0.0565615	5.25907e-06	1.72624e-06	0.000909159	elef11B_EDJa
13060	6.65483	0.709546	0.0564969	2.09942e-06	2.2744e-06	0.000922098	elef11B_EDJa
13131.3	6.73584	0.709556	0.0565119	7.68036e-06	1.76187e-06	0.000880875	elef11B_EDJa
13202.7	6.79341	0.709584	0.0565558	1.10801e-06	-2.64926e-06	0.000843026	elef11B_EDJa
13274.1	6.8044	0.709601	0.0564674	9.62626e-06	9.15345e-06	0.000887181	elef11B_EDJa
13345.4	6.80065	0.709647	0.0565844	5.57795e-07	-1.35892e-06	0.000838076	elef11B_EDJa
13416.8	6.83488	0.709513	0.0565307	9.92083e-06	-2.86982e-06	0.00090363	elef11B_EDJa
13488.2	6.93485	0.709662	0.0565313	9.5749e-06	-2.12228e-06	0.000815732	elef11B_EDJa
13559.5	7.02152	0.709553	0.0565663	1.37456e-05	5.08711e-06	0.000850653	elef11B_EDJa
13630.9	7.1868	0.709472	0.0565551	3.97139e-06	-1.89283e-06	0.00081914	elef11B_EDJa
13702.3	7.21431	0.709407	0.0565208	2.8088e-06	-2.60268e-06	0.000804806	elef11B_EDJa
13773.6	7.10238	0.709461	0.0565446	9.08517e-06	2.37531e-06	0.000814466	elef11B_EDJa
13845	7.08111	0.709499	0.0565231	6.20673e-06	-7.69023e-07	0.000833134	elef11B_EDJa
13916.4	7.05019	0.709675	0.0565416	3.52883e-06	1.00481e-05	0.000843761	elef11B_EDJa
13987.7	6.94918	0.7096	0.056526	1.07251e-05	-3.61155e-06	0.000820279	elef11B_EDJa
14059.1	6.98197	0.709528	0.0565729	3.37534e-06	1.31339e-07	0.000842672	elef11B_EDJa
14130.5	6.92236	0.709464	0.0565577	7.00028e-07	1.12608e-06	0.000873668	elef11B_EDJa
14201.8	6.97185	0.70962	0.0565365	1.341e-06	4.13954e-06	0.000863695	elef11B_EDJa
14273.2	6.99861	0.709568	0.0565283	-1.75439e-06	-8.39435e-07	0.000844551	elef11B_EDJa
14344.6	7.0411	0.709526	0.0565134	4.16297e-06	5.63691e-06	0.00077701	elef11B_EDJa
14415.9	6.94777	0.709464	0.0565462	1.1102e-06	-5.35766e-06	0.000870935	elef11B_EDJa
14487.3	6.95352	0.709621	0.0565067	3.05109e-06	-1.80899e-06	0.000865013	elef11B_EDJa
14558.7	7.01278	0.709585	0.0565447	1.21751e-05	1.33006e-06	0.000846346	elef11B_EDJa
14630	7.1019	0.709521	0.0565474	6.43338e-06	5.65906e-06	0.000798458	elef11B_EDJa
14701.4	7.13871	0.709617	0.0565375	1.79564e-06	9.02928e-07	0.000777771	elef11B_EDJa
14772.8	7.20463	0.709619	0.0565501	-7.53321e-07	-9.51256e-08	0.000807578	elef11B_EDJa
14844.1	7.43557	0.709527	0.0565818	6.32267e-06	-1.50654e-07	0.000778205	elef11B_EDJa
14915.5	7.58008	0.709448	0.0565266	5.56383e-06	6.87033e-06	0.000741911	elef11B_EDJa
14986.9	7.69984	0.709559	0.0565347	-4.46566e-07	3.53838e-06	0.000708717	elef11B_EDJa
15058.2	7.80871	0.709559	0.0565513	1.07006e-05	5.17798e-06	0.000724414	elef11B_EDJa
15129.6	7.9519	0.709515	0.0565355	5.08022e-06	2.96496e-06	0.000735854	elef11B_EDJa
15201	7.88781	0.709464	0.0565378	4.19103e-06	-4.76016e-06	0.000743318	elef11B_EDJa
15272.3	7.79779	0.709513	0.0565718	6.46393e-06	5.21323e-06	0.000720644	elef11B_EDJa
15343.7	7.74617	0.709475	0.0565258	6.19936e-06	-1.36247e-06	0.000755971	elef11B_EDJa
15415.1	7.62652	0.709479	0.0565456	3.72644e-06	-3.12696e-06	0.000761015	elef11B_EDJa
15486.4	7.57266	0.709468	0.0564988	4.58556e-06	2.01961e-07	0.000735986	elef11B_EDJa
15557.8	7.52259	0.709453	0.0565427	8.3185e-06	-8.33002e-07	0.00078229	elef11B_EDJa
15629.2	7.57242	0.709399	0.0565402	2.11214e-06	-2.55173e-06	0.000746136	elef11B_EDJa
15700.5	7.72076	0.709637	0.0565525	3.77496e-06	-5.14258e-06	0.000715924	elef11B_EDJa
15771.9	7.79224	0.709413	0.0564736	4.7247e-06	-4.86921e-06	0.000739581	elef11B_EDJa
15843.3	7.85263	0.709488	0.0565496	5.61344e-06	6.41072e-06	0.000759637	elef11B_EDJa
15914.6	7.92782	0.709475	0.0565535	2.13848e-06	8.45172e-06	0.000726621	elef11B_EDJa
15986	7.87758	0.709424	0.0565276	9.86754e-06	5.06585e-06	0.000747841	elef11B_EDJa
16057.3	7.71373	0.709358	0.0565237	-3.35399e-06	-2.54356e-06	0.000738161	elef11B_EDJa
16128.7	7.63599	0.709429	0.0564891	6.03205e-06	4.95672e-07	0.000744994	elef11B_EDJa
16200.1	7.56626	0.709346	0.0564944	1.41955e-06	4.05463e-06	0.000730704	elef11B_EDJa
16271.4	7.51236	0.709373	0.0565857	3.97516e-06	6.99318e-06	0.000743651	elef11B_EDJa
16342.8	7.44156	0.709302	0.0565377	4.01754e-06	7.57538e-06	0.000676262	elef11B_EDJa
16414.2	7.4164	0.709403	0.0565451	6.18874e-06	-2.60278e-06	0.000710802	elef11B_EDJa
16485.5	7.53618	0.709401	0.0565342	4.97422e-06	4.60843e-06	0.000706903	elef11B_EDJa
16556.9	7.38766	0.709349	0.0565211	6.03557e-06	1.01834e-06	0.000740195	elef11B_EDJa
16628.3	7.37888	0.709272	0.0565643	1.60068e-06	1.99492e-06	0.000732957	elef11B_EDJa
16699.6	7.39211	0.70935	0.0565369	-1.72195e-07	4.52735e-06	0.000741118	elef11B_EDJa
16771	7.42282	0.709275	0.0565293	4.72384e-08	-5.93889e-06	0.000761522	elef11B_EDJa
16842.4	7.3109	0.709403	0.056601	-1.8677e-06	8.57768e-06	0.000761876	elef11B_EDJa
16913.7	7.182	0.709351	0.0565214	4.88649e-07	-3.57351e-07	0.000794088	elef11B_EDJa
16985.1	7.1683	0.709359	0.0565486	4.29315e-06	4.70501e-08	0.000730256	elef11B_EDJa
17056.5	7.12089	0.709365	0.0565613	9.2402e-06	-3.0248e-06	0.000727197	elef11B_EDJa
17127.8	7.09246	0.709336	0.0564672	5.45174e-06	3.70503e-06	0.000733234	elef11B_EDJa
17199.2	7.1971	0.709371	0.0565106	-2.97638e-06	2.70485e-06	0.000730537	elef11B_EDJa
17270.6	7.14455	0.709346	0.0565456	-1.11352e-06	-4.04324e-08	0.000669231	elef11B_EDJa
17341.9	7.1471	0.709171	0.0565384	6.05883e-06	2.20872e-06	0.000720884	elef11B_EDJa
17413.3	7.2065	0.709341	0.0565357	2.75014e-06	-2.23812e-06	0.000710066	elef11B_EDJa
17484.7	7.21623	0.709388	0.0565082	9.8742e-06	2.03887e-06	0.000701987	elef11B_EDJa
17556	7.333	0.709306	0.0565628	6.81194e-06	-3.00991e-06	0.00070089	elef11B_EDJa
17627.4	7.24067	0.709445	0.0565255	6.97467e-06	-3.21999e-07	0.000703873	elef11B_EDJa
17698.8	7.11389	0.709256	0.0565213	5.13393e-07	-1.83179e-06	0.000775099	elef11B_EDJa
17770.1	7.17486	0.709267	0.0565432	5.08929e-06	2.74469e-06	0.0007298	elef11B_EDJa
17841.5	7.21447	0.709246	0.0565219	3.10283e-06	-6.02774e-07	0.000781999	elef11B_EDJa
17912.9	7.31028	0.709273	0.0565943	3.74209e-06	4.72347e-06	0.000780037	elef11B_EDJa
17984.2	7.15018	0.709261	0.0565136	-3.79656e-07	-7.63428e-06	0.000804635	elef11B_EDJa
18055.6	7.0814	0.709438	0.0565524	1.19953e-05	6.52329e-07	0.000738575	elef11B_EDJa
18127	7.23128	0.709245	0.0565563	5.53228e-06	2.92787e-07	0.000692321	elef11B_EDJa
18198.3	7.33605	0.709291	0.0565827	4.06432e-06	-1.25441e-08	0.000696282	elef11B_EDJa
18269.7	7.35201	0.709202	0.0565552	6.82597e-06	1.77259e-06	0.000710743	elef11B_EDJa
18341.1	7.25794	0.70934	0.0565482	3.07919e-06	4.31653e-06	0.000652037	elef11B_EDJa
18412.4	7.12275	0.709344	0.0565317	-2.31331e-06	4.73289e-06	0.000733539	elef11B_EDJa
18483.8	7.20577	0.709362	0.0565464	1.48296e-06	4.23551e-06	0.000689131	elef11B_EDJa
18555.2	7.59795	0.709181	0.0565114	1.03325e-05	5.60156e-07	0.000674135	elef11B_EDJa
18626.5	7.99348	0.709165	0.0565471	3.60571e-06	-3.45108e-06	0.000620173	elef11B_EDJa
18697.9	8.25628	0.709149	0.0565668	8.67986e-06	-6.28872e-07	0.000644642	elef11B_EDJa
18769.3	7.98968	0.709019	0.0565263	7.61227e-06	5.93309e-08	0.000612992	elef11B_EDJa
18840.6	6.80816	0.709261	0.0565652	2.39525e-06	9.13112e-06	0.000737306	elef11B_EDJa
18912	6.59569	0.709429	0.0565187	2.31471e-06	4.46461e-06	0.000774393	elef11B_EDJa
18983.4	7.26931	0.709317	0.0565191	1.87881e-06	6.82092e-08	0.000769172	elef11B_EDJa
19054.7	9.06184	0.709552	0.0565189	6.27853e-06	-2.00848e-07	0.000463049	elef11B_EDJa
19126.1	9.321	0.709503	0.0565437	2.49851e-06	1.15999e-06	0.000166867	elef11B_EDJa
19197.5	8.71331	0.709525	0.0564878	6.61181e-06	2.3079e-07	6.34518e-05	elef11B_EDJa
19268.8	8.09789	0.709487	0.0565041	8.7695e-06	1.85153e-06	7.77877e-05	elef11B_EDJa
19340.2	9.05174	0.709704	0.0564635	5.89805e-06	-1.76837e-06	8.79248e-05	elef11B_EDJa
19411.6	12.3773	0.709888	0.0564908	-1.34859e-07	3.6144e-06	5.15586e-05	elef11B_EDJa
19482.9	13.7201	0.709651	0.0565143	6.54343e-06	1.0321e-06	0.000105235	elef11B_EDJa
19554.3	11.1835	0.709866	0.0564967	7.10543e-06	-5.12147e-07	0.000230309	elef11B_EDJa
19625.6	17.3727	0.709866	0.0565059	4.72542e-06	2.54035e-06	0.000158881	elef11B_EDJa
19697	10.7603	0.709662	0.0565474	6.30099e-06	-2.21278e-06	0.00041034	elef11B_EDJa
19768.4	6.57722	0.709948	0.0565308	8.45369e-07	1.01541e-05	0.00082028	elef11B_EDJa
19839.7	4.3625	0.710507	0.0565834	1.00563e-05	1.04233e-05	0.00122726	elef11B_EDJa
19911.1	4.0895	0.710435	0.0566503	-7.15199e-06	9.0444e-06	0.00125728	elef11B_EDJa
19982.5	4.00155	0.710748	0.0565243	9.80983e-06	-6.36897e-06	0.00115524	elef11B_EDJa
20053.8	3.91004	0.710639	0.0565592	5.99124e-06	-7.95526e-06	0.00111904	elef11B_EDJa
20125.2	3.82671	0.710813	0.0565356	-1.65404e-06	6.75064e-06	0.00119666	elef11B_EDJa
20196.6	3.49293	0.710647	0.0564989	6.5991e-06	7.32014e-06	0.00123717	elef11B_EDJa
20267.9	3.53397	0.710862	0.0566279	-6.08087e-06	-3.86304e-06	0.00116867	elef11B_EDJa
20339.3	3.86909	0.710685	0.0565504	5.3292e-07	4.72591e-06	0.00118463	elef11B_EDJa
20410.7	3.87655	0.710808	0.0565375	-7.91111e-07	8.05962e-06	0.00115278	elef11B_EDJa
20482	3.83799	0.710707	0.0564903	8.06185e-06	-1.37029e-05	0.00120091	elef11B_EDJa
20553.4	3.83003	0.710668	0.0565797	1.06433e-05	-1.33845e-05	0.00128374	elef11B_EDJa
20624.8	3.833	0.710826	0.0564938	9.50245e-06	4.3438e-06	0.00113415	elef11B_EDJa
20696.1	3.82757	0.710837	0.0564761	1.48454e-06	-1.47923e-05	0.00120363	elef11B_EDJa
20767.5	3.7892	0.7108	0.0565302	2.9802e-07	-3.09065e-06	0.00124753	elef11B_EDJa
20838.9	3.80843	0.71087	0.0565116	8.20866e-06	-3.02268e-06	0.00117534	elef11B_EDJa
20910.2	3.83666	0.710766	0.0564796	9.90989e-06	7.37764e-06	0.00114627	elef11B_EDJa
20981.6	3.87523	0.710838	0.0565459	2.55485e-06	7.7346e-06	0.00110042	elef11B_EDJa
21053	3.85567	0.710628	0.0565859	7.71735e-06	-9.18081e-07	0.00117837	elef11B_EDJa
21124.3	3.82245	0.710674	0.0566181	1.91024e-07	-5.32913e-06	0.00119379	elef11B_EDJa
21195.7	3.79775	0.710809	0.0565622	-5.25388e-06	-7.30818e-06	0.00108394	elef11B_EDJa
21267.1	3.76501	0.710907	0.0565538	-7.90134e-06	1.00345e-05	0.00125735	elef11B_EDJa
21338.4	3.7907	0.711029	0.0566143	1.81627e-05	-2.69306e-06	0.00115736	elef11B_EDJa
21409.8	3.81053	0.710845	0.0566663	6.58758e-06	-6.93744e-06	0.00108062	elef11B_EDJa
21481.2	3.77918	0.71082	0.0565581	7.37697e-06	1.67122e-05	0.00118235	elef11B_EDJa
21552.5	3.73889	0.710846	0.0566372	8.00048e-06	-2.39101e-06	0.00118825	elef11B_EDJa
21623.9	3.68201	0.710943	0.0565878	-2.50351e-06	-3.9097e-08	0.00113154	elef11B_EDJa
21695.3	3.72611	0.710773	0.0565209	3.8712e-06	7.18953e-06	0.00119439	elef11B_EDJa
21766.6	3.77085	0.710886	0.056516	-6.86287e-06	-1.34377e-05	0.00112607	elef11B_EDJa
21838	3.85061	0.710913	0.0565686	3.72147e-06	4.95194e-07	0.00115105	elef11B_EDJa
21909.4	3.91275	0.710647	0.0566016	-2.81144e-06	1.46135e-06	0.00110694	elef11B_EDJa
21980.7	3.89044	0.710799	0.0565206	1.20924e-05	-5.76878e-06	0.00106838	elef11B_EDJa
22052.1	3.8749	0.710802	0.0566355	7.92726e-07	1.29714e-06	0.0011116	elef11B_EDJa
22123.5	3.89194	0.710876	0.0565297	2.72601e-06	-7.1886e-06	0.00108937	elef11B_EDJa
22194.8	3.91399	0.710675	0.0565845	2.30112e-05	1.07443e-05	0.00108701	elef11B_EDJa
22266.2	3.93137	0.710936	0.0566254	6.6188e-06	1.43399e-05	0.00107987	elef11B_EDJa
22337.6	3.96879	0.710577	0.0565327	4.82631e-06	-6.46304e-06	0.00113432	elef11B_EDJa
22408.9	3.94142	0.710833	0.05653	-2.68328e-06	-6.51976e-06	0.00109039	elef11B_EDJa
22480.3	3.97349	0.710887	0.056539	1.76727e-05	5.24137e-06	0.00104469	elef11B_EDJa
22551.7	4.025	0.710959	0.056554	2.29153e-06	6.60688e-06	0.00098964	elef11B_EDJa
22623	4.10919	0.710959	0.0565525	-5.22195e-06	1.1185e-05	0.000917783	elef11B_EDJa
22694.4	4.07468	0.710665	0.0565046	1.59919e-05	-6.96652e-06	0.0010443	elef11B_EDJa
22765.8	4.03626	0.710748	0.0566241	5.49077e-07	1.057e-05	0.00105812	elef11B_EDJa
22837.1	3.99925	0.710783	0.0565735	1.87225e-05	-9.80873e-06	0.00105204	elef11B_EDJa
22908.5	3.88155	0.710919	0.056601	8.68584e-07	1.09025e-05	0.00105421	elef11B_EDJa
22979.9	3.84696	0.711046	0.0566204	7.13086e-06	-5.31424e-07	0.00097821	elef11B_EDJa
23051.2	3.82152	0.710834	0.0566404	1.71507e-05	-5.8309e-06	0.00104509	elef11B_EDJa
23122.6	3.90547	0.71082	0.0565643	-5.37196e-06	3.98166e-06	0.00105595	elef11B_EDJa
23193.9	4.00592	0.710646	0.0565309	9.59826e-06	3.82335e-06	0.000994672	elef11B_EDJa
23265.3	3.96943	0.710729	0.0565805	3.54474e-06	-1.1655e-05	0.00105851	elef11B_EDJa
23336.7	3.97589	0.710859	0.0566027	-2.9983e-06	-3.83063e-06	0.00105149	elef11B_EDJa
23408	4.06722	0.710767	0.0566415	1.33993e-05	-4.92723e-06	0.00100089	elef11B_EDJa
23479.4	4.1183	0.710889	0.0565611	5.56751e-06	2.29447e-06	0.0010026	elef11B_EDJa
23550.8	4.04803	0.710707	0.0566432	9.56567e-06	7.13688e-06	0.00100949	elef11B_EDJa
23622.1	3.96763	0.710817	0.056544	5.74159e-06	2.58813e-06	0.00730276	elef11B_EDJa
23693.5	3.95118	0.710753	0.0565738	1.38493e-05	1.02696e-06	0.000971424	elef11B_EDJa
23764.9	3.9811	0.71078	0.056531	-3.7458e-06	1.09346e-05	0.00103061	elef11B_EDJa
23836.2	3.9661	0.710746	0.0565177	-1.98267e-06	1.48289e-06	0.00102042	elef11B_EDJa
23907.6	3.91877	0.710841	0.0564881	-1.92676e-06	7.34953e-08	0.00100982	elef11B_EDJa
23979	3.9626	0.710774	0.056574	6.39213e-06	2.36947e-06	0.00103039	elef11B_EDJa
24050.3	4.05121	0.710813	0.0565332	1.96677e-05	-1.09108e-05	0.000970471	elef11B_EDJa
24121.7	4.07939	0.710711	0.0565325	8.78134e-06	-3.35557e-06	0.000989699	elef11B_EDJa
24193.1	3.99727	0.710825	0.0564812	-7.78082e-07	-5.80812e-06	0.000948108	elef11B_EDJa
24264.4	4.20824	0.710843	0.0565779	5.13183e-06	4.03501e-06	0.000933165	elef11B_EDJa
24335.8	4.20288	0.710742	0.0564759	5.35612e-06	2.81673e-06	0.000924355	elef11B_EDJa
24407.2	4.31744	0.710641	0.0565257	4.30439e-06	-2.63731e-06	0.00089483	elef11B_EDJa
24478.5	4.28977	0.710703	0.0566288	1.23312e-05	8.78416e-06	0.000896691	elef11B_EDJa
24549.9	4.25065	0.710626	0.0565579	-4.39809e-06	-7.87678e-06	0.0010109	elef11B_EDJa
24621.3	4.28891	0.710645	0.0565303	6.22816e-06	-1.31174e-05	0.000880802	elef11B_EDJa
24692.6	4.21354	0.710497	0.0564717	-1.59852e-06	-2.89502e-06	0.000980145	elef11B_EDJa
24764	4.19588	0.710879	0.0566018	1.42749e-05	-7.26562e-06	0.000973058	elef11B_EDJa
24835.4	4.26693	0.710818	0.056529	7.28447e-06	-1.8755e-07	0.000938372	elef11B_EDJa
24906.7	4.29195	0.710788	0.0565483	8.44722e-06	2.73909e-06	0.000949186	elef11B_EDJa
24978.1	4.22671	0.710731	0.0565499	6.26647e-06	6.85739e-06	0.00100589	elef11B_EDJa
25049.5	4.15628	0.710949	0.0565242	-8.50785e-06	-4.79029e-06	0.000926715	elef11B_EDJa
25120.8	4.23039	0.710788	0.0565379	2.6358e-06	4.5914e-06	0.000942195	elef11B_EDJa
25192.2	4.27351	0.710809	0.0565608	5.70977e-06	2.15457e-06	0.000932789	elef11B_EDJa
25263.6	4.29793	0.710902	0.0565969	1.6176e-06	-2.3257e-06	0.000890634	elef11B_EDJa
25334.9	4.16851	0.710865	0.0565225	-5.93721e-06	-6.68866e-06	0.00100252	elef11B_EDJa
25406.3	4.17461	0.710953	0.0565176	2.62165e-06	-6.64053e-07	0.000974063	elef11B_EDJa
25477.7	4.17392	0.710823	0.056628	3.40854e-06	-2.27246e-06	0.000996436	elef11B_EDJa
25549	4.18248	0.710788	0.0565585	-5.16579e-06	1.76531e-06	0.000983859	elef11B_EDJa
25620.4	4.18927	0.71089	0.0564868	1.04547e-05	-2.03753e-06	0.000976676	elef11B_EDJa
25691.8	4.18732	0.710772	0.0565439	1.35614e-05	5.83042e-06	0.000960308	elef11B_EDJa
25763.1	4.23031	0.710867	0.0565882	1.02388e-05	-1.5606e-05	0.00100223	elef11B_EDJa
25834.5	4.07183	0.710648	0.0565372	-4.2629e-06	-1.04938e-06	0.00100628	elef11B_EDJa
25905.9	4.02416	0.710903	0.0565542	-4.80549e-06	-2.24674e-07	0.00103348	elef11B_EDJa
25977.2	4.15393	0.710811	0.0564688	1.16071e-05	3.96897e-06	0.000948585	elef11B_EDJa
26048.6	4.2055	0.710743	0.0565082	1.85564e-06	-2.41405e-06	0.00100303	elef11B_EDJa
26120	4.20019	0.710907	0.0565563	3.21534e-06	7.65651e-06	0.00100646	elef11B_EDJa
26191.3	4.32265	0.710862	0.0566059	2.13471e-05	-3.7556e-07	0.000933651	elef11B_EDJa
26262.7	4.3652	0.710817	0.0565773	1.26605e-05	7.43732e-06	0.000879623	elef11B_EDJa
26334.1	4.35857	0.710805	0.0564471	1.4529e-05	-7.59152e-06	0.000910287	elef11B_EDJa
26405.4	4.28333	0.710699	0.0565595	-5.41352e-06	6.52293e-06	0.0009951	elef11B_EDJa
26476.8	4.36617	0.7107	0.056504	6.26408e-06	1.87332e-06	0.00091156	elef11B_EDJa
26548.2	4.31007	0.710767	0.0565901	2.73099e-06	-4.17699e-06	0.00104259	elef11B_EDJa
26619.5	4.38834	0.710785	0.0566229	1.1927e-05	7.78778e-06	0.000913044	elef11B_EDJa
26690.9	4.45295	0.710587	0.0565895	-2.06242e-06	9.33654e-07	0.00095369	elef11B_EDJa
26762.2	4.43598	0.710786	0.0565582	4.98257e-06	8.99284e-06	0.000932667	elef11B_EDJa
26833.6	4.51997	0.710749	0.0565183	-3.17542e-06	4.77317e-06	0.000872894	elef11B_EDJa
26905	4.5061	0.710711	0.0565114	9.46679e-06	3.74918e-06	0.000900346	elef11B_EDJa
26976.3	4.49512	0.710781	0.0565693	3.38438e-06	3.34969e-06	0.000939738	elef11B_EDJa
27047.7	4.48031	0.710613	0.0565529	9.12953e-06	2.95576e-06	0.000984756	elef11B_EDJa
27119.1	4.53713	0.710486	0.0564959	-5.7218e-07	-1.63278e-06	0.000972761	elef11B_EDJa
27190.4	4.53281	0.710628	0.0566139	4.55675e-06	-3.59302e-06	0.000910583	elef11B_EDJa
27261.8	4.76655	0.710163	0.0565682	6.19647e-06	4.62728e-06	0.000944512	elef11B_EDJa
27333.2	5.02286	0.710201	0.0566108	6.18218e-07	3.67122e-07	0.000895644	elef11B_EDJa
27404.5	5.09102	0.710066	0.0565312	1.03903e-05	1.47548e-06	0.000929677	elef11B_EDJa
27475.9	5.28633	0.710035	0.0565876	-1.72567e-07	9.13571e-07	0.000863552	elef11B_EDJa
27547.3	5.59112	0.709746	0.0566102	5.36228e-06	-5.40054e-06	0.000873573	elef11B_EDJa
27618.6	5.8043	0.709705	0.0565142	6.22322e-06	-4.31547e-06	0.000850248	elef11B_EDJa
27690	5.84011	0.709692	0.0565236	1.76847e-06	-1.55645e-06	0.000879663	elef11B_EDJa
27761.4	5.81555	0.709849	0.0565954	-7.71567e-07	-6.60497e-07	0.000804147	elef11B_EDJa
27832.7	5.8165	0.709842	0.0565918	4.07593e-06	2.53542e-07	0.000857422	elef11B_EDJa
27904.1	5.75623	0.709855	0.0565587	8.32032e-06	-4.17857e-06	0.000786027	elef11B_EDJa
27975.5	5.67962	0.709921	0.0565509	3.94355e-06	-1.83268e-07	0.000852388	elef11B_EDJa
28046.8	5.49245	0.709876	0.0565218	1.02881e-05	-3.6529e-06	0.000804295	elef11B_EDJa
28118.2	5.54031	0.709924	0.0565414	3.92344e-06	-1.73115e-06	0.000841439	elef11B_EDJa
28189.6	5.79155	0.709643	0.0565586	3.42275e-06	2.71462e-06	0.000833411	elef11B_EDJa
28260.9	6.02893	0.709681	0.0565389	1.86727e-06	1.83465e-06	0.000752316	elef11B_EDJa
28332.3	6.15835	0.709568	0.0565868	5.16336e-06	1.32076e-06	0.000833419	elef11B_EDJa
28403.7	6.22058	0.709411	0.05657	3.44801e-07	7.10435e-06	0.00086548	elef11B_EDJa
28475	6.22472	0.709409	0.0565378	3.30127e-06	3.53532e-06	0.000829397	elef11B_EDJa
28546.4	6.1725	0.709591	0.0565246	6.42428e-06	-4.0718e-06	0.000824798	elef11B_EDJa
28617.8	6.02077	0.709732	0.0565866	8.18539e-06	2.89852e-06	0.000804596	elef11B_EDJa
28689.1	6.00619	0.709389	0.0565735	7.6544e-06	6.10114e-06	0.000835619	elef11B_EDJa
28760.5	6.07434	0.70942	0.0565217	1.68183e-06	4.02858e-06	0.000804057	elef11B_EDJa
28831.9	6.23631	0.709502	0.0565462	5.22551e-08	5.52248e-06	0.000842191	elef11B_EDJa
28903.2	6.31332	0.709513	0.0565616	-3.81224e-07	8.60292e-06	0.000835282	elef11B_EDJa
28974.6	6.32022	0.709277	0.0565379	3.86137e-06	3.74287e-06	0.000812766	elef11B_EDJa
29046	6.29096	0.709448	0.0565088	4.3961e-06	7.42656e-07	0.000782081	elef11B_EDJa
29117.3	6.29831	0.709449	0.056507	2.35591e-06	1.36923e-06	0.000785612	elef11B_EDJa
29188.7	6.5759	0.709398	0.056578	1.11518e-05	-1.9262e-06	0.000815613	elef11B_EDJa
29260.1	6.73101	0.709283	0.0565043	1.86862e-06	-1.47693e-06	0.000773773	elef11B_EDJa
29331.4	6.78559	0.709378	0.0565435	7.46461e-06	6.8436e-07	0.000738834	elef11B_EDJa
29402.8	6.81271	0.709316	0.0565124	7.90615e-06	3.58415e-06	0.000784599	elef11B_EDJa
29474.2	6.6204	0.709403	0.0565487	3.43876e-06	1.20323e-05	0.000783003	elef11B_EDJa
29545.5	6.57469	0.709323	0.0565568	5.8287e-06	5.09632e-07	0.000790809	elef11B_EDJa
29616.9	6.72216	0.709412	0.0565281	5.95181e-06	3.95766e-06	0.000775493	elef11B_EDJa
29688.3	6.81187	0.709391	0.0566228	7.35734e-06	-4.10101e-06	0.000766517	elef11B_EDJa
29759.6	6.82847	0.709192	0.0565291	-1.12452e-06	-1.97286e-07	0.000774508	elef11B_EDJa
29831	6.68956	0.709339	0.056535	4.38582e-06	-2.36024e-06	0.000777499	elef11B_EDJa
29902.4	6.63618	0.709209	0.0565272	2.99776e-06	-5.10233e-06	0.000756067	elef11B_EDJa
29973.7	6.62576	0.70928	0.0565599	6.41633e-06	6.48095e-06	0.00080038	elef11B_EDJa
30045.1	6.71193	0.709309	0.0565724	1.33169e-06	-6.65108e-06	0.00074469	elef11B_EDJa
30116.5	6.74081	0.709124	0.0565211	5.69792e-06	6.5119e-06	0.000799777	elef11B_EDJa
30187.8	6.57365	0.709182	0.0565887	-5.07858e-06	-8.8289e-07	0.000702266	elef11B_EDJa
30259.2	6.409	0.709141	0.0565022	1.07143e-05	5.64036e-06	0.000780654	elef11B_EDJa
30330.5	6.28936	0.709152	0.0566054	7.57667e-06	4.71411e-06	0.000806603	elef11B_EDJa
30401.9	6.29093	0.70911	0.0565623	-6.5029e-06	2.72563e-06	0.000804002	elef11B_EDJa
30473.3	6.34846	0.70921	0.056528	5.73281e-06	2.15601e-06	0.000811662	elef11B_EDJa
30544.6	6.47342	0.709093	0.0565347	1.46553e-06	6.01727e-06	0.000798383	elef11B_EDJa
30616	6.59248	0.709068	0.0565209	8.29242e-06	4.77497e-06	0.000790029	elef11B_EDJa
30687.4	6.66962	0.709064	0.0565391	1.305e-05	-3.51313e-06	0.000823794	elef11B_EDJa
30758.7	6.81933	0.709062	0.0565361	1.10739e-05	-8.94813e-07	0.000798074	elef11B_EDJa
30830.1	6.85245	0.709188	0.0565592	2.61404e-06	6.24245e-06	0.000807723	elef11B_EDJa
30901.5	6.77484	0.709218	0.0565514	1.3269e-05	-1.45176e-06	0.000745701	elef11B_EDJa
30972.8	6.56708	0.709055	0.0565473	3.67433e-06	1.05174e-05	0.000809151	elef11B_EDJa
31044.2	6.47268	0.709064	0.0565172	7.94842e-06	-1.85924e-06	0.000804231	elef11B_EDJa
31115.6	6.37309	0.709122	0.0565648	2.08754e-07	3.98218e-06	0.000799245	elef11B_EDJa
31186.9	6.39684	0.709114	0.056506	7.53257e-06	3.9927e-06	0.000805028	elef11B_EDJa
31258.3	6.45111	0.709192	0.0565422	7.00277e-06	8.57747e-08	0.000821998	elef11B_EDJa
31329.7	6.50047	0.709054	0.0565105	5.4355e-06	6.00642e-06	0.000801469	elef11B_EDJa
31401	6.52639	0.709205	0.0566023	6.89288e-06	1.18328e-07	0.000791848	elef11B_EDJa
31472.4	6.51635	0.709115	0.0565274	9.64486e-06	3.00859e-06	0.000813627	elef11B_EDJa
31543.8	6.4506	0.709292	0.0565563	1.07119e-05	1.07197e-06	0.000818894	elef11B_EDJa
31615.1	6.56759	0.708979	0.0565492	5.56847e-06	1.03202e-05	0.000824138	elef11B_EDJa
31686.5	6.62347	0.709026	0.0565452	-5.89334e-06	-8.85876e-06	0.000829868	elef11B_EDJa
31757.9	6.70715	0.708973	0.0564765	1.31087e-05	2.96832e-06	0.000819773	elef11B_EDJa
31829.2	6.80442	0.708971	0.056546	8.28164e-06	3.71057e-06	0.000790074	elef11B_EDJa
31900.6	6.80649	0.709057	0.0565785	-6.43468e-07	1.85564e-06	0.000802454	elef11B_EDJa
31972	6.72267	0.709113	0.0565636	6.09007e-06	-1.79928e-06	0.000850048	elef11B_EDJa
32043.3	6.75106	0.709064	0.0565447	7.72982e-06	-7.53267e-07	0.000795068	elef11B_EDJa
32114.7	6.80403	0.708977	0.0565026	3.39445e-06	-5.57396e-06	0.000807221	elef11B_EDJa
32186.1	6.81697	0.709193	0.0565369	5.31502e-06	-3.3877e-07	0.000803232	elef11B_EDJa
32257.4	6.74239	0.709074	0.0565376	7.82476e-06	5.02298e-06	0.000797926	elef11B_EDJa
32328.8	6.7143	0.709083	0.0565782	4.61722e-06	5.12836e-06	0.000790141	elef11B_EDJa
32400.2	6.78436	0.709058	0.0565598	2.26225e-06	1.83599e-06	0.000821525	elef11B_EDJa
32471.5	6.87132	0.709117	0.0565727	5.72769e-06	1.95513e-06	0.000815504	elef11B_EDJa
32542.9	6.81737	0.709029	0.0565632	1.44862e-05	1.59793e-07	0.000869064	elef11B_EDJa
32614.3	6.66075	0.70912	0.0565237	7.08017e-06	1.05968e-06	0.000822791	elef11B_EDJa
32685.6	6.50353	0.709039	0.0565988	6.98811e-06	2.44876e-06	0.000878572	elef11B_EDJa
32757	6.40317	0.709151	0.0565472	3.29626e-06	-7.61138e-06	0.000862828	elef11B_EDJa
32828.4	6.33158	0.709296	0.0565918	9.25498e-07	-1.15551e-06	0.000863282	elef11B_EDJa
32899.7	6.1694	0.7093	0.0565591	6.11272e-06	-9.85263e-07	0.000894379	elef11B_EDJa
32971.1	6.01082	0.709324	0.05651	3.32836e-06	2.93345e-06	0.000898136	elef11B_EDJa
33042.5	5.93287	0.709257	0.0565949	1.37056e-05	-4.36788e-06	0.000993493	elef11B_EDJa
33113.8	5.89581	0.709307	0.0565081	8.17759e-06	3.8416e-07	0.000979466	elef11B_EDJa
33185.2	5.90956	0.709392	0.0565796	5.16605e-06	1.93679e-06	0.000929042	elef11B_EDJa
33256.6	5.93393	0.709284	0.0565307	7.08054e-06	1.84024e-07	0.000928236	elef11B_EDJa
33327.9	5.86881	0.709411	0.0565483	4.98608e-06	-1.80151e-07	0.000928923	elef11B_EDJa
33399.3	5.93483	0.709529	0.0565623	8.92985e-06	1.94443e-06	0.000910987	elef11B_EDJa
33470.7	6.08887	0.709401	0.0565223	7.62154e-07	-3.3191e-06	0.000919894	elef11B_EDJa
33542	6.06277	0.709308	0.0565954	8.19832e-06	-2.95894e-06	0.000863653	elef11B_EDJa
33613.4	6.22258	0.709517	0.0565423	-2.21291e-06	-1.73771e-06	0.000842683	elef11B_EDJa
33684.8	6.24866	0.709424	0.056455	2.05457e-06	5.59349e-06	0.00086211	elef11B_EDJa
33756.1	6.31843	0.70935	0.0565366	7.2818e-06	7.86214e-06	0.000819024	elef11B_EDJa
33827.5	6.16995	0.709238	0.0565317	1.02864e-05	-6.14323e-06	0.000852291	elef11B_EDJa
33898.8	5.07815	0.709458	0.0565607	2.86311e-06	7.10747e-06	0.000856324	elef11B_EDJa
33970.2	6.1309	0.709409	0.0565314	4.65378e-06	-4.53449e-08	0.000862017	elef11B_EDJa
34041.6	6.10695	0.709428	0.0565519	8.87833e-06	-5.22118e-06	0.00084154	elef11B_EDJa
34112.9	5.78606	0.709381	0.0565191	6.45447e-06	-2.85193e-06	0.000909913	elef11B_EDJa
34184.3	4.98594	0.709512	0.0565553	2.65033e-06	2.09936e-06	0.000859397	elef11B_EDJa
34255.7	5.13198	0.709666	0.0565834	-2.05471e-06	3.1977e-06	0.000927841	elef11B_EDJa
34327	5.0725	0.709808	0.0565393	1.18016e-05	-2.34286e-07	0.000957654	elef11B_EDJa
34398.4	5.00816	0.70993	0.0565811	3.42097e-06	-2.91584e-06	0.000892939	elef11B_EDJa
34469.8	5.06018	0.709882	0.0565364	-3.17864e-07	-5.22325e-07	0.000835146	elef11B_EDJa
34541.1	5.33545	0.709669	0.0565246	2.32592e-06	3.358e-06	0.000834486	elef11B_EDJa
34612.5	5.46522	0.709538	0.056544	1.42211e-07	2.52466e-06	0.000816101	elef11B_EDJa
34683.9	5.29517	0.709719	0.0566126	1.22292e-05	1.24615e-05	0.000843775	elef11B_EDJa
34755.2	4.94922	0.70964	0.0564975	3.74962e-06	-1.12189e-06	0.000893486	elef11B_EDJa
34826.6	4.57773	0.710051	0.0566216	2.04244e-05	6.05672e-06	0.00097676	elef11B_EDJa
34898	4.57069	0.710019	0.056533	2.24579e-05	3.50225e-06	0.000995274	elef11B_EDJa
34969.3	4.46611	0.710089	0.0564906	7.96868e-07	-2.50785e-06	0.0009428	elef11B_EDJa
35040.7	4.2626	0.710338	0.0565191	6.56299e-06	3.54232e-06	0.00100698	elef11B_EDJa
35112.1	4.21457	0.710363	0.0566217	9.3325e-07	9.22992e-06	0.000977093	elef11B_EDJa
35183.4	4.10897	0.7103	0.0565426	6.18825e-06	-1.82284e-05	0.00104125	elef11B_EDJa
35254.8	4.11004	0.710324	0.0565421	7.81945e-06	9.66968e-06	0.00111816	elef11B_EDJa
35326.2	4.14153	0.710487	0.0565697	8.19548e-06	6.62654e-06	0.00101055	elef11B_EDJa
35397.5	4.07213	0.710348	0.0565809	4.82859e-06	-1.90995e-06	0.00106421	elef11B_EDJa
35468.9	4.09687	0.710313	0.0565733	3.61031e-06	5.60335e-06	0.00100975	elef11B_EDJa
35540.3	4.17916	0.710218	0.0566207	1.34409e-05	-2.73851e-06	0.00102933	elef11B_EDJa
35611.6	4.25805	0.710374	0.0565143	1.67903e-05	7.30459e-06	0.00101582	elef11B_EDJa
35683	4.25407	0.710159	0.0565364	5.87782e-06	-8.31259e-06	0.00102989	elef11B_EDJa
35754.4	4.25779	0.710262	0.0565199	-2.26095e-06	3.59635e-06	0.000964338	elef11B_EDJa
35825.7	4.15758	0.710308	0.0565963	1.63788e-06	1.20451e-05	0.000979079	elef11B_EDJa
35897.1	4.19721	0.710216	0.056523	1.07642e-05	4.35457e-06	0.00104539	elef11B_EDJa
35968.5	4.10136	0.710156	0.0565042	5.64491e-06	4.82269e-06	0.00105859	elef11B_EDJa
36039.8	4.03021	0.710477	0.0565968	-9.53408e-06	-8.4989e-06	0.00102128	elef11B_EDJa
36111.2	4.11142	0.710341	0.0565827	5.15355e-06	7.90697e-06	0.00102671	elef11B_EDJa
36182.6	4.05891	0.710434	0.0566549	2.74149e-08	-1.01991e-05	0.00111448	elef11B_EDJa
36253.9	4.04613	0.71046	0.0565657	7.05022e-06	6.46387e-06	0.00108439	elef11B_EDJa
36325.3	4.07546	0.710501	0.0565145	3.32575e-06	5.64857e-06	0.00108752	elef11B_EDJa
36396.7	4.09487	0.710234	0.0564757	1.40471e-05	4.56961e-06	0.000966624	elef11B_EDJa
36468	4.11223	0.710482	0.0565647	4.17199e-07	6.21117e-06	0.00107835	elef11B_EDJa
36539.4	4.08738	0.710449	0.0564946	1.71094e-05	-3.10416e-06	0.00106831	elef11B_EDJa
36610.8	4.13822	0.710312	0.0565507	-6.06167e-06	1.03886e-05	0.00100562	elef11B_EDJa
36682.1	4.21932	0.710395	0.0565806	6.95631e-06	4.86705e-06	0.00104145	elef11B_EDJa
36753.5	4.23497	0.710586	0.0566643	-1.14874e-06	4.56484e-06	0.00094809	elef11B_EDJa
36824.9	4.2496	0.710373	0.0565144	-3.97263e-06	3.31574e-06	0.000962832	elef11B_EDJa
36896.2	4.25651	0.710543	0.0566279	9.86796e-06	5.44475e-07	0.000972582	elef11B_EDJa
36967.6	4.03278	0.710439	0.056547	4.91128e-06	9.41933e-06	0.00106021	elef11B_EDJa
37039	3.38935	0.710482	0.0565292	-9.52662e-07	-9.54491e-06	0.00100093	elef11B_EDJa
37110.3	4.00064	0.710598	0.0565403	1.11658e-05	1.57713e-05	0.00105133	elef11B_EDJa
37181.7	4.06373	0.710405	0.0565458	-1.47343e-07	2.08995e-06	0.00113445	elef11B_EDJa
37253.1	4.09494	0.710661	0.0565387	9.87561e-07	-6.59649e-06	0.000979691	elef11B_EDJa
37324.4	4.08845	0.710605	0.0566223	1.22871e-05	3.80459e-06	0.00100187	elef11B_EDJa
37395.8	3.90794	0.710557	0.0565852	-7.97494e-07	2.43336e-06	0.00105643	elef11B_EDJa
37467.1	4.07297	0.710524	0.0565689	1.55556e-05	1.57039e-05	0.0010982	elef11B_EDJa
37538.5	4.14749	0.710693	0.0565716	9.99081e-06	-6.04121e-06	0.00109231	elef11B_EDJa
37609.9	4.15185	0.710438	0.0565829	1.86965e-05	3.88182e-06	0.00105245	elef11B_EDJa
37681.2	4.07998	0.710598	0.056483	2.12493e-06	1.86621e-06	0.0011454	elef11B_EDJa
37752.6	4.09299	0.710764	0.0565588	7.79902e-06	-3.2597e-06	0.00452214	elef11B_EDJa
37824	4.09539	0.710784	0.0564885	1.49162e-05	-7.61048e-07	0.00106297	elef11B_EDJa
37895.3	4.07325	0.71077	0.0566027	3.01664e-06	9.8389e-06	0.00107676	elef11B_EDJa
37966.7	4.07419	0.710808	0.05652	-7.11047e-06	-1.10516e-07	0.00102935	elef11B_EDJa
38038.1	4.02066	0.710703	0.056618	9.0417e-06	8.57558e-06	0.0010386	elef11B_EDJa
38109.4	3.95539	0.710657	0.0564687	4.8065e-06	4.76105e-06	0.00104153	elef11B_EDJa
38180.8	3.92269	0.710823	0.0565426	9.1566e-06	1.23892e-05	0.00112252	elef11B_EDJa
38252.2	3.99475	0.710751	0.0565616	-1.45895e-05	2.96113e-06	0.00102054	elef11B_EDJa
38323.5	3.98186	0.710819	0.0566284	2.2865e-05	5.19041e-06	0.000976792	elef11B_EDJa
38394.9	3.89982	0.7108	0.0565948	1.06601e-05	4.22811e-06	0.00099945	elef11B_EDJa
38466.3	3.81199	0.710988	0.0565107	6.08659e-06	4.90909e-06	0.00115149	elef11B_EDJa
38537.6	3.82894	0.710889	0.0565704	2.25915e-08	-1.2177e-05	0.0010672	elef11B_EDJa
38609	3.8048	0.711057	0.056547	1.29887e-05	-4.71885e-06	0.00104297	elef11B_EDJa
38680.4	3.8111	0.711247	0.0565398	7.35031e-06	1.12467e-05	0.00116504	elef11B_EDJa
38751.7	3.84023	0.711092	0.0565152	1.03283e-05	-3.9149e-06	0.000995187	elef11B_EDJa
38823.1	3.80082	0.711028	0.0565415	7.21659e-06	4.84312e-06	0.00101115	elef11B_EDJa
38894.5	3.71701	0.710888	0.0565381	6.12838e-06	1.22159e-05	0.00108203	elef11B_EDJa
38965.8	3.70712	0.711138	0.0565788	-4.31923e-06	1.2642e-05	0.00111087	elef11B_EDJa
39037.2	3.80051	0.711095	0.056627	-1.82193e-05	1.40208e-06	0.00103807	elef11B_EDJa
39108.6	3.84182	0.710944	0.05653	4.3435e-06	8.00296e-06	0.0010468	elef11B_EDJa
39179.9	3.9281	0.711063	0.0565826	1.03406e-05	-1.50934e-06	0.000995236	elef11B_EDJa
39251.3	3.86626	0.710982	0.0565566	7.2944e-06	7.63204e-06	0.00104795	elef11B_EDJa
39322.7	3.4136	0.710868	0.056616	2.02554e-06	2.79632e-06	0.00104672	elef11B_EDJa
39394	3.25534	0.711141	0.0565937	8.71435e-06	-5.84543e-06	0.00111073	elef11B_EDJa
39465.4	3.86889	0.710659	0.0564971	8.58644e-06	3.04591e-06	0.00103437	elef11B_EDJa
39536.8	3.8555	0.710957	0.0565741	5.44996e-06	-3.64978e-06	0.000966936	elef11B_EDJa
39608.1	3.82959	0.710685	0.0565786	1.43407e-05	1.00447e-05	0.000998513	elef11B_EDJa
39679.5	3.80587	0.710955	0.0567078	5.3388e-06	-3.98759e-06	0.00104434	elef11B_EDJa
39750.9	3.8055	0.710813	0.0565376	-5.10333e-08	-1.01082e-07	0.00105066	elef11B_EDJa
39822.2	3.74917	0.710932	0.0565294	3.93046e-06	-1.24449e-07	0.00106251	elef11B_EDJa
39893.6	3.73176	0.710901	0.0565945	7.42833e-06	1.64919e-05	0.00114871	elef11B_EDJa
39965	3.72314	0.711104	0.0565938	-3.23953e-06	-6.4471e-07	0.00112324	elef11B_EDJa
40036.3	3.80484	0.710965	0.0565977	-1.07931e-05	5.79066e-06	0.0010824	elef11B_EDJa
40107.7	3.93714	0.710809	0.0565597	-9.54418e-07	-1.38231e-05	0.00103065	elef11B_EDJa
40179.1	4.02142	0.710762	0.0564818	1.6142e-05	8.6373e-06	0.00104135	elef11B_EDJa
40250.4	4.06101	0.710955	0.0565912	1.11505e-05	9.98009e-06	0.00101586	elef11B_EDJa
40321.8	4.04841	0.710727	0.0565146	2.49291e-06	9.7107e-06	0.00103451	elef11B_EDJa
40393.2	3.9576	0.710899	0.056516	8.68782e-07	7.37508e-07	0.00109931	elef11B_EDJa
40464.5	3.80046	0.710666	0.0566317	-1.96419e-06	-9.02882e-06	0.00114845	elef11B_EDJa
40535.9	3.87982	0.710731	0.056491	8.9147e-06	-1.51333e-05	0.00110857	elef11B_EDJa
40607.3	3.96128	0.710636	0.0566199	1.19346e-05	2.10243e-06	0.00111563	elef11B_EDJa
40678.6	3.9441	0.710729	0.0565472	3.04531e-06	1.59707e-07	0.00109746	elef11B_EDJa
40750	3.95635	0.710564	0.0565238	5.38531e-06	-1.94491e-06	0.00114044	elef11B_EDJa
40821.4	3.97096	0.710671	0.0565011	1.87379e-07	1.66839e-05	0.00100278	elef11B_EDJa
40892.7	4.02012	0.710744	0.0565581	1.83131e-05	-9.52629e-06	0.00114189	elef11B_EDJa
40964.1	4.00549	0.710443	0.0565789	3.95438e-06	-2.7925e-06	0.000993128	elef11B_EDJa
41035.4	3.99399	0.710579	0.0565241	3.54425e-07	-2.2425e-06	0.00103762	elef11B_EDJa
41106.8	3.96992	0.710401	0.0566325	1.30827e-05	-3.78625e-07	0.00113484	elef11B_EDJa
41178.2	3.97419	0.710516	0.0565544	-1.7453e-06	-6.44301e-06	0.00108322	elef11B_EDJa
41249.5	3.96086	0.710588	0.0565719	1.52049e-05	-6.41699e-06	0.00104947	elef11B_EDJa
41320.9	3.94881	0.71038	0.0566511	9.18689e-06	6.66726e-06	0.00115029	elef11B_EDJa
41392.3	3.93552	0.710329	0.056552	-8.59594e-07	-3.30447e-07	0.00105554	elef11B_EDJa
41463.6	3.96224	0.710425	0.0565369	-7.04385e-06	7.8597e-06	0.00101773	elef11B_EDJa
41535	3.99058	0.710511	0.0565449	3.54727e-06	8.9503e-06	0.00111702	elef11B_EDJa
41606.4	3.98631	0.710598	0.056621	1.50067e-05	2.51964e-06	0.00108876	elef11B_EDJa
41677.7	3.99749	0.710238	0.056548	-1.51154e-07	-1.31489e-05	0.00109427	elef11B_EDJa
41749.1	3.99875	0.710465	0.0565241	1.4885e-05	8.79211e-06	0.00117376	elef11B_EDJa
41820.5	4.00468	0.710398	0.0566045	1.24086e-05	-3.69115e-06	0.00104772	elef11B_EDJa
41891.8	3.96615	0.710426	0.0564864	-3.65681e-06	1.49722e-06	0.000984723	elef11B_EDJa
41963.2	3.97746	0.710427	0.056574	-4.38521e-06	-6.54924e-06	0.000937536	elef11B_EDJa
42034.6	3.99102	0.710276	0.0565267	6.77147e-06	-4.37558e-06	0.00104236	elef11B_EDJa
42105.9	4.00189	0.71052	0.0565045	1.58865e-05	9.54551e-06	0.00107748	elef11B_EDJa
42177.3	3.99249	0.710488	0.0566015	1.05989e-05	-9.72812e-06	0.00106282	elef11B_EDJa
42248.7	4.01199	0.710403	0.0566235	1.43113e-05	-6.5086e-06	0.00408678	elef11B_EDJa
42320	3.96463	0.710386	0.0565888	1.01988e-06	-5.10979e-06	0.0010772	elef11B_EDJa
42391.4	3.92251	0.710417	0.0565653	5.064e-06	2.68546e-06	0.00107492	elef11B_EDJa
42462.8	3.96793	0.710486	0.056614	1.52287e-05	7.18353e-06	0.00113507	elef11B_EDJa
42534.1	3.95286	0.710548	0.0565577	7.56931e-06	1.88867e-06	0.00104593	elef11B_EDJa
42605.5	3.95957	0.710357	0.0566063	1.35955e-05	1.36636e-05	0.00103048	elef11B_EDJa
42676.9	3.92891	0.710392	0.0566154	7.80974e-06	9.53601e-06	0.00102111	elef11B_EDJa
42748.2	3.92804	0.710416	0.0565506	-7.71136e-06	-3.62832e-06	0.00106369	elef11B_EDJa
42819.6	3.9615	0.710356	0.0565966	1.16162e-05	8.59784e-06	0.00105095	elef11B_EDJa
42891	3.65337	0.710251	0.0565516	2.13431e-06	9.19647e-06	0.00125293	elef11B_EDJa
42962.3	3.97596	0.71038	0.0565155	5.44323e-06	-7.40367e-06	0.00127247	elef11B_EDJa
43033.7	4.03455	0.710394	0.0565399	1.31387e-05	-1.26636e-05	0.00100604	elef11B_EDJa
43105.1	3.98478	0.710408	0.0565463	-3.07035e-07	5.65475e-06	0.000982861	elef11B_EDJa
43176.4	3.99094	0.710335	0.0566259	4.47691e-06	-5.38942e-06	0.00101763	elef11B_EDJa
43247.8	4.02897	0.710347	0.0565836	-4.38635e-06	-3.54848e-06	0.000981764	elef11B_EDJa
43319.2	4.02975	0.710314	0.0564812	6.26121e-06	-5.52232e-07	0.00101676	elef11B_EDJa
43390.5	3.99957	0.710291	0.0565401	5.60156e-06	6.18719e-06	0.00100446	elef11B_EDJa
43461.9	4.03345	0.710459	0.0565567	1.05537e-05	-7.59682e-06	0.00100068	elef11B_EDJa
43533.3	4.0564	0.710296	0.0565376	7.19937e-07	1.23449e-05	0.000945542	elef11B_EDJa
43604.6	4.06472	0.710522	0.0565301	1.76801e-05	5.07111e-06	0.00101945	elef11B_EDJa
43676	4.0756	0.710316	0.0565529	3.13257e-06	-2.0776e-05	0.000990056	elef11B_EDJa
43747.4	4.13374	0.710513	0.0564928	-8.14611e-06	-1.71751e-07	0.000967668	elef11B_EDJa
43818.7	4.22005	0.710204	0.0565694	8.07566e-06	6.56174e-06	0.00102605	elef11B_EDJa
43890.1	4.25191	0.710244	0.0565619	-6.60464e-07	-2.71285e-06	0.000933045	elef11B_EDJa
43961.5	4.26717	0.710195	0.0565525	1.1359e-05	-6.77803e-06	0.000992704	elef11B_EDJa
44032.8	4.33797	0.710241	0.0565631	2.04294e-05	-8.87193e-06	0.000907691	elef11B_EDJa
44104.2	4.41846	0.710149	0.0565407	-2.3714e-06	9.47209e-07	0.00100146	elef11B_EDJa
44175.6	4.43511	0.71009	0.0564944	1.73836e-06	-7.44441e-06	0.000872229	elef11B_EDJa
44246.9	4.45517	0.710138	0.0565677	8.48879e-06	3.001e-06	0.000936615	elef11B_EDJa
44318.3	4.46761	0.709971	0.0566013	1.35015e-05	1.04266e-06	0.000898804	elef11B_EDJa
44389.7	4.53712	0.710215	0.0565357	1.1479e-05	-5.10864e-06	0.000840952	elef11B_EDJa
44461	4.5485	0.709998	0.0565551	9.83369e-06	9.95275e-07	0.000896041	elef11B_EDJa
44532.4	4.65287	0.709922	0.0565257	7.37305e-06	7.24103e-06	0.000884176	elef11B_EDJa
44603.7	4.73727	0.709883	0.0565133	8.98133e-06	4.48426e-06	0.000875483	elef11B_EDJa
44675.1	4.82877	0.709918	0.0565078	1.02623e-05	6.02754e-06	0.000800051	elef11B_EDJa
44746.5	4.91034	0.709903	0.0565646	1.81842e-06	-2.96354e-06	0.000886642	elef11B_EDJa
44817.8	5.16024	0.709804	0.0564869	1.06542e-05	1.04472e-06	0.00074524	elef11B_EDJa
44889.2	5.54245	0.709503	0.0565655	4.2313e-06	2.80976e-06	0.000726667	elef11B_EDJa
44960.6	5.58462	0.70937	0.0564759	9.51827e-06	3.6979e-06	0.000709757	elef11B_EDJa
45031.9	5.60652	0.709419	0.0565862	7.42626e-06	2.45683e-06	0.00076576	elef11B_EDJa
45103.3	5.602	0.70949	0.0565326	-2.18878e-07	4.99058e-06	0.000706354	elef11B_EDJa
45174.7	5.53014	0.709275	0.0565194	-2.60603e-06	1.029e-05	0.000741974	elef11B_EDJa
45246	5.63296	0.709377	0.0565407	-2.0642e-07	-6.07814e-06	0.000745228	elef11B_EDJa
45317.4	5.79907	0.709344	0.0565263	5.85693e-06	-8.75178e-06	0.000735205	elef11B_EDJa
45388.8	5.89123	0.709199	0.0565211	7.62259e-06	1.18189e-06	0.000770186	elef11B_EDJa
45460.1	5.86917	0.709313	0.0565309	-2.66391e-06	-8.53462e-07	0.000731375	elef11B_EDJa
45531.5	5.81299	0.709452	0.0565515	1.26329e-05	8.28194e-07	0.000720341	elef11B_EDJa
45602.9	5.76979	0.709438	0.0565336	6.48635e-06	-9.36483e-07	0.00069538	elef11B_EDJa
45674.2	5.73741	0.709518	0.0564794	7.67901e-06	-7.59621e-06	0.000734991	elef11B_EDJa
45745.6	5.78255	0.709514	0.0565066	9.11098e-06	-6.86073e-06	0.000694887	elef11B_EDJa
45817	5.76745	0.709453	0.0565452	1.06867e-05	-1.04263e-06	0.000714361	elef11B_EDJa
45888.3	5.80869	0.70953	0.0565433	6.51019e-06	1.02589e-05	0.000699539	elef11B_EDJa
45959.7	5.84571	0.709416	0.0565657	-5.64622e-06	3.68763e-06	0.000701867	elef11B_EDJa
46031.1	5.86569	0.709361	0.0564848	7.77534e-06	-1.13075e-05	0.000683209	elef11B_EDJa
46102.4	5.79969	0.709329	0.0565172	7.36392e-06	-1.11968e-06	0.000750067	elef11B_EDJa
46173.8	5.71158	0.709366	0.0565266	3.56898e-06	3.89992e-06	0.000720061	elef11B_EDJa
46245.2	5.67704	0.709628	0.0565376	5.29737e-06	2.58708e-06	0.000709758	elef11B_EDJa
46316.5	5.63679	0.709428	0.0565362	2.54712e-06	-8.43112e-06	0.000702329	elef11B_EDJa
46387.9	5.74512	0.709358	0.056523	4.29448e-06	5.5956e-06	0.000681753	elef11B_EDJa
46459.3	5.82731	0.709274	0.0564839	8.84737e-06	-8.25228e-07	0.000716412	elef11B_EDJa
46530.6	5.85373	0.709291	0.0565681	1.84649e-05	6.94132e-06	0.000667324	elef11B_EDJa
46602	5.66763	0.709174	0.0565521	5.91903e-06	6.56434e-07	0.00071478	elef11B_EDJa
46673.4	5.48872	0.709274	0.0565309	2.28228e-06	3.38993e-07	0.000726094	elef11B_EDJa
46744.7	5.59391	0.709265	0.0565545	5.39255e-06	5.85452e-06	0.000710389	elef11B_EDJa
46816.1	5.68904	0.709205	0.0564844	1.22337e-05	-2.58315e-06	0.000688526	elef11B_EDJa
46887.5	5.69236	0.709307	0.0565414	8.79343e-06	3.27438e-06	0.000664883	elef11B_EDJa
46958.8	5.71796	0.709276	0.056494	9.84374e-06	5.40665e-06	0.000660735	elef11B_EDJa
47030.2	5.74769	0.709294	0.0565188	-3.45099e-06	-1.10281e-06	0.00068778	elef11B_EDJa
47101.6	5.69818	0.709342	0.0564928	1.3804e-05	1.10175e-06	0.00066679	elef11B_EDJa
47172.9	5.64289	0.709219	0.0565261	4.58822e-06	-1.56849e-07	0.00063767	elef11B_EDJa
47244.3	5.61322	0.70922	0.0564861	6.14535e-06	-1.63359e-06	0.000743472	elef11B_EDJa
47315.7	5.5918	0.709244	0.0565108	1.34144e-06	-5.75472e-07	0.000635199	elef11B_EDJa
47387	5.61981	0.709348	0.0565604	8.26218e-06	-1.77122e-06	0.000723837	elef11B_EDJa
47458.4	5.66365	0.709199	0.056503	4.65009e-06	5.68244e-06	0.000696965	elef11B_EDJa
47529.8	5.70174	0.709248	0.0565143	8.50965e-06	2.15291e-06	0.000687743	elef11B_EDJa
47601.1	5.63032	0.709176	0.0565236	5.98097e-06	-4.20867e-06	0.000754306	elef11B_EDJa
47672.5	5.49606	0.709284	0.0565166	1.28399e-07	1.91988e-06	0.000683534	elef11B_EDJa
47743.9	5.47326	0.709234	0.0564865	1.47501e-06	-4.88727e-06	0.00071559	elef11B_EDJa
47815.2	5.58766	0.709271	0.056504	-2.22874e-07	-4.1575e-06	0.000658732	elef11B_EDJa
47886.6	5.64491	0.709237	0.0565425	2.12601e-06	3.24551e-06	0.000718516	elef11B_EDJa
47958	5.68472	0.709248	0.0565329	-1.70925e-06	1.6394e-06	0.000667284	elef11B_EDJa
48029.3	5.67597	0.709377	0.0565244	2.25208e-06	9.53939e-06	0.000715188	elef11B_EDJa
48100.7	5.78309	0.709309	0.0565591	3.28635e-06	-5.73309e-06	0.000697486	elef11B_EDJa
48172	5.87811	0.709187	0.0565051	3.61407e-06	-2.6757e-06	0.000672371	elef11B_EDJa
48243.4	5.97015	0.709236	0.0565146	-1.04897e-06	-3.49651e-06	0.000676752	elef11B_EDJa
48314.8	5.2452	0.709218	0.0565349	1.54418e-05	5.43939e-06	0.00073494	elef11B_EDJa
48386.1	4.78709	0.709092	0.056468	-4.31309e-06	4.228e-06	0.00074328	elef11B_EDJa
48457.5	5.46695	0.709377	0.0565555	5.20953e-06	-1.75248e-06	0.000680292	elef11B_EDJa
48528.9	5.92845	0.70924	0.0565458	3.32228e-06	5.56465e-07	0.000653285	elef11B_EDJa
48600.2	5.7802	0.709349	0.056587	8.98775e-06	2.1217e-06	0.000703636	elef11B_EDJa
48671.6	5.68735	0.709416	0.0564985	1.03843e-05	-9.84254e-07	0.000770854	elef11B_EDJa
48743	5.66135	0.709419	0.0565218	1.07756e-05	-8.46125e-06	0.000700203	elef11B_EDJa
48814.3	5.66732	0.709298	0.0565254	7.43957e-06	2.11649e-06	0.00075566	elef11B_EDJa
48885.7	5.66803	0.709299	0.0565142	8.99571e-06	5.16309e-06	0.000751527	elef11B_EDJa
48957.1	5.51895	0.709524	0.0565014	-2.11476e-06	-5.84571e-06	0.000728193	elef11B_EDJa
49028.4	5.54405	0.709487	0.0565054	2.13147e-06	-1.29864e-06	0.00067382	elef11B_EDJa
49099.8	5.78177	0.709328	0.0564785	2.80092e-07	7.90644e-06	0.000718798	elef11B_EDJa
49171.2	5.74071	0.709482	0.05649	3.12841e-06	-8.44484e-06	0.000706726	elef11B_EDJa
49242.5	5.73047	0.709494	0.056507	3.39789e-06	-1.06222e-05	0.000676624	elef11B_EDJa
49313.9	5.84768	0.709312	0.056466	5.76619e-06	9.63974e-06	0.000667004	elef11B_EDJa
49385.3	6.02517	0.709334	0.0565452	4.10846e-07	3.67408e-06	0.000684605	elef11B_EDJa
49456.6	6.13528	0.709302	0.0565162	6.93298e-06	-2.28754e-06	0.000677207	elef11B_EDJa
49528	6.22412	0.709226	0.0564935	2.93928e-06	-5.77043e-06	0.000652598	elef11B_EDJa
49599.4	6.31459	0.709105	0.0564847	1.04035e-05	-2.88999e-06	0.000643447	elef11B_EDJa
49670.7	6.16855	0.70917	0.0565272	5.50146e-06	5.41598e-06	0.0006573	elef11B_EDJa
49742.1	5.97058	0.709214	0.0564853	8.58954e-06	2.11625e-06	0.00063933	elef11B_EDJa
49813.5	6.21903	0.70903	0.0564985	-1.68523e-06	-3.1937e-06	0.000622567	elef11B_EDJa
49884.8	6.39971	0.70918	0.0565356	6.3202e-06	3.33124e-06	0.000651506	elef11B_EDJa
49956.2	6.49116	0.709135	0.0565637	6.45531e-06	-7.48832e-06	0.000643969	elef11B_EDJa
50027.6	6.29962	0.70911	0.0565311	-2.5342e-06	5.08014e-06	0.000660581	elef11B_EDJa
50098.9	5.49351	0.708964	0.0565274	4.39801e-06	-3.25214e-10	0.00064729	elef11B_EDJa
50170.3	4.72364	0.709408	0.0565692	4.4525e-06	2.39664e-06	0.000746463	elef11B_EDJa
50241.7	4.07027	0.709311	0.0565899	-5.64206e-07	3.28899e-06	0.000804386	elef11B_EDJa
50313	4.07084	0.709493	0.0565103	-3.21597e-06	-4.80108e-06	0.000851764	elef11B_EDJa
50384.4	4.24712	0.709409	0.0564835	3.09729e-06	1.03913e-05	0.000843467	elef11B_EDJa
50455.8	4.23115	0.709531	0.056521	8.08773e-06	4.04252e-06	0.000792716	elef11B_EDJa
50527.1	4.31686	0.709341	0.0564968	3.4791e-06	-1.46997e-05	0.000831044	elef11B_EDJa
50598.5	4.13561	0.709537	0.0565093	9.22034e-06	-9.72873e-06	0.00311558	elef11B_EDJa
50669.9	4.06215	0.70966	0.0565854	-6.33384e-06	4.98371e-07	0.000872545	elef11B_EDJa
50741.2	3.99005	0.709506	0.0565123	-1.93765e-06	-6.51673e-06	0.000895863	elef11B_EDJa
50812.6	3.92518	0.70975	0.0565395	8.89471e-06	7.92358e-06	0.000871626	elef11B_EDJa
50884	3.8664	0.709794	0.0565273	6.73959e-06	-8.1549e-06	0.000991715	elef11B_EDJa
50955.3	3.85397	0.709812	0.0564906	1.99609e-05	8.15265e-06	0.000965898	elef11B_EDJa
51026.7	3.88681	0.709834	0.0565392	2.31962e-06	-1.87647e-06	0.00101832	elef11B_EDJa
51098.1	3.88739	0.709993	0.0565136	-3.90029e-06	-9.78073e-06	0.000972733	elef11B_EDJa
51169.4	3.99226	0.709871	0.0565033	4.86735e-06	-1.23526e-05	0.00100625	elef11B_EDJa
51240.8	4.09473	0.709874	0.0564577	5.433e-07	1.26777e-06	0.000961721	elef11B_EDJa
51312.2	4.10557	0.709998	0.0564812	-2.25955e-06	6.49787e-07	0.000983824	elef11B_EDJa
51383.5	4.0993	0.709876	0.0564238	-8.11294e-06	3.11519e-06	0.000936698	elef11B_EDJa
51454.9	4.07783	0.709835	0.0565764	1.64207e-06	-7.29095e-06	0.000909527	elef11B_EDJa
51526.3	4.05026	0.709937	0.0565254	1.57784e-05	4.42354e-06	0.000942569	elef11B_EDJa
51597.6	4.08716	0.709969	0.0565174	1.9209e-05	-7.26847e-06	0.000953649	elef11B_EDJa
51669	4.10371	0.70985	0.0565169	1.49485e-05	-2.15677e-06	0.00102197	elef11B_EDJa
51740.3	4.069	0.710115	0.0565083	-6.88922e-06	-3.92442e-06	0.00100062	elef11B_EDJa
51811.7	4.10577	0.71004	0.0564373	-2.33602e-06	9.83306e-07	0.000988397	elef11B_EDJa
51883.1	4.12683	0.710092	0.0565683	1.5965e-05	-2.33639e-06	0.00103882	elef11B_EDJa
51954.4	4.14368	0.710034	0.0564836	1.61878e-06	-4.33977e-06	0.000992923	elef11B_EDJa
52025.8	4.0687	0.710034	0.0565149	-2.30942e-06	-7.29758e-06	0.0010729	elef11B_EDJa
52097.2	4.06302	0.710112	0.0565032	-2.6562e-06	-5.4472e-06	0.00101795	elef11B_EDJa
52168.5	4.02028	0.710169	0.0565283	8.8461e-06	4.73292e-06	0.00108498	elef11B_EDJa
52239.9	3.88252	0.710185	0.0565452	4.495e-06	-5.52006e-06	0.00109575	elef11B_EDJa
52311.3	3.80748	0.710098	0.0565173	-6.05395e-06	3.28496e-06	0.00120416	elef11B_EDJa
52382.6	3.8016	0.710097	0.0564932	1.50881e-05	-6.34026e-06	0.00118073	elef11B_EDJa
52454	3.83449	0.710114	0.0565798	4.0897e-06	-3.4609e-06	0.00122988	elef11B_EDJa
52525.4	3.88274	0.710156	0.0564758	-9.15463e-07	6.1655e-06	0.00112979	elef11B_EDJa
52596.7	3.94736	0.70974	0.0565343	6.93308e-06	4.40423e-06	0.00116234	elef11B_EDJa
52668.1	4.04421	0.709845	0.0565696	-2.75351e-07	7.60234e-06	0.00115668	elef11B_EDJa
52739.5	3.95801	0.710047	0.0564927	1.20872e-05	-1.31151e-05	0.00114816	elef11B_EDJa
52810.8	3.88905	0.709877	0.0565137	-4.79956e-06	8.57875e-06	0.00115122	elef11B_EDJa
52882.2	3.85783	0.710035	0.0565134	1.802e-05	-9.42678e-07	0.00115865	elef11B_EDJa
52953.6	3.87467	0.710062	0.0564997	2.49996e-06	-5.97589e-07	0.00117872	elef11B_EDJa
53024.9	3.88662	0.710077	0.0565266	2.12042e-05	1.13458e-06	0.00113391	elef11B_EDJa
53096.3	3.9991	0.709969	0.056559	-1.12012e-06	6.66498e-06	0.00110119	elef11B_EDJa
53167.7	4.11064	0.709745	0.0565799	-6.76104e-06	-3.71723e-07	0.00109814	elef11B_EDJa
53239	4.15762	0.709652	0.0564976	9.75137e-06	-4.27544e-06	0.00108192	elef11B_EDJa
53310.4	4.14882	0.709868	0.0565663	-1.66829e-06	-8.40038e-06	0.0010671	elef11B_EDJa
53381.8	4.12854	0.710028	0.056525	1.00272e-05	4.15235e-06	0.00116637	elef11B_EDJa
53453.1	4.17377	0.709561	0.0564365	-4.63403e-06	2.13183e-06	0.00109596	elef11B_EDJa
53524.5	4.29124	0.709487	0.0564899	-1.53456e-06	-1.12652e-05	0.000982232	elef11B_EDJa
53595.9	4.33762	0.709662	0.0565092	1.51714e-05	-7.19184e-06	0.00106226	elef11B_EDJa
53667.2	4.60756	0.709559	0.0565838	-2.38821e-06	2.58403e-07	0.000912059	elef11B_EDJa
53738.6	4.95255	0.709537	0.0565576	1.74445e-05	7.03863e-06	0.000756371	elef11B_EDJa
53810	4.86575	0.709375	0.0565156	6.39266e-06	5.42056e-06	0.000713349	elef11B_EDJa
53881.3	4.44981	0.709643	0.0565294	-4.09071e-06	5.92449e-06	0.000782018	elef11B_EDJa
53952.7	4.34415	0.709556	0.0564824	9.32507e-06	-4.07767e-07	0.000841087	elef11B_EDJa
54024.1	4.50816	0.709548	0.0565457	4.17423e-06	1.85279e-06	0.000823164	elef11B_EDJa
54095.4	4.5013	0.709561	0.0564731	9.79113e-06	3.1355e-06	0.000868894	elef11B_EDJa
54166.8	4.53752	0.709661	0.0565629	1.11493e-05	3.53835e-06	0.000885024	elef11B_EDJa
54238.2	4.65068	0.709547	0.0565	-4.22835e-06	7.01222e-07	0.000791385	elef11B_EDJa
54309.5	4.73683	0.709577	0.0564846	5.45243e-07	3.44387e-06	0.000784937	elef11B_EDJa
54380.9	4.65015	0.70931	0.0564285	4.86526e-06	-8.50051e-06	0.00072595	elef11B_EDJa
54452.3	4.53188	0.709406	0.0564932	3.11101e-06	7.32344e-06	0.000742353	elef11B_EDJa
54523.6	4.41292	0.709504	0.056497	-7.85995e-06	-7.33117e-06	0.000783639	elef11B_EDJa
54595	4.40981	0.709531	0.0565011	1.50437e-06	3.70419e-06	0.000719871	elef11B_EDJa
54666.4	4.42011	0.709467	0.056528	-7.43118e-07	-9.19382e-06	0.000740858	elef11B_EDJa
54737.7	4.42	0.709541	0.0564804	-2.57853e-06	1.31443e-06	0.000742049	elef11B_EDJa
54809.1	4.46354	0.709562	0.056503	9.99297e-06	-8.16691e-06	0.00100703	elef11B_EDJa
54880.5	4.34946	0.709387	0.0564728	-9.10417e-06	1.50239e-06	0.000740397	elef11B_EDJa
54951.8	4.35574	0.709561	0.0565624	1.29956e-05	-4.25808e-06	0.00072678	elef11B_EDJa
55023.2	4.24144	0.709671	0.0565564	1.33029e-05	1.87798e-05	0.000784142	elef11B_EDJa
55094.6	4.26777	0.709657	0.0565052	1.55079e-07	1.85263e-06	0.000694633	elef11B_EDJa
55165.9	4.18098	0.709555	0.0564403	-7.19043e-06	-6.06882e-06	0.000744701	elef11B_EDJa
55237.3	4.20319	0.709293	0.056558	6.10985e-06	-3.76548e-07	0.000790315	elef11B_EDJa
55308.6	4.14254	0.709541	0.0565632	1.00312e-05	2.62449e-06	0.000787876	elef11B_EDJa
55380	4.1312	0.709477	0.0564892	1.0163e-05	-5.31341e-06	0.000715438	elef11B_EDJa
55451.4	4.16924	0.709571	0.0566082	3.65236e-06	1.00145e-06	0.000717172	elef11B_EDJa
55522.7	4.16859	0.709648	0.0564209	-8.2938e-07	-3.80304e-06	0.000740953	elef11B_EDJa
55594.1	4.26503	0.709522	0.0565083	-9.93749e-06	-5.92662e-06	0.000726035	elef11B_EDJa
55665.5	4.37449	0.709481	0.0565609	2.09238e-06	-3.49137e-06	0.000679776	elef11B_EDJa
55736.8	4.49493	0.709646	0.0565229	4.05187e-06	4.22293e-06	0.000745662	elef11B_EDJa
55808.2	4.56447	0.709482	0.0565222	-3.47152e-06	1.61575e-05	0.000683232	elef11B_EDJa
55879.6	4.60806	0.709394	0.0565725	6.95474e-07	3.44164e-06	0.000729756	elef11B_EDJa
55950.9	4.60951	0.709682	0.0565896	1.47971e-05	1.29258e-05	0.000664036	elef11B_EDJa
56022.3	4.4745	0.709505	0.0564656	1.20666e-05	1.22685e-05	0.000674424	elef11B_EDJa
56093.7	4.2308	0.709626	0.0564895	8.64953e-06	5.31433e-06	0.00074055	elef11B_EDJa
56165	4.12739	0.70965	0.0565195	6.07425e-06	6.78196e-07	0.000701049	elef11B_EDJa
56236.4	4.03328	0.709752	0.0565361	1.73634e-06	-1.08397e-05	0.000646958	elef11B_EDJa
56307.8	3.91953	0.709557	0.0565198	2.56222e-06	-3.72729e-06	0.000824164	elef11B_EDJa
56379.1	3.7943	0.709502	0.0565007	6.94377e-07	1.39151e-05	0.00077324	elef11B_EDJa
56450.5	3.80012	0.709696	0.0565619	1.68671e-05	3.08201e-06	0.000807543	elef11B_EDJa
56521.9	3.71968	0.709658	0.0565274	-1.8517e-06	8.84609e-06	0.000794194	elef11B_EDJa
56593.2	3.59107	0.709648	0.0564743	1.13553e-05	3.0202e-06	0.000789309	elef11B_EDJa
56664.6	3.56881	0.709667	0.0564593	-9.76618e-06	1.46008e-05	0.00087431	elef11B_EDJa
56736	3.37094	0.709901	0.0565729	4.3271e-06	-1.62175e-05	0.000828934	elef11B_EDJa
56807.3	3.36867	0.709472	0.0565304	1.14894e-05	2.3694e-06	0.000825531	elef11B_EDJa
56878.7	3.25604	0.709534	0.0565163	9.27269e-06	1.53778e-05	0.00084426	elef11B_EDJa
56950.1	3.42091	0.709704	0.0566017	4.57027e-06	-5.76181e-06	0.000724274	elef11B_EDJa
57021.4	3.5913	0.709495	0.0565987	-4.10739e-06	-5.48382e-06	0.000784672	elef11B_EDJa
57092.8	3.28157	0.709445	0.0565477	2.89215e-06	2.19743e-06	0.00074814	elef11B_EDJa
57164.2	3.48893	0.709561	0.0565665	9.49698e-06	9.34975e-06	0.000779406	elef11B_EDJa
57235.5	3.7461	0.709755	0.0566231	2.19549e-05	3.46772e-06	0.000784955	elef11B_EDJa
57306.9	3.7925	0.709544	0.0565565	4.23754e-07	1.41806e-05	0.000776799	elef11B_EDJa
57378.3	3.76847	0.709707	0.056594	9.021e-06	-1.35683e-05	0.000750088	elef11B_EDJa
57449.6	3.67543	0.709631	0.0566684	9.25458e-06	2.9081e-06	0.000741519	elef11B_EDJa
57521	3.52832	0.709681	0.0566038	-2.62039e-06	-1.1091e-05	0.00070395	elef11B_EDJa
57592.4	3.54586	0.709634	0.0564717	3.32231e-06	1.3064e-05	0.000691884	elef11B_EDJa
57663.7	3.60219	0.709426	0.0566616	9.95747e-06	1.58177e-05	0.000684035	elef11B_EDJa
57735.1	3.57476	0.7098	0.0566196	-4.16225e-08	1.61444e-06	0.000748148	elef11B_EDJa
57806.5	3.46061	0.70973	0.0566176	1.74614e-05	1.67759e-05	0.000680495	elef11B_EDJa
57877.8	3.44128	0.709626	0.0566002	1.0847e-05	1.39245e-06	0.000819215	elef11B_EDJa
57949.2	3.50976	0.709608	0.0565712	2.23386e-05	9.38411e-06	0.000766217	elef11B_EDJa
58020.6	3.58934	0.709811	0.0565467	8.46422e-06	1.50882e-05	0.000654712	elef11B_EDJa
58091.9	3.61722	0.709489	0.0566602	-1.33377e-05	1.18278e-06	0.000752984	elef11B_EDJa
58163.3	3.67252	0.70982	0.056533	-1.11279e-05	8.94886e-06	0.000758443	elef11B_EDJa
58234.7	3.65192	0.70961	0.0565488	3.45111e-06	1.15652e-05	0.000712078	elef11B_EDJa
58306	3.5558	0.709812	0.0566227	-1.72377e-06	-3.31533e-06	0.000774411	elef11B_EDJa
58377.4	3.56083	0.709607	0.0565919	-5.1745e-06	1.01125e-05	0.000720089	elef11B_EDJa
58448.8	3.60595	0.709583	0.056535	-2.36192e-06	4.01505e-06	0.000721503	elef11B_EDJa
58520.1	3.70783	0.709715	0.0565403	7.59634e-06	-2.55436e-06	0.000692434	elef11B_EDJa
58591.5	3.82376	0.709422	0.0566214	1.46964e-05	-2.21209e-06	0.00071493	elef11B_EDJa
58662.9	3.85374	0.709489	0.0565781	-6.85086e-06	-5.87094e-06	0.000682136	elef11B_EDJa
58734.2	3.89487	0.709386	0.0565229	4.47308e-06	5.54869e-06	0.000660104	elef11B_EDJa
58805.6	4.00531	0.70943	0.0565659	3.29432e-08	3.77792e-06	0.000664485	elef11B_EDJa
58876.9	4.03176	0.709635	0.0565404	-1.55101e-06	1.73405e-06	0.000573728	elef11B_EDJa
58948.3	4.03115	0.709397	0.0566164	-6.4646e-06	2.51493e-06	0.000657675	elef11B_EDJa
59019.7	4.06784	0.709586	0.0565567	1.92974e-05	5.32282e-06	0.000547284	elef11B_EDJa
59091	4.06691	0.709546	0.0566557	3.31455e-06	7.48319e-06	0.000660152	elef11B_EDJa
59162.4	4.17781	0.709568	0.0565692	2.40706e-06	1.06837e-05	0.000586647	elef11B_EDJa
59233.8	4.14699	0.709335	0.0565709	4.45024e-06	4.2085e-06	0.000646825	elef11B_EDJa
59305.1	4.09333	0.709445	0.0564926	6.57493e-06	4.83231e-06	0.000561788	elef11B_EDJa
59376.5	4.16577	0.70953	0.0566143	8.9152e-08	2.19229e-06	0.000616575	elef11B_EDJa
59447.9	4.18544	0.709543	0.056622	1.20875e-05	2.68441e-05	0.000596752	elef11B_EDJa
59519.2	4.16239	0.709322	0.0566238	-2.96301e-07	8.2166e-06	0.00057206	elef11B_EDJa
59590.6	4.18223	0.709498	0.0566567	1.69801e-05	1.14587e-06	0.000575953	elef11B_EDJa
59662	4.16636	0.709438	0.05659	5.74476e-08	8.28307e-06	0.000614686	elef11B_EDJa
59733.3	4.15444	0.709402	0.0565922	8.65104e-06	3.89202e-07	0.000572845	elef11B_EDJa
59804.7	4.09521	0.709516	0.0565118	1.51869e-05	2.57692e-06	0.000654782	elef11B_EDJa
59876.1	4.0096	0.70953	0.0565049	5.89217e-06	-4.37887e-06	0.000648309	elef11B_EDJa
59947.4	4.04854	0.709521	0.056632	-1.25086e-06	-4.40517e-06	0.000654863	elef11B_EDJa
60018.8	4.1402	0.709511	0.056577	1.09309e-05	6.24721e-06	0.000630654	elef11B_EDJa
60090.2	4.11944	0.709481	0.0565979	-2.84262e-06	3.47706e-06	0.000533015	elef11B_EDJa
60161.5	4.17833	0.709348	0.056605	4.96807e-06	4.50995e-06	0.000618565	elef11B_EDJa
60232.9	4.19472	0.709406	0.0565741	2.63699e-07	1.39224e-05	0.000585841	elef11B_EDJa
60304.3	4.18019	0.70965	0.0565858	8.94659e-06	-3.8549e-06	0.000676972	elef11B_EDJa
60375.6	4.1066	0.709494	0.0565976	1.40744e-05	7.71967e-06	0.000646106	elef11B_EDJa
60447	4.18673	0.709596	0.0565162	1.38412e-05	-3.87181e-06	0.000579965	elef11B_EDJa
60518.4	4.2133	0.709469	0.0565828	-7.22187e-06	5.45633e-06	0.000668954	elef11B_EDJa
60589.7	4.23769	0.709553	0.0565442	1.55574e-05	5.07908e-06	0.000626172	elef11B_EDJa
60661.1	4.24077	0.709514	0.0565228	3.74018e-06	-9.13569e-07	0.000666648	elef11B_EDJa
60732.5	4.17753	0.70932	0.0565378	-8.43705e-08	3.83151e-06	0.000656372	elef11B_EDJa
60803.8	4.13367	0.709658	0.0565768	6.81505e-06	8.0272e-06	0.000655643	elef11B_EDJa
60875.2	4.19286	0.70954	0.0565235	1.48196e-05	4.43301e-06	0.00059589	elef11B_EDJa
60946.6	4.22789	0.709417	0.0564992	4.82573e-06	-7.47958e-06	0.000691651	elef11B_EDJa
61017.9	4.24386	0.709552	0.0566116	4.02219e-06	3.20546e-06	0.000624254	elef11B_EDJa
61089.3	4.27769	0.70959	0.0564902	-6.01294e-06	-6.54269e-06	0.000637413	elef11B_EDJa
61160.7	4.25948	0.709298	0.0565355	9.906e-06	-3.79722e-06	0.000685126	elef11B_EDJa
61232	4.21492	0.70956	0.056531	8.13922e-06	8.48798e-06	0.000634007	elef11B_EDJa
61303.4	4.07389	0.709836	0.0565163	6.33731e-06	-1.93256e-06	0.000657663	elef11B_EDJa
61374.8	4.02309	0.709688	0.0565605	2.84297e-06	7.08742e-06	0.000734064	elef11B_EDJa
61446.1	4.05531	0.709685	0.0565574	9.65156e-06	4.31277e-06	0.000665339	elef11B_EDJa
61517.5	4.03726	0.709597	0.0565497	7.93693e-06	4.60762e-07	0.000691655	elef11B_EDJa
61588.9	4.03645	0.709654	0.0565293	-1.48853e-06	-2.63063e-06	0.000716183	elef11B_EDJa
61660.2	3.98024	0.709763	0.0566011	2.95775e-06	1.44651e-05	0.000683982	elef11B_EDJa
61731.6	4.05874	0.709715	0.0566269	1.55341e-06	1.08311e-05	0.000733116	elef11B_EDJa
61803	4.11299	0.70966	0.0565948	1.17158e-06	1.87727e-05	0.000682078	elef11B_EDJa
61874.3	4.12086	0.709654	0.056525	-2.57203e-06	7.22812e-06	0.000689256	elef11B_EDJa
61945.7	4.16842	0.709622	0.0565984	5.06751e-06	-6.94359e-06	0.000716812	elef11B_EDJa
62017.1	4.13744	0.709866	0.0565877	9.13918e-06	8.3804e-06	0.0007686	elef11B_EDJa
62088.4	4.01987	0.709698	0.0566684	-8.08369e-06	2.33525e-07	0.000709556	elef11B_EDJa
62159.8	4.01635	0.709632	0.0565449	3.62419e-06	-5.53413e-06	0.000743276	elef11B_EDJa
62231.2	4.00039	0.709596	0.0565717	1.68524e-05	-9.88545e-06	0.000756282	elef11B_EDJa
62302.5	3.94811	0.709816	0.0565875	-1.27083e-06	7.0116e-08	0.000731135	elef11B_EDJa
62373.9	3.92424	0.709658	0.0565257	2.2088e-07	-9.19759e-06	0.000676851	elef11B_EDJa
62445.2	3.99089	0.709773	0.056618	1.12641e-05	-6.27683e-06	0.000635099	elef11B_EDJa
62516.6	4.05857	0.709651	0.0565784	2.54916e-07	2.80592e-06	0.00074566	elef11B_EDJa
62588	4.16998	0.709789	0.0564258	-2.51969e-06	-1.92656e-07	0.000613812	elef11B_EDJa
62659.3	4.21634	0.709625	0.0565629	5.75401e-06	9.45358e-06	0.000748521	elef11B_EDJa
62730.7	4.25762	0.709574	0.0564951	5.85968e-06	3.75919e-06	0.000722448	elef11B_EDJa
62802.1	4.32983	0.709588	0.0565725	9.42424e-06	4.64449e-06	0.000684412	elef11B_EDJa
62873.4	4.39484	0.7096	0.0565387	1.00855e-05	3.95629e-06	0.00062021	elef11B_EDJa
62944.8	4.40678	0.709739	0.0565024	4.11663e-06	5.89078e-06	0.000650626	elef11B_EDJa
63016.2	4.36541	0.709559	0.0565925	-8.35423e-07	-4.96664e-07	0.000654713	elef11B_EDJa
63087.5	4.3595	0.709519	0.0566441	6.30707e-06	2.63261e-06	0.000635549	elef11B_EDJa
63158.9	4.40585	0.709626	0.0565774	2.11216e-06	-1.51079e-05	0.00065121	elef11B_EDJa
63230.3	4.39226	0.709404	0.0565225	1.04663e-05	4.9239e-06	0.00068384	elef11B_EDJa
63301.6	4.38549	0.709554	0.0565737	1.85011e-06	9.04238e-06	0.000704932	elef11B_EDJa
63373	4.41115	0.709463	0.0565852	-6.85244e-06	7.2859e-06	0.000647776	elef11B_EDJa
63444.4	4.46293	0.709557	0.0565737	2.85974e-06	3.83954e-06	0.000630848	elef11B_EDJa
63515.7	4.44741	0.709651	0.0565104	6.04122e-06	6.38598e-06	0.00064594	elef11B_EDJa
63587.1	4.39887	0.709504	0.0565327	9.34825e-06	4.59538e-07	0.000706658	elef11B_EDJa
63658.5	4.36662	0.709551	0.0566239	7.18516e-07	-2.4899e-06	0.000641881	elef11B_EDJa
63729.8	4.35986	0.709592	0.0565488	-5.7523e-06	7.00132e-07	0.000695086	elef11B_EDJa
63801.2	4.42985	0.709591	0.0564889	1.0566e-05	7.58188e-07	0.000693858	elef11B_EDJa
63872.6	4.48194	0.709422	0.056574	1.22455e-05	1.85468e-06	0.00065571	elef11B_EDJa
63943.9	4.45782	0.709611	0.056599	9.95763e-06	4.68857e-07	0.000619276	elef11B_EDJa
64015.3	4.36742	0.709357	0.0565205	4.44075e-06	3.53844e-06	0.000714135	elef11B_EDJa
64086.7	4.36113	0.709555	0.0565865	6.53761e-07	1.05932e-05	0.000699882	elef11B_EDJa
64158	4.42455	0.70956	0.056582	1.41409e-05	-9.58529e-06	0.000663267	elef11B_EDJa
64229.4	4.50863	0.709391	0.056533	6.57664e-06	-1.64217e-06	0.000682171	elef11B_EDJa
64300.8	4.55951	0.709588	0.0565782	4.69364e-06	2.18017e-06	0.000580524	elef11B_EDJa
64372.1	4.09504	0.709485	0.0566422	5.16222e-06	5.28202e-06	0.000666611	elef11B_EDJa
64443.5	4.31737	0.709486	0.0565578	1.45066e-05	6.23826e-06	0.000624687	elef11B_EDJa
64514.9	4.84337	0.709445	0.0566229	6.24488e-06	5.08482e-06	0.000637157	elef11B_EDJa
64586.2	4.99967	0.709399	0.0565065	-1.06844e-07	-8.60962e-07	0.000601631	elef11B_EDJa
64657.6	5.11641	0.709492	0.0565763	5.50801e-06	7.59941e-06	0.000584717	elef11B_EDJa
64729	5.17865	0.709194	0.0565471	3.55202e-06	-7.22813e-07	0.000529619	elef11B_EDJa
64800.3	5.23571	0.709113	0.0566108	1.26515e-05	-9.58333e-07	0.000605678	elef11B_EDJa
64871.7	5.27249	0.709232	0.0565445	-1.49348e-07	-7.90956e-06	0.000634028	elef11B_EDJa
64943.1	5.26336	0.709219	0.0565356	8.33619e-06	2.07603e-06	0.000618427	elef11B_EDJa
65014.4	5.3556	0.709259	0.05654	3.47702e-06	5.63574e-06	0.000539974	elef11B_EDJa
65085.8	8.41135	0.709777	0.0564871	6.02205e-06	5.52128e-07	0.000321952	elef11B_EDJa
65157.2	8.91752	0.709234	0.0565806	8.47396e-06	-1.13466e-06	0.000259038	elef11B_EDJa
65228.5	7.86662	0.709604	0.0565538	8.23524e-06	-2.87995e-06	0.000325305	elef11B_EDJa
65299.9	6.71025	0.709321	0.0565184	8.00829e-06	3.36063e-06	0.000397571	elef11B_EDJa
65371.3	7.05983	0.709656	0.0565202	1.24938e-06	4.27524e-06	0.000383072	elef11B_EDJa
65442.6	6.85306	0.709576	0.0565308	9.56595e-06	6.53161e-06	0.000355446	elef11B_EDJa
65514	6.10495	0.709487	0.0565267	1.35118e-05	-3.4275e-06	0.000430093	elef11B_EDJa
65585.4	4.60744	0.709617	0.0565293	7.40676e-06	2.27204e-06	0.000607152	elef11B_EDJa
65656.7	4.54509	0.709558	0.0565835	6.57066e-07	4.19916e-06	0.000615835	elef11B_EDJa
65728.1	4.45352	0.70946	0.0565958	4.7445e-06	3.69988e-06	0.000614567	elef11B_EDJa
65799.5	4.35705	0.70952	0.0565636	2.95588e-06	-4.98286e-06	0.000663835	elef11B_EDJa
65870.8	4.45267	0.709689	0.0565011	1.23581e-07	7.38e-06	0.00071484	elef11B_EDJa
65942.2	4.84344	0.70955	0.0565198	8.66302e-06	-4.89995e-08	0.000566836	elef11B_EDJa
66013.5	5.01987	0.70939	0.0565922	9.35242e-06	1.27654e-06	0.000505266	elef11B_EDJa
66084.9	5.06467	0.709402	0.0565729	2.61875e-06	-1.0724e-06	0.00057492	elef11B_EDJa
66156.3	5.07414	0.709257	0.05656	9.14269e-06	3.60255e-06	0.000578966	elef11B_EDJa
66227.6	5.19791	0.709416	0.0565617	1.43519e-06	-5.32291e-06	0.000518728	elef11B_EDJa
66299	5.19654	0.709433	0.0565017	-3.20056e-06	5.81632e-06	0.000521992	elef11B_EDJa
66370.4	4.89908	0.7094	0.0565448	4.08344e-06	5.61967e-06	0.000608758	elef11B_EDJa
66441.7	4.52952	0.70943	0.056556	1.96764e-05	7.18477e-06	0.000696173	elef11B_EDJa
66513.1	4.37112	0.709611	0.0566757	6.46846e-06	-6.15734e-06	0.000653851	elef11B_EDJa
66584.5	4.37575	0.709518	0.0565443	1.28065e-05	-1.70224e-06	0.000637932	elef11B_EDJa
66655.8	4.40942	0.709368	0.0566013	1.06879e-05	4.77792e-06	0.000661703	elef11B_EDJa
66727.2	4.42242	0.709356	0.0565096	7.49777e-06	9.45471e-06	0.000741293	elef11B_EDJa
66798.6	4.47981	0.70939	0.056599	-4.5353e-06	7.05419e-06	0.000608577	elef11B_EDJa
66869.9	4.62813	0.709461	0.0565138	5.49265e-06	-3.20031e-06	0.000655869	elef11B_EDJa
66941.3	4.76861	0.709475	0.0565825	-1.07579e-06	4.26039e-06	0.000563308	elef11B_EDJa
67012.7	4.76898	0.709538	0.0565537	4.25708e-06	-6.28698e-06	0.000612157	elef11B_EDJa
67084	4.84271	0.709552	0.0565915	9.01142e-06	8.6927e-06	0.00057894	elef11B_EDJa
67155.4	4.85629	0.709537	0.0566017	-2.2876e-06	1.99688e-06	0.000550906	elef11B_EDJa
67226.8	4.89396	0.709563	0.0565125	-1.59491e-06	5.49978e-06	0.000619447	elef11B_EDJa
67298.1	4.90417	0.709413	0.0565834	-4.93743e-06	-4.719e-06	0.000593749	elef11B_EDJa
67369.5	4.86714	0.709411	0.0566142	1.21577e-05	-2.83984e-06	0.000569863	elef11B_EDJa
67440.9	5.05734	0.709445	0.0565928	6.86967e-06	-3.59597e-06	0.000545433	elef11B_EDJa
67512.2	5.62013	0.709418	0.0565104	7.47288e-07	6.26276e-06	0.00048628	elef11B_EDJa
67583.6	5.95266	0.709208	0.0564976	-4.58148e-06	-4.39827e-06	0.000512083	elef11B_EDJa
67655	6.05808	0.709191	0.0565533	1.55325e-06	8.04761e-07	0.000476302	elef11B_EDJa
67726.3	5.82326	0.709133	0.0565435	3.98953e-06	-2.85227e-06	0.000482206	elef11B_EDJa
67797.7	5.61923	0.70937	0.056509	4.30014e-07	1.93286e-06	0.000551366	elef11B_EDJa
67869.1	5.56712	0.709336	0.0565465	7.85054e-06	2.76696e-07	0.000535067	elef11B_EDJa
67940.4	5.6808	0.709337	0.0565145	7.78503e-06	-7.09122e-07	0.000499554	elef11B_EDJa
68011.8	5.84559	0.709189	0.0565493	1.70275e-06	2.9186e-06	0.000526628	elef11B_EDJa
68083.2	6.05384	0.709101	0.0566217	9.86136e-06	6.70445e-06	0.000539815	elef11B_EDJa
68154.5	6.09857	0.709284	0.0565494	5.94342e-06	-1.7173e-06	0.000476067	elef11B_EDJa
68225.9	5.95795	0.709067	0.0565214	9.29381e-06	-4.19339e-06	0.000512342	elef11B_EDJa
68297.3	5.78564	0.708893	0.0565685	8.09489e-06	1.11346e-05	0.000594081	elef11B_EDJa
68368.6	5.54459	0.708973	0.056504	4.38412e-06	-4.83881e-06	0.000676171	elef11B_EDJa
68440	5.44066	0.708916	0.0565366	-8.57513e-07	-6.9711e-07	0.000663078	elef11B_EDJa
68511.4	5.50462	0.709003	0.0565181	8.14111e-06	-4.38699e-06	0.000644967	elef11B_EDJa
68582.7	5.45634	0.708968	0.0565368	1.42515e-06	4.95991e-06	0.00068846	elef11B_EDJa
68654.1	5.20114	0.70911	0.0564841	7.24946e-07	4.24396e-06	0.00074239	elef11B_EDJa
68725.5	5.81634	0.709274	0.0565788	-5.01163e-07	1.02361e-05	0.000613022	elef11B_EDJa
68796.8	5.87977	0.709111	0.0565719	1.05565e-05	1.30635e-06	0.000606391	elef11B_EDJa
68868.2	6.15631	0.709054	0.0564766	2.72974e-06	-4.10045e-06	0.000615796	elef11B_EDJa
68939.6	6.06442	0.70906	0.0565426	1.4202e-06	8.24987e-07	0.0005874	elef11B_EDJa
69010.9	5.92096	0.708904	0.0566129	2.69961e-06	6.18554e-06	0.000613021	elef11B_EDJa
69082.3	5.52008	0.709169	0.056547	8.40021e-06	9.49787e-06	0.000641137	elef11B_EDJa
69153.7	5.06738	0.709153	0.0565313	1.25666e-05	-2.47573e-07	0.000774522	elef11B_EDJa
69225	4.83764	0.709573	0.056559	2.29661e-06	8.01761e-06	0.000806535	elef11B_EDJa
69296.4	4.7203	0.709505	0.0566128	6.30356e-06	-7.80147e-06	0.000799804	elef11B_EDJa
69367.8	4.60642	0.709364	0.0565564	-1.48782e-07	-1.21431e-06	0.000878184	elef11B_EDJa
69439.1	4.40319	0.709547	0.0566164	5.41989e-06	7.80955e-07	0.00085289	elef11B_EDJa
69510.5	4.3373	0.709557	0.0565591	4.25679e-06	6.34679e-06	0.000873272	elef11B_EDJa
69581.8	4.14712	0.709442	0.0566492	8.29161e-06	2.35796e-05	0.000947305	elef11B_EDJa
69653.2	3.81923	0.709791	0.0565968	1.29871e-05	1.96648e-06	0.000990244	elef11B_EDJa
69724.6	3.63738	0.709825	0.0564678	5.52349e-06	1.63515e-05	0.00104008	elef11B_EDJa
69795.9	3.54337	0.710006	0.0566006	3.05423e-05	-3.37965e-06	0.00106186	elef11B_EDJa
69867.3	3.49409	0.709967	0.0565555	-2.11108e-06	3.05302e-06	0.00113988	elef11B_EDJa
69938.7	3.44604	0.709858	0.0565696	-2.87674e-06	3.21452e-06	0.00114592	elef11B_EDJa
70010	3.43323	0.710084	0.0565004	1.7693e-05	1.09514e-05	0.000995976	elef11B_EDJa
70081.4	3.44349	0.710058	0.0565472	1.29698e-05	1.6327e-05	0.00109273	elef11B_EDJa
70152.8	3.4991	0.710115	0.0565544	1.58022e-05	1.15621e-05	0.00115239	elef11B_EDJa
70224.1	3.54228	0.709959	0.0565972	-8.41495e-07	-2.64858e-06	0.000981987	elef11B_EDJa
70295.5	3.49608	0.709957	0.0565205	1.17281e-05	1.60736e-05	0.0010667	elef11B_EDJa
70366.9	3.43871	0.710222	0.0565576	-3.86039e-06	-1.07535e-05	0.00107854	elef11B_EDJa
70438.2	3.48899	0.709969	0.0565717	4.71993e-06	-3.09497e-06	0.00108045	elef11B_EDJa
70509.6	3.52601	0.710052	0.0566454	1.09761e-05	1.14969e-05	0.00111236	elef11B_EDJa
70581	3.54771	0.710138	0.0565986	1.15299e-05	1.49904e-06	0.00107883	elef11B_EDJa
70652.3	3.64341	0.710046	0.0566267	-8.74475e-06	-3.99924e-06	0.00098294	elef11B_EDJa
70723.7	3.74684	0.710052	0.0565992	9.35356e-07	1.4517e-06	0.00101317	elef11B_EDJa
70795.1	3.76662	0.709999	0.0565903	1.29449e-05	4.37195e-07	0.000971126	elef11B_EDJa
70866.4	3.77161	0.710045	0.0566672	2.02504e-05	7.31776e-06	0.00105533	elef11B_EDJa
70937.8	3.73197	0.709939	0.0565082	6.06422e-06	-6.80594e-06	0.00105325	elef11B_EDJa
71009.2	3.68366	0.709969	0.0565118	1.25237e-05	-5.6359e-06	0.0010913	elef11B_EDJa
71080.5	3.6698	0.710038	0.0565621	5.52719e-06	1.57857e-05	0.000964021	elef11B_EDJa
71151.9	3.67716	0.709939	0.0566601	9.89828e-06	9.75294e-06	0.000973264	elef11B_EDJa
71223.3	3.7272	0.709942	0.0565301	4.63056e-06	-1.09903e-07	0.000990371	elef11B_EDJa
71294.6	3.76895	0.70985	0.056545	-5.39616e-07	3.61712e-06	0.00100157	elef11B_EDJa
71366	3.77991	0.709737	0.0565761	5.20548e-06	4.61398e-06	0.000939402	elef11B_EDJa
71437.4	3.74795	0.710077	0.0565806	-1.47072e-05	4.69413e-06	0.00093765	elef11B_EDJa
71508.7	3.68246	0.709808	0.0565569	1.36003e-05	5.14215e-07	0.000941125	elef11B_EDJa
71580.1	3.65305	0.709971	0.0565414	1.25138e-05	3.40442e-06	0.000853387	elef11B_EDJa
71651.5	3.58248	0.709848	0.0564496	4.44668e-06	1.28206e-06	0.000920479	elef11B_EDJa
71722.8	3.60884	0.709747	0.0565422	-6.47414e-06	8.42118e-06	0.000835412	elef11B_EDJa
71794.2	3.63828	0.709709	0.0565072	3.55232e-06	-2.17048e-05	0.00082844	elef11B_EDJa
71865.6	3.6546	0.709677	0.0565109	4.26929e-06	9.52783e-06	0.000765817	elef11B_EDJa
71936.9	3.66486	0.709966	0.0566507	5.23805e-06	1.07047e-05	0.000803306	elef11B_EDJa
72008.3	3.6431	0.709781	0.0565801	1.84939e-06	8.87603e-06	0.000746983	elef11B_EDJa
72079.7	3.65088	0.709678	0.0566258	1.22142e-05	3.67042e-06	0.000716078	elef11B_EDJa
72151	3.7376	0.709644	0.0565599	1.05736e-05	-1.08631e-05	0.00071306	elef11B_EDJa
72222.4	3.80645	0.709666	0.0565763	-2.11005e-06	1.20623e-05	0.000659817	elef11B_EDJa
72293.8	3.88316	0.709585	0.0565299	3.32234e-06	9.12732e-06	0.00076345	elef11B_EDJa
72365.1	3.86379	0.709575	0.0565284	-4.47659e-06	2.43684e-07	0.000692431	elef11B_EDJa
72436.5	3.79935	0.709604	0.0565606	1.37629e-05	6.22847e-07	0.000659123	elef11B_EDJa
72507.9	3.8118	0.709616	0.0565776	7.83744e-06	7.72129e-07	0.000698218	elef11B_EDJa
72579.2	4.01137	0.709463	0.0565155	7.61738e-06	-1.61799e-05	0.000659846	elef11B_EDJa
72650.6	3.98487	0.709563	0.0565647	4.89077e-07	3.53706e-06	0.000651252	elef11B_EDJa
72722	3.94767	0.709444	0.0565671	9.14326e-06	1.9554e-06	0.000631566	elef11B_EDJa
72793.3	4.05908	0.70954	0.0564981	-2.19088e-06	6.03079e-06	0.000723331	elef11B_EDJa
72864.7	4.1738	0.709463	0.0565141	9.41171e-06	2.44536e-06	0.000598627	elef11B_EDJa
72936.1	4.23428	0.70937	0.0565163	1.69453e-06	-6.39811e-06	0.000652307	elef11B_EDJa
73007.4	4.29742	0.709497	0.05654	5.77216e-06	7.75582e-06	0.000720783	elef11B_EDJa
73078.8	4.11868	0.70945	0.0565866	-1.15345e-05	-4.99053e-06	0.000710823	elef11B_EDJa
73150.1	3.93839	0.709483	0.0565873	-2.37634e-07	1.44307e-05	0.000716288	elef11B_EDJa
73221.5	3.90639	0.709396	0.0565646	4.16592e-06	-4.48738e-06	0.000729952	elef11B_EDJa
73292.9	3.90037	0.709381	0.0565632	-1.28282e-05	5.82342e-06	0.000853972	elef11B_EDJa
73364.2	3.8992	0.709576	0.0565563	1.13005e-05	1.46594e-05	0.000715467	elef11B_EDJa
73435.6	3.92327	0.709599	0.0565768	4.82474e-06	9.70204e-06	0.000697156	elef11B_EDJa
73507	3.91033	0.7095	0.056509	8.76872e-06	1.52524e-06	0.000744122	elef11B_EDJa
73578.3	3.90165	0.709587	0.0565797	7.30107e-06	5.08354e-06	0.000696908	elef11B_EDJa
73649.7	3.88249	0.709618	0.0565934	1.34539e-06	1.5991e-06	0.000709458	elef11B_EDJa
73721.1	3.79917	0.70962	0.0565215	6.54427e-06	6.28691e-06	0.000722812	elef11B_EDJa
73792.4	3.62242	0.709437	0.0565641	1.08093e-05	2.4031e-05	0.000798767	elef11B_EDJa
73863.8	3.64797	0.709373	0.0565493	5.49103e-06	1.17718e-05	0.000799524	elef11B_EDJa
73935.2	3.82084	0.709549	0.0567192	1.28347e-05	1.98165e-05	0.000685853	elef11B_EDJa
74006.5	3.76557	0.709575	0.0566252	6.23185e-06	-1.62545e-07	0.000751559	elef11B_EDJa
74077.9	3.59954	0.709477	0.0565759	1.00247e-05	3.2313e-06	0.000816098	elef11B_EDJa
74149.3	3.53564	0.709434	0.0565884	-3.93242e-06	1.94328e-06	0.00079274	elef11B_EDJa
74220.6	3.55283	0.709641	0.0565951	9.40673e-06	-8.20477e-06	0.000758982	elef11B_EDJa
74292	3.60209	0.709586	0.0565449	-3.10309e-07	3.88075e-06	0.000803289	elef11B_EDJa
74363.4	3.62545	0.709523	0.056634	2.71999e-06	-1.18631e-06	0.000800503	elef11B_EDJa
74434.7	3.68064	0.70967	0.0565834	3.70535e-06	-1.44007e-07	0.000744695	elef11B_EDJa
74506.1	3.60499	0.709596	0.0566328	-3.94163e-06	1.08223e-05	0.000780671	elef11B_EDJa
74577.5	3.48999	0.709563	0.0565935	-8.79e-06	-1.049e-05	0.000823145	elef11B_EDJa
74648.8	3.41676	0.709592	0.0565147	6.44196e-06	4.22716e-06	0.000801547	elef11B_EDJa
74720.2	3.39179	0.70986	0.0566021	1.26051e-06	-1.76463e-05	0.000711417	elef11B_EDJa
74791.6	3.40552	0.709573	0.0565195	-5.77264e-06	1.66585e-05	0.000814796	elef11B_EDJa
74862.9	3.29246	0.709522	0.0565968	1.10976e-05	-1.06855e-05	0.000792401	elef11B_EDJa
74934.3	3.20031	0.709604	0.0565284	2.07814e-05	-1.92648e-06	0.000854496	elef11B_EDJa
75005.7	2.95653	0.709677	0.0565743	3.43957e-06	2.10139e-05	0.000919069	elef11B_EDJa
75077	2.91525	0.709956	0.0565192	1.45116e-06	1.60561e-05	0.000795619	elef11B_EDJa
75148.4	3.23117	0.709604	0.0565959	5.80365e-06	-1.27081e-05	0.000857893	elef11B_EDJa
75219.8	3.19512	0.709721	0.0566013	6.41599e-06	2.2627e-06	0.000927238	elef11B_EDJa
75291.1	3.30274	0.70961	0.0565465	1.21175e-05	4.90831e-06	0.000826808	elef11B_EDJa
75362.5	3.29542	0.709783	0.0565734	-1.31376e-06	2.61656e-05	0.000757205	elef11B_EDJa
75433.9	3.13354	0.709588	0.0565952	1.17107e-05	-9.60226e-06	0.000814806	elef11B_EDJa
75505.2	3.13688	0.709678	0.0565199	8.86545e-06	1.02748e-05	0.000817693	elef11B_EDJa
75576.6	3.11559	0.709565	0.0565234	1.44688e-06	1.05592e-05	0.000898401	elef11B_EDJa
75648	3.11911	0.709623	0.0564765	2.35898e-05	-2.62269e-06	0.000842287	elef11B_EDJa
75719.3	3.11248	0.709712	0.056546	1.02113e-05	4.15451e-06	0.000823691	elef11B_EDJa
75790.7	3.08843	0.709573	0.0565902	4.4185e-06	4.61391e-06	0.000886972	elef11B_EDJa
75862.1	3.10077	0.709591	0.0565425	-2.97476e-06	4.13323e-06	0.00081335	elef11B_EDJa
75933.4	3.09931	0.709798	0.0566778	1.4041e-05	-3.17457e-07	0.000735988	elef11B_EDJa
76004.8	3.13759	0.709618	0.0565424	1.04267e-05	-1.32854e-05	0.000806817	elef11B_EDJa
76076.2	3.13912	0.70963	0.0566681	-1.19944e-05	7.06051e-06	0.000834354	elef11B_EDJa
76147.5	3.11958	0.709648	0.0565989	8.06169e-06	-6.90096e-06	0.000767942	elef11B_EDJa
76218.9	3.09646	0.709706	0.0566333	1.23642e-06	7.98858e-06	0.000832879	elef11B_EDJa
76290.3	3.09559	0.709628	0.0565361	1.42985e-05	1.12608e-05	0.00079599	elef11B_EDJa
76361.6	3.09656	0.709683	0.0565197	4.67333e-06	-4.3866e-06	0.000876938	elef11B_EDJa
76433	3.15891	0.709536	0.0565836	4.36202e-06	-7.46247e-06	0.000806524	elef11B_EDJa
76504.4	3.1888	0.709697	0.0565361	7.95808e-06	1.81787e-05	0.00078576	elef11B_EDJa
76575.7	3.25044	0.709647	0.0565745	4.42915e-06	-8.54515e-06	0.00076165	elef11B_EDJa
76647.1	3.27867	0.709598	0.0566191	1.2269e-05	1.19717e-05	0.000794777	elef11B_EDJa
76718.4	3.28136	0.709706	0.0565736	-7.98499e-07	5.67788e-06	0.000759549	elef11B_EDJa
76789.8	3.22156	0.709706	0.0564931	3.02293e-05	3.81812e-06	0.000816361	elef11B_EDJa
76861.2	3.21031	0.709618	0.0566736	-8.97103e-06	-2.15998e-05	0.00089647	elef11B_EDJa
76932.5	3.2466	0.709768	0.0566215	1.79614e-05	-4.43836e-07	0.000797517	elef11B_EDJa
77003.9	3.25379	0.709443	0.0565314	4.96832e-06	-8.43245e-06	0.000815563	elef11B_EDJa
77075.3	3.31542	0.709738	0.0565232	-5.39144e-06	1.51604e-05	0.000674131	elef11B_EDJa
77146.6	3.28654	0.709794	0.056719	1.04802e-05	1.22194e-05	0.000853993	elef11B_EDJa
77218	3.17085	0.70959	0.0566246	1.05478e-05	-7.92817e-06	0.000842059	elef11B_EDJa
77289.4	3.13105	0.709643	0.0565769	1.64641e-05	-6.31722e-06	0.000862669	elef11B_EDJa
77360.7	3.06927	0.7098	0.0566804	1.72072e-05	2.5899e-05	0.000828428	elef11B_EDJa
77432.1	3.17578	0.70943	0.0566375	1.71304e-06	1.27191e-06	0.000817807	elef11B_EDJa
77503.5	3.21018	0.709678	0.0565834	-6.79927e-06	-1.96636e-06	0.000728956	elef11B_EDJa
77574.8	3.10032	0.709526	0.0565531	1.66751e-05	8.26107e-06	0.000861025	elef11B_EDJa
77646.2	3.13407	0.709597	0.0565516	1.57643e-05	1.72653e-05	0.000751068	elef11B_EDJa
77717.6	3.23824	0.709661	0.056675	-4.07561e-06	-5.90933e-06	0.000742797	elef11B_EDJa
77788.9	3.31666	0.709564	0.0566022	1.07441e-05	1.21746e-05	0.000754903	elef11B_EDJa
77860.3	3.44497	0.709448	0.0565184	8.40495e-06	-1.7818e-05	0.000754142	elef11B_EDJa
77931.7	3.43519	0.709645	0.0566344	-2.3708e-06	-2.68353e-06	0.00073401	elef11B_EDJa
78003	3.39222	0.709618	0.0565349	2.43731e-05	-1.74622e-05	0.000819204	elef11B_EDJa
78074.4	3.48863	0.709408	0.0565226	3.46801e-06	1.76518e-05	0.000809856	elef11B_EDJa
78145.8	3.47559	0.709546	0.0565869	-4.98388e-06	9.4089e-06	0.00072284	elef11B_EDJa
78217.1	3.45609	0.709549	0.0565894	6.30541e-06	2.8688e-06	0.000727522	elef11B_EDJa
78288.5	3.41857	0.709485	0.0566007	7.73183e-06	-6.99015e-06	0.000795224	elef11B_EDJa
78359.9	3.38689	0.709423	0.0566928	3.41415e-06	-2.73471e-06	0.000840683	elef11B_EDJa
78431.2	3.55264	0.709615	0.0566783	3.81317e-06	-1.67127e-06	0.000717368	elef11B_EDJa
78502.6	3.68385	0.709494	0.0565755	1.71091e-05	1.15473e-05	0.000675572	elef11B_EDJa
78574	3.69013	0.7097	0.0566275	7.0906e-06	-2.11234e-06	0.000676762	elef11B_EDJa
78645.3	3.57182	0.709614	0.0564971	9.28563e-06	-1.7892e-06	0.00071531	elef11B_EDJa
78716.7	3.54795	0.709556	0.0566359	1.01038e-05	-2.41516e-06	0.000779315	elef11B_EDJa
78788.1	3.60961	0.709461	0.0565651	-5.51915e-06	-1.5523e-06	0.000685627	elef11B_EDJa
78859.4	3.44215	0.709433	0.0565429	2.83558e-06	2.03777e-05	0.000805182	elef11B_EDJa
78930.8	3.40512	0.709615	0.0565613	4.39336e-06	9.42764e-06	0.000864173	elef11B_EDJa
79002.2	3.50376	0.709584	0.0565959	5.77764e-06	1.40782e-05	0.000710385	elef11B_EDJa
79073.5	3.60012	0.709578	0.0565128	-4.6073e-06	3.28286e-06	0.00074368	elef11B_EDJa
79144.9	3.6525	0.709738	0.056538	1.28874e-05	1.99459e-06	0.000720591	elef11B_EDJa
79216.3	3.66587	0.709557	0.0566573	5.02593e-06	7.1525e-06	0.000704523	elef11B_EDJa
79287.6	3.67992	0.709513	0.0566066	7.67992e-06	-1.91946e-06	0.000732618	elef11B_EDJa
79359	3.74505	0.709605	0.0565251	1.46511e-05	7.14151e-06	0.000694512	elef11B_EDJa
79430.4	3.897	0.709451	0.056548	3.06578e-06	1.00245e-05	0.000727644	elef11B_EDJa
79501.7	4.07669	0.709435	0.0565152	9.43521e-06	2.62734e-06	0.000658951	elef11B_EDJa
79573.1	4.10808	0.709379	0.0565545	5.74802e-06	5.08054e-06	0.000635493	elef11B_EDJa
79644.5	4.08082	0.70934	0.0566108	5.96556e-06	-7.16632e-06	0.000670605	elef11B_EDJa
79715.8	4.00909	0.709264	0.056541	-4.0183e-06	5.70914e-06	0.000637922	elef11B_EDJa
79787.2	3.97225	0.709419	0.0565386	9.27808e-06	-7.58618e-07	0.00062481	elef11B_EDJa
79858.6	4.01939	0.709425	0.056545	1.03073e-05	1.94795e-06	0.0006763	elef11B_EDJa
79929.9	4.09581	0.709294	0.0565434	-3.71921e-06	-5.45993e-06	0.000679804	elef11B_EDJa
80001.3	4.20693	0.709321	0.0564892	2.43612e-06	1.06632e-05	0.000642145	elef11B_EDJa
80072.7	4.25248	0.709363	0.0565309	-1.38203e-06	2.56146e-07	0.0006537	elef11B_EDJa
80144	4.28359	0.709467	0.0566068	6.76071e-06	-1.64158e-06	0.000602757	elef11B_EDJa
80215.4	4.26427	0.709329	0.0565478	7.71575e-06	9.85412e-06	0.000709473	elef11B_EDJa
80286.7	4.22824	0.70943	0.0565729	9.43248e-06	5.36557e-06	0.00059159	elef11B_EDJa
80358.1	4.2831	0.709274	0.0565585	1.10916e-05	7.27131e-06	0.000635596	elef11B_EDJa
80429.5	4.34002	0.709415	0.0565379	1.70661e-06	2.10687e-06	0.000642446	elef11B_EDJa
80500.8	4.35728	0.709413	0.0566059	7.68504e-06	5.43626e-06	0.000601796	elef11B_EDJa
80572.2	4.36607	0.709262	0.0564832	5.63254e-06	3.73477e-06	0.000593439	elef11B_EDJa
80643.6	4.36548	0.709377	0.0564882	-7.35512e-06	-5.15876e-06	0.000694157	elef11B_EDJa
80714.9	4.37075	0.70934	0.0564973	9.03127e-06	-2.12523e-06	0.000616898	elef11B_EDJa
80786.3	4.36542	0.709338	0.0565953	1.26868e-05	2.58408e-06	0.000689055	elef11B_EDJa
80857.7	4.41948	0.7094	0.0565473	-6.42832e-07	4.96449e-06	0.000641084	elef11B_EDJa
80929	4.46763	0.709396	0.0565882	2.66675e-06	-8.96339e-06	0.000663691	elef11B_EDJa
81000.4	4.47217	0.709395	0.0565951	8.80541e-06	8.85358e-06	0.000660388	elef11B_EDJa
81071.8	4.45871	0.709335	0.0565696	6.52289e-06	-3.96175e-06	0.000676508	elef11B_EDJa
81143.1	4.45431	0.709417	0.0565804	1.30753e-05	1.24427e-05	0.000643297	elef11B_EDJa
81214.5	4.45551	0.709323	0.0565604	3.58989e-06	7.75638e-06	0.000652681	elef11B_EDJa
81285.9	4.4163	0.709382	0.0565213	6.18135e-06	-7.58582e-06	0.000703523	elef11B_EDJa
81357.2	4.41732	0.709148	0.0566302	1.35759e-05	3.80779e-06	0.000736654	elef11B_EDJa
81428.6	4.54904	0.709169	0.0564872	4.11064e-06	9.26489e-06	0.000728914	elef11B_EDJa
81500	4.67742	0.709241	0.0565768	2.68968e-06	1.87973e-06	0.000739289	elef11B_EDJa
81571.3	4.72385	0.709147	0.056539	2.20235e-07	1.01326e-05	0.000633056	elef11B_EDJa
81642.7	4.66675	0.709178	0.0565519	1.11246e-05	3.82612e-06	0.000753791	elef11B_EDJa
81714.1	4.72694	0.709145	0.0565375	7.01716e-06	-3.75412e-06	0.000728248	elef11B_EDJa
81785.4	4.74114	0.709184	0.0564869	1.24815e-05	1.47169e-06	0.000749676	elef11B_EDJa
81856.8	4.68738	0.709347	0.0565968	2.93881e-06	1.17155e-06	0.000702858	elef11B_EDJa
81928.2	4.74464	0.7092	0.0565407	9.62171e-06	3.43518e-06	0.000694126	elef11B_EDJa
81999.5	4.92305	0.709103	0.0564981	1.07521e-06	8.18023e-06	0.00064686	elef11B_EDJa
82070.9	5.00122	0.709007	0.0564606	1.24368e-05	5.05348e-06	0.000660235	elef11B_EDJa
82142.3	4.975	0.70895	0.0565699	4.56539e-06	-2.05855e-06	0.000668193	elef11B_EDJa
82213.6	4.73485	0.70909	0.0565422	3.73714e-06	5.0009e-06	0.000705218	elef11B_EDJa
82285	4.54823	0.708877	0.0565587	1.21801e-05	1.15357e-05	0.000754299	elef11B_EDJa
82356.4	4.52896	0.709087	0.0566043	1.75591e-07	4.0663e-06	0.000728445	elef11B_EDJa
82427.7	4.54275	0.709039	0.0565321	5.97067e-06	-2.47291e-07	0.000755675	elef11B_EDJa
82499.1	4.57348	0.709083	0.0565876	-6.74232e-07	1.50869e-07	0.000730081	elef11B_EDJa
82570.5	4.64778	0.709021	0.0565224	1.15518e-05	5.45978e-06	0.000738708	elef11B_EDJa
82641.8	4.58249	0.708942	0.0565261	7.74007e-06	-3.23297e-06	0.000774991	elef11B_EDJa
82713.2	4.40242	0.708977	0.0565302	2.3605e-05	7.58974e-06	0.000755033	elef11B_EDJa
82784.6	4.44643	0.709125	0.0566142	-1.17656e-07	3.93112e-06	0.000712404	elef11B_EDJa
82855.9	4.34566	0.709051	0.0565473	1.34096e-05	3.58449e-06	0.000757814	elef11B_EDJa
82927.3	4.18024	0.708898	0.0565478	8.93737e-06	7.62507e-06	0.000825901	elef11B_EDJa
82998.7	4.1667	0.709188	0.0564834	2.57128e-06	5.0317e-06	0.000770782	elef11B_EDJa
83070	4.06139	0.70928	0.0565259	9.1599e-06	-3.28386e-06	0.000772461	elef11B_EDJa
83141.4	3.91442	0.709117	0.0565068	3.537e-06	6.19546e-06	0.000743584	elef11B_EDJa
83212.8	3.82181	0.709299	0.0566058	9.82042e-06	1.65933e-06	0.000685318	elef11B_EDJa
83284.1	3.79383	0.709209	0.0566478	4.00404e-07	1.09984e-05	0.000664034	elef11B_EDJa
83355.5	3.81145	0.709324	0.0565689	-3.97158e-07	1.45874e-05	0.004284	elef11B_EDJa
83426.9	3.78125	0.709206	0.0565923	1.62911e-05	1.56618e-05	0.000736265	elef11B_EDJa
83498.2	3.7748	0.709255	0.056622	-6.87508e-06	-1.62393e-05	0.000713188	elef11B_EDJa
83569.6	3.72661	0.709314	0.0565363	1.86282e-05	1.3117e-05	0.000693692	elef11B_EDJa
83641	3.64436	0.709298	0.0566314	8.96001e-06	-8.23233e-06	0.000760882	elef11B_EDJa
83712.3	3.547	0.709321	0.0564887	9.96915e-06	-1.1429e-05	0.000630659	elef11B_EDJa
83783.7	3.47486	0.709602	0.056659	1.30514e-05	2.29253e-06	0.000744353	elef11B_EDJa
83855	3.4376	0.709351	0.0565299	4.25148e-06	1.204e-05	0.000756074	elef11B_EDJa
83926.4	3.47475	0.709373	0.0565594	5.25544e-06	5.11841e-06	0.000793446	elef11B_EDJa
83997.8	3.44822	0.709346	0.0565689	-1.01639e-05	-1.11804e-06	0.000682283	elef11B_EDJa
84069.1	3.42953	0.709428	0.05656	-6.82803e-06	1.48444e-05	0.000758363	elef11B_EDJa
84140.5	3.44312	0.70929	0.0564689	1.68721e-05	7.7002e-07	0.000704067	elef11B_EDJa
84211.9	3.53821	0.7095	0.0565685	-1.22387e-05	9.99685e-06	0.000701893	elef11B_EDJa
84283.2	3.56964	0.70942	0.0566562	-2.47705e-06	-1.25893e-05	0.000628785	elef11B_EDJa
84354.6	3.51008	0.709267	0.0564822	-1.04167e-05	2.58902e-06	0.000671872	elef11B_EDJa
84426	3.4581	0.70948	0.0565498	1.44314e-05	8.37923e-07	0.000732146	elef11B_EDJa
84497.3	3.4973	0.709589	0.0566208	-1.15298e-05	5.26592e-06	0.00071399	elef11B_EDJa
84568.7	3.50941	0.709292	0.0565205	1.73678e-05	8.39427e-07	0.000716723	elef11B_EDJa
84640.1	3.50056	0.709433	0.056493	1.99004e-05	-1.00902e-05	0.000635732	elef11B_EDJa
84711.4	3.44834	0.709381	0.05659	1.29142e-05	1.28585e-05	0.00077871	elef11B_EDJa
84782.8	3.37393	0.709297	0.0565148	9.58897e-06	5.18823e-06	0.000693806	elef11B_EDJa
84854.2	3.33696	0.709617	0.0565402	5.60798e-06	1.70017e-06	0.000665274	elef11B_EDJa
84925.5	3.21904	0.709457	0.0564675	-1.30685e-06	4.00827e-06	0.000807124	elef11B_EDJa
84996.9	3.25269	0.709458	0.0565751	1.37501e-05	1.25469e-05	0.000771491	elef11B_EDJa
85068.3	3.33919	0.709479	0.0565835	1.78302e-06	5.47147e-06	0.00075045	elef11B_EDJa
85139.6	3.33118	0.709476	0.0564635	5.54616e-06	-2.06104e-06	0.000763093	elef11B_EDJa
85211	3.26184	0.709469	0.0566276	1.22047e-05	-9.02449e-06	0.000774896	elef11B_EDJa
85282.4	3.28848	0.709566	0.0564894	-2.59564e-06	2.07548e-06	0.000748794	elef11B_EDJa
85353.7	3.38056	0.709394	0.056531	2.30667e-05	2.79292e-07	0.000746247	elef11B_EDJa
85425.1	3.46391	0.709638	0.0565837	1.38277e-05	1.41431e-06	0.000837026	elef11B_EDJa
85496.5	3.42649	0.709535	0.0565465	6.81591e-06	7.24882e-06	0.000628457	elef11B_EDJa
85567.8	3.2995	0.709542	0.0565104	8.62798e-06	1.37151e-05	0.000844832	elef11B_EDJa
85639.2	3.21782	0.709637	0.0565925	1.09596e-06	-1.10587e-05	0.000809509	elef11B_EDJa
85710.6	3.23685	0.709495	0.0564664	1.99084e-05	1.68006e-05	0.00082804	elef11B_EDJa
85781.9	3.30427	0.709576	0.05648	2.07171e-06	-2.03677e-06	0.000827948	elef11B_EDJa
85853.3	3.36356	0.709334	0.0565527	-1.59584e-06	7.70215e-06	0.00081057	elef11B_EDJa
85924.7	3.52771	0.709488	0.056472	1.19281e-05	9.69459e-06	0.000739356	elef11B_EDJa
85996	3.72433	0.709667	0.0566724	-3.39364e-06	-7.43187e-07	0.000727615	elef11B_EDJa
86067.4	3.80267	0.709538	0.0565347	2.51046e-06	-2.64533e-07	0.000691609	elef11B_EDJa
86138.8	3.93192	0.709597	0.0564843	1.04172e-05	-4.2816e-06	0.000729995	elef11B_EDJa
86210.1	3.96805	0.709478	0.0565851	-3.65615e-06	1.31242e-05	0.000704351	elef11B_EDJa
86281.5	3.88144	0.709733	0.0565561	-1.04056e-06	-2.93091e-06	0.000754812	elef11B_EDJa
86352.9	3.95017	0.709666	0.05662	1.15066e-05	-4.51316e-07	0.000683822	elef11B_EDJa
86424.2	3.92904	0.709462	0.0565121	2.24948e-06	9.27983e-06	0.00076373	elef11B_EDJa
86495.6	3.71014	0.709551	0.0565322	4.34285e-06	1.67322e-05	0.000841174	elef11B_EDJa
86567	3.6046	0.709729	0.0566037	9.64009e-06	-2.51793e-06	0.000857528	elef11B_EDJa
86638.3	3.77419	0.709601	0.0565941	2.20511e-05	-1.0086e-05	0.000753325	elef11B_EDJa
86709.7	3.7633	0.709626	0.0566125	6.62892e-06	1.31877e-05	0.000770232	elef11B_EDJa
86781.1	3.62118	0.709487	0.0565353	9.38195e-06	1.70237e-05	0.000819899	elef11B_EDJa
86852.4	3.60108	0.709551	0.0564986	1.31758e-05	-1.16053e-07	0.000905613	elef11B_EDJa
86923.8	3.75265	0.709641	0.0565437	1.19394e-05	5.06889e-06	0.000809666	elef11B_EDJa
86995.2	3.69043	0.709325	0.0565936	1.66461e-05	2.37063e-06	0.00078681	elef11B_EDJa
87066.5	3.56914	0.709358	0.0564795	-3.00668e-06	4.94241e-06	0.00084486	elef11B_EDJa
87137.9	3.44479	0.709347	0.0565619	1.43112e-05	5.60545e-06	0.000911466	elef11B_EDJa
87209.3	3.29453	0.709467	0.0565276	-3.7428e-06	3.71223e-06	0.0010136	elef11B_EDJa
87280.6	3.13065	0.709333	0.0565976	-6.41171e-06	1.00229e-05	0.000973404	elef11B_EDJa
87352	2.99544	0.709398	0.0565983	1.30813e-05	5.10666e-06	0.00107205	elef11B_EDJa
87423.3	3.00069	0.70949	0.0565572	-8.90509e-06	1.17323e-05	0.00101889	elef11B_EDJa
87494.7	3.03039	0.709611	0.0565431	-1.24496e-07	-1.30121e-05	0.00100967	elef11B_EDJa
87566.1	3.047	0.709497	0.0565852	8.61665e-06	-6.88463e-06	0.000905029	elef11B_EDJa
87637.4	3.07626	0.709543	0.0565661	1.82183e-05	1.11371e-05	0.000900643	elef11B_EDJa
87708.8	2.93329	0.709421	0.0565282	-3.28926e-06	5.94023e-06	0.00105475	elef11B_EDJa
87780.2	2.7807	0.709454	0.0565883	1.0141e-05	1.41337e-06	0.00106309	elef11B_EDJa
87851.5	2.80874	0.709349	0.0565247	1.14225e-05	1.44903e-05	0.000981547	elef11B_EDJa
87922.9	2.85907	0.709479	0.0566369	2.31174e-05	1.48276e-05	0.000932817	elef11B_EDJa
87994.3	2.88523	0.709426	0.0565991	1.41806e-05	-2.93846e-06	0.00100196	elef11B_EDJa
88065.6	2.86696	0.709278	0.0564303	1.12641e-05	2.17794e-06	0.000966972	elef11B_EDJa
88137	2.80501	0.709452	0.0565091	-1.86416e-06	5.17253e-06	0.000971222	elef11B_EDJa
88208.4	2.81442	0.709319	0.0565791	1.29161e-05	1.2252e-05	0.00101167	elef11B_EDJa
88279.7	2.88717	0.709488	0.0565321	9.42217e-06	-1.47759e-06	0.00108439	elef11B_EDJa
88351.1	2.91724	0.709521	0.0565821	1.80865e-05	2.08449e-09	0.000963982	elef11B_EDJa
88422.5	2.88395	0.709607	0.0566876	1.55227e-05	-3.62705e-06	0.000864189	elef11B_EDJa
88493.8	2.79754	0.709254	0.0565703	1.22264e-05	6.04675e-06	0.000976035	elef11B_EDJa
88565.2	2.82529	0.70956	0.0565323	-2.00824e-09	4.16988e-06	0.000982821	elef11B_EDJa
88636.6	2.8672	0.709424	0.0565392	5.09163e-06	1.23006e-05	0.000992997	elef11B_EDJa
88707.9	2.91123	0.709551	0.0565457	-1.92697e-06	-4.83878e-06	0.000949253	elef11B_EDJa
88779.3	2.89029	0.709202	0.0565894	1.42094e-05	6.80625e-06	0.000915413	elef11B_EDJa
88850.7	2.84592	0.709277	0.0565817	-9.04695e-06	4.25365e-06	0.00095532	elef11B_EDJa
88922	2.9308	0.709341	0.0566119	-3.09756e-06	1.54171e-05	0.000943314	elef11B_EDJa
88993.4	3.10158	0.709412	0.0564639	8.06086e-06	4.92363e-06	0.0009122	elef11B_EDJa
89064.8	3.03409	0.70946	0.0565349	1.58222e-05	5.1889e-06	0.000971785	elef11B_EDJa
89136.1	2.78515	0.709346	0.0565989	4.68397e-06	1.56382e-05	0.00173173	elef11B_EDJa
89207.5	2.60187	0.709596	0.0564156	1.211e-05	-7.59704e-06	0.00105862	elef11B_EDJa
89278.9	2.58443	0.709551	0.0565812	5.87982e-06	1.20981e-05	0.00113046	elef11B_EDJa
89350.2	2.54939	0.709428	0.0565822	-1.87863e-06	2.41073e-05	0.00105339	elef11B_EDJa
89421.6	2.50918	0.709704	0.0566142	2.05398e-05	-2.88093e-06	0.00155973	elef11B_EDJa
89493	2.60647	0.709408	0.0565737	-7.56099e-06	-7.34563e-06	0.00110731	elef11B_EDJa
89564.3	2.61168	0.709628	0.0565269	1.07426e-05	-8.28511e-06	0.00107467	elef11B_EDJa
89635.7	2.46853	0.709559	0.0566253	1.51964e-05	-7.0201e-06	0.0010338	elef11B_EDJa
89707.1	2.41083	0.709554	0.0565455	1.16311e-05	-6.68428e-06	0.00107976	elef11B_EDJa
89778.4	2.37066	0.709613	0.0566051	1.10966e-05	2.87297e-05	0.00119304	elef11B_EDJa
89849.8	2.3122	0.70941	0.0566259	-3.63167e-06	-1.81437e-05	0.00118112	elef11B_EDJa
89921.2	2.33257	0.709742	0.0566387	-1.46422e-07	-4.31524e-06	0.00123365	elef11B_EDJa
89992.5	2.39378	0.709605	0.0566037	1.59911e-05	4.3255e-06	0.00117433	elef11B_EDJa
90063.9	2.45305	0.709602	0.056438	-4.38797e-07	1.77979e-05	0.0011037	elef11B_EDJa
90135.3	2.44637	0.709715	0.0565918	1.20202e-05	1.06912e-05	0.0010531	elef11B_EDJa
90206.6	2.44047	0.70943	0.0565623	1.34046e-05	1.58763e-05	0.00113272	elef11B_EDJa
90278	2.49706	0.709663	0.056532	1.01883e-05	-1.15975e-06	0.0010711	elef11B_EDJa
90349.4	2.62282	0.709788	0.0564937	1.84916e-05	5.13876e-06	0.000997135	elef11B_EDJa
90420.7	2.5907	0.709515	0.0565739	2.07178e-06	-2.17659e-06	0.000977093	elef11B_EDJa
90492.1	2.50446	0.709585	0.0565238	2.43529e-05	1.41159e-05	0.00106908	elef11B_EDJa
90563.5	2.55888	0.709515	0.0565527	8.42905e-06	4.87343e-06	0.00112984	elef11B_EDJa
90634.8	2.59225	0.709743	0.056595	1.21586e-05	-1.79792e-05	0.000899065	elef11B_EDJa
90706.2	2.56268	0.709715	0.0564984	1.02849e-05	-3.63844e-06	0.00104598	elef11B_EDJa
90777.6	2.60092	0.709674	0.056592	1.21608e-05	4.69604e-06	0.00105306	elef11B_EDJa
90848.9	2.6419	0.709537	0.0565606	-5.54151e-06	6.91361e-06	0.0010872	elef11B_EDJa
90920.3	2.71822	0.709604	0.0565367	1.73802e-05	6.05486e-06	0.000927247	elef11B_EDJa
90991.6	2.88588	0.709592	0.0565588	1.23798e-06	1.89386e-06	0.000913874	elef11B_EDJa
91063	3.00507	0.709734	0.0565953	-3.39439e-06	5.38327e-06	0.000923258	elef11B_EDJa
91134.4	3.03414	0.7097	0.0565233	4.98569e-06	8.57195e-06	0.000876503	elef11B_EDJa
91205.7	2.98288	0.709478	0.0565835	1.09203e-05	-3.68534e-06	0.000879472	elef11B_EDJa
91277.1	3.01424	0.709485	0.0565908	2.07461e-05	2.2571e-06	0.000864154	elef11B_EDJa
91348.5	3.08674	0.709503	0.0566283	-4.03896e-06	1.00848e-06	0.000876801	elef11B_EDJa
91419.8	3.17997	0.709706	0.0566006	9.06482e-06	3.12643e-06	0.000749503	elef11B_EDJa
91491.2	3.23056	0.709686	0.0565483	7.61351e-06	-1.23097e-05	0.000784186	elef11B_EDJa
91562.6	3.23983	0.709704	0.056493	-4.91966e-06	1.38027e-05	0.000832012	elef11B_EDJa
91633.9	3.21517	0.709583	0.0565461	-1.01459e-05	6.51155e-07	0.000909065	elef11B_EDJa
91705.3	3.09517	0.70974	0.0565874	4.71336e-06	1.92362e-05	0.000914343	elef11B_EDJa
91776.7	3.00199	0.709351	0.0565739	1.33018e-05	1.74469e-05	0.000995568	elef11B_EDJa
91848	3.13794	0.709618	0.0564475	1.66707e-06	6.07352e-06	0.000836632	elef11B_EDJa
91919.4	3.38897	0.709552	0.0564917	4.33754e-06	1.052e-05	0.000819152	elef11B_EDJa
91990.8	3.48718	0.709622	0.0565089	1.40683e-05	-2.77159e-06	0.000729489	elef11B_EDJa
92062.1	3.54321	0.709659	0.0565636	1.47059e-05	8.73092e-06	0.000796101	elef11B_EDJa
92133.5	3.45321	0.709593	0.0566078	1.75073e-05	-9.1466e-07	0.000701062	elef11B_EDJa
92204.9	3.46095	0.709477	0.0566115	6.78631e-06	2.51208e-05	0.000815892	elef11B_EDJa
92276.2	3.5531	0.709557	0.0565409	-7.98588e-06	-1.37791e-06	0.000850153	elef11B_EDJa
92347.6	3.52186	0.709434	0.0565614	2.02458e-05	-5.81592e-06	0.000792757	elef11B_EDJa
92419	3.6196	0.70951	0.05657	-4.4277e-06	6.95248e-06	0.000867294	elef11B_EDJa
92490.3	3.70865	0.709426	0.0565154	7.44314e-06	9.59771e-06	0.000862172	elef11B_EDJa
92561.7	3.81399	0.70953	0.0565868	2.29371e-05	8.31829e-06	0.000801704	elef11B_EDJa
92633.1	3.86037	0.709437	0.056569	7.54915e-06	-8.32054e-06	0.000820139	elef11B_EDJa
92704.4	3.89802	0.70925	0.0565584	1.42868e-05	8.32336e-06	0.000898441	elef11B_EDJa
92775.8	3.97422	0.709292	0.056544	1.77989e-07	5.81803e-07	0.000897113	elef11B_EDJa
92847.2	4.09891	0.70914	0.0564892	1.56097e-05	1.09825e-05	0.000860075	elef11B_EDJa
92918.5	4.23533	0.709324	0.0565676	8.34517e-06	1.59532e-05	0.000837733	elef11B_EDJa
92989.9	4.31829	0.709091	0.0565484	1.98424e-06	-1.05435e-05	0.000843593	elef11B_EDJa
93061.3	4.30427	0.709256	0.0564833	-1.99298e-06	9.59799e-06	0.000878825	elef11B_EDJa
93132.6	4.319	0.709188	0.0565621	9.16271e-06	-8.4975e-06	0.000816727	elef11B_EDJa
93204	4.31443	0.709422	0.0565855	7.43908e-06	7.2708e-06	0.000794636	elef11B_EDJa
93275.4	4.31767	0.709147	0.0565216	9.3235e-06	5.55396e-06	0.000810816	elef11B_EDJa
93346.7	4.37171	0.709332	0.0565468	8.52982e-06	3.52903e-06	0.000878726	elef11B_EDJa
93418.1	4.29147	0.709202	0.0565244	7.13756e-06	-1.0834e-06	0.000878177	elef11B_EDJa
93489.5	4.23968	0.709281	0.0565328	1.04075e-05	8.35435e-06	0.000875637	elef11B_EDJa
93560.8	4.17683	0.709126	0.0565449	1.20265e-05	5.23777e-06	0.000896837	elef11B_EDJa
93632.2	4.09666	0.709208	0.0565968	-4.09994e-06	-4.84984e-06	0.000859847	elef11B_EDJa
93703.6	4.02809	0.709398	0.0566524	4.92631e-06	1.55069e-06	0.000943317	elef11B_EDJa
93774.9	3.95172	0.709171	0.0565297	1.29988e-05	3.23923e-06	0.000927868	elef11B_EDJa
93846.3	3.96266	0.709012	0.0564953	1.21161e-05	-8.82061e-09	0.000940737	elef11B_EDJa
93917.7	3.90782	0.708941	0.0565967	1.97461e-06	1.62347e-06	0.00101052	elef11B_EDJa
93989	3.90223	0.709189	0.0566201	-7.98885e-06	7.96019e-06	0.000886956	elef11B_EDJa
94060.4	3.87395	0.709238	0.0565486	8.88871e-06	4.0082e-06	0.000912028	elef11B_EDJa
94131.8	3.79845	0.709091	0.0565909	5.72126e-06	7.8956e-06	0.000966566	elef11B_EDJa
94203.1	3.76783	0.709097	0.0565956	1.80863e-05	1.25008e-05	0.00100104	elef11B_EDJa
94274.5	3.81765	0.70919	0.0565385	2.18166e-06	1.54485e-05	0.000884245	elef11B_EDJa
94345.9	3.8453	0.709229	0.0565904	2.71985e-07	-4.37913e-06	0.000915478	elef11B_EDJa
94417.2	3.80288	0.709145	0.056587	1.95726e-05	-1.78732e-06	0.000889855	elef11B_EDJa
94488.6	3.79908	0.709214	0.056539	9.52181e-06	4.78848e-06	0.000922341	elef11B_EDJa
94559.9	3.75892	0.7093	0.0565028	-2.0528e-06	4.7345e-06	0.000913206	elef11B_EDJa
94631.3	3.69695	0.709197	0.056576	-1.02521e-06	1.01612e-05	0.0008973	elef11B_EDJa
94702.7	3.61362	0.709045	0.0565621	1.10541e-05	9.22855e-06	0.000842819	elef11B_EDJa
94774	3.4999	0.709183	0.0565639	1.29653e-05	2.39044e-05	0.00092113	elef11B_EDJa
94845.4	3.48729	0.709455	0.0565262	-1.11939e-06	1.27942e-05	0.000883827	elef11B_EDJa
94916.8	3.39776	0.709361	0.0565713	6.08074e-06	2.50076e-05	0.000944435	elef11B_EDJa
94988.1	3.28225	0.709396	0.0566365	-1.16528e-05	-1.85479e-06	0.000901048	elef11B_EDJa
95059.5	3.30963	0.709137	0.0565574	-3.73555e-06	2.05867e-05	0.000973427	elef11B_EDJa
95130.9	3.44285	0.709408	0.0565282	1.27487e-05	-7.54711e-07	0.000931392	elef11B_EDJa
95202.2	3.49534	0.709271	0.0565518	1.16724e-05	5.19203e-06	0.000875318	elef11B_EDJa
95273.6	3.57874	0.709333	0.0564688	1.25917e-05	1.15341e-05	0.000863297	elef11B_EDJa
95345	3.66754	0.709281	0.0566369	3.09213e-07	4.29075e-06	0.000843158	elef11B_EDJa
95416.3	3.66642	0.709221	0.0565929	-2.52421e-06	9.14862e-07	0.000934109	elef11B_EDJa
95487.7	3.62267	0.709253	0.0565559	3.16722e-06	-1.73635e-06	0.000920996	elef11B_EDJa
95559.1	3.66858	0.709302	0.0566523	9.36705e-06	-1.48082e-06	0.00090754	elef11B_EDJa
95630.4	3.65269	0.709085	0.0565769	-4.74121e-06	-3.78394e-06	0.000897879	elef11B_EDJa
95701.8	3.51438	0.709275	0.0564935	1.585e-05	-4.29804e-06	0.000867499	elef11B_EDJa
95773.2	3.48031	0.709071	0.0565943	-1.33529e-06	-4.11976e-06	0.000892335	elef11B_EDJa
95844.5	3.39858	0.70935	0.0565242	1.37271e-05	-9.38781e-06	0.000899967	elef11B_EDJa
95915.9	3.34319	0.709504	0.0565276	1.50621e-05	1.87856e-05	0.000844082	elef11B_EDJa
95987.3	3.36519	0.709285	0.0565511	-3.54421e-06	1.06351e-05	0.000840918	elef11B_EDJa
96058.6	3.42947	0.709191	0.0565799	1.04608e-05	9.45727e-06	0.000862927	elef11B_EDJa
96130	3.39214	0.709312	0.0565475	-4.13186e-06	-3.56042e-06	0.000854981	elef11B_EDJa
96201.4	3.37163	0.709334	0.0565651	-3.92577e-06	-7.4196e-06	0.000864035	elef11B_EDJa
96272.7	3.43615	0.709378	0.0565707	5.29285e-06	-2.7135e-06	0.000763272	elef11B_EDJa
96344.1	3.47072	0.709451	0.0565906	-1.2675e-05	-3.18376e-06	0.000713851	elef11B_EDJa
96415.5	3.5051	0.709103	0.0565431	2.22056e-05	1.02994e-05	0.000789338	elef11B_EDJa
96486.8	3.48471	0.709109	0.0565389	1.19186e-05	5.09071e-06	0.000795316	elef11B_EDJa
96558.2	3.48014	0.709332	0.0564851	1.61028e-05	-8.43229e-07	0.000743277	elef11B_EDJa
96629.6	3.47946	0.709411	0.0565621	-6.96528e-06	4.52322e-06	0.000780275	elef11B_EDJa
96700.9	3.47758	0.709303	0.0565242	6.64242e-06	6.20718e-06	0.000663357	elef11B_EDJa
96772.3	3.48611	0.70923	0.0564859	2.24536e-05	7.56799e-06	0.000707387	elef11B_EDJa
96843.7	3.51778	0.709209	0.0565108	1.98818e-05	2.29546e-07	0.000698296	elef11B_EDJa
96915	3.57645	0.709139	0.0565328	1.81066e-05	4.37593e-08	0.000746324	elef11B_EDJa
96986.4	3.63524	0.709326	0.0566093	8.71583e-06	6.73291e-06	0.000652764	elef11B_EDJa
97057.8	3.69063	0.709214	0.0564872	-2.1767e-06	2.73254e-06	0.000658932	elef11B_EDJa
97129.1	3.71372	0.709259	0.0565941	9.16664e-06	5.25969e-06	0.000620724	elef11B_EDJa
97200.5	3.78485	0.709325	0.0564964	4.78496e-06	-2.16836e-06	0.00061848	elef11B_EDJa
97271.9	3.68748	0.709107	0.0564862	7.06018e-06	-1.09327e-05	0.00064435	elef11B_EDJa
97343.2	3.76943	0.709267	0.0566085	1.1233e-05	3.49079e-06	0.00065957	elef11B_EDJa
97414.6	3.70987	0.709379	0.0564905	2.73743e-07	2.16856e-06	0.000541919	elef11B_EDJa
97486	3.81444	0.709315	0.0565549	1.50622e-05	6.73134e-06	0.000632829	elef11B_EDJa
97557.3	3.95897	0.709233	0.0565286	1.4498e-06	-1.02284e-05	0.000651399	elef11B_EDJa
97628.7	3.94249	0.709187	0.0566114	2.04447e-05	1.60329e-05	0.000643836	elef11B_EDJa
97700.1	3.8635	0.709108	0.0564877	-1.26454e-05	2.50293e-06	0.000669981	elef11B_EDJa
97771.4	3.83593	0.709264	0.0565838	6.816e-06	8.26235e-06	0.000676905	elef11B_EDJa
97842.8	3.99542	0.709151	0.0565105	1.70212e-05	5.19634e-06	0.000662783	elef11B_EDJa
97914.2	4.04721	0.709401	0.0564949	1.1639e-05	-2.00996e-06	0.000588888	elef11B_EDJa
97985.5	3.99569	0.709242	0.0565745	6.16693e-06	4.38858e-06	0.000640256	elef11B_EDJa
98056.9	3.89084	0.709209	0.0565474	1.72088e-06	2.46115e-06	0.000641794	elef11B_EDJa
98128.2	3.87235	0.709199	0.0565759	2.19622e-07	9.01148e-06	0.000630803	elef11B_EDJa
98199.6	3.98899	0.709223	0.056604	1.21519e-05	2.27859e-06	0.000626476	elef11B_EDJa
98271	4.09093	0.709289	0.0565645	1.60381e-05	-7.9109e-06	0.000596303	elef11B_EDJa
98342.3	4.07612	0.709332	0.0565655	6.65979e-06	7.14304e-06	0.000594285	elef11B_EDJa
98413.7	3.99034	0.70928	0.0564838	1.24414e-05	6.35493e-06	0.000598458	elef11B_EDJa
98485.1	3.85509	0.709387	0.0564856	1.11194e-05	-4.2734e-06	0.000678484	elef11B_EDJa
98556.4	3.78746	0.709311	0.0565745	1.00307e-05	-1.7997e-06	0.00069579	elef11B_EDJa
98627.8	3.80545	0.70928	0.0566148	6.46229e-06	-9.67779e-06	0.000623349	elef11B_EDJa
98699.2	3.86671	0.70936	0.0565826	6.83598e-06	4.06266e-06	0.000700424	elef11B_EDJa
98770.5	3.87616	0.709257	0.0566095	9.09778e-06	1.63771e-05	0.000624716	elef11B_EDJa
98841.9	3.8432	0.709302	0.0565271	9.80294e-06	-1.34219e-06	0.00066627	elef11B_EDJa
98913.3	3.85277	0.70933	0.0564915	1.15266e-05	9.48859e-06	0.000663942	elef11B_EDJa
98984.6	3.74839	0.709331	0.0566156	-3.26834e-06	-7.65524e-06	0.00066206	elef11B_EDJa
99056	3.52779	0.709264	0.0565716	1.47607e-05	1.03056e-05	0.000642438	elef11B_EDJa
99127.4	3.31193	0.709215	0.0565188	7.10574e-06	-5.56623e-06	0.000721262	elef11B_EDJa
99198.7	3.14716	0.709254	0.0565069	2.30501e-05	5.07058e-06	0.000818729	elef11B_EDJa
99270.1	3.0633	0.709278	0.0565656	-7.16536e-06	-1.55143e-06	0.000801641	elef11B_EDJa
99341.5	2.99926	0.709363	0.0565075	-3.41718e-06	1.80362e-05	0.00094576	elef11B_EDJa
99412.8	2.92831	0.709253	0.0564939	1.61743e-05	4.56199e-06	0.000924438	elef11B_EDJa
99484.2	2.88849	0.709397	0.0566715	3.52541e-06	1.86651e-05	0.000908329	elef11B_EDJa
99555.6	2.85221	0.709323	0.0565835	1.65583e-05	1.20423e-05	0.000780401	elef11B_EDJa
99626.9	2.88081	0.709349	0.0565426	2.27237e-05	2.53317e-05	0.000801816	elef11B_EDJa
99698.3	2.89626	0.709298	0.0565575	1.44441e-05	1.6348e-05	0.000943949	elef11B_EDJa
99769.7	2.90918	0.709445	0.0565627	2.34067e-05	3.04368e-05	0.00083044	elef11B_EDJa
99841	2.92495	0.709397	0.0565411	7.33404e-06	-7.79675e-06	0.00087556	elef11B_EDJa
99912.4	2.95286	0.709421	0.0564848	-1.17646e-06	-2.83235e-07	0.00082482	elef11B_EDJa
99983.8	3.03163	0.709476	0.0565087	1.8111e-05	-1.02642e-05	0.000724571	elef11B_EDJa
100055	3.1159	0.709232	0.0565203	1.30751e-05	1.26418e-05	0.000798123	elef11B_EDJa
100126	3.19262	0.709483	0.0565248	9.90797e-06	-5.81686e-06	0.000690722	elef11B_EDJa
100198	3.26233	0.709418	0.0565549	4.39413e-06	3.43063e-06	0.000705857	elef11B_EDJa
100269	3.24071	0.709347	0.0565101	-4.74926e-06	3.37435e-06	0.000754125	elef11B_EDJa
100341	3.18436	0.709341	0.0566294	1.22277e-05	1.31341e-05	0.00073948	elef11B_EDJa
100412	3.14702	0.709563	0.0564263	1.3028e-05	1.54778e-05	0.000758526	elef11B_EDJa
100483	3.14278	0.709344	0.056493	8.95635e-06	-1.93023e-06	0.000841321	elef11B_EDJa
100555	3.11678	0.709458	0.056525	1.89818e-06	3.37156e-06	0.000784437	elef11B_EDJa
100626	3.17897	0.709377	0.0565376	6.32914e-06	8.51674e-06	0.000806613	elef11B_EDJa
100697	3.2577	0.709463	0.0564981	3.97409e-06	-1.56899e-06	0.000694853	elef11B_EDJa
100769	3.23946	0.709491	0.0566416	-4.62094e-06	1.66089e-05	0.000712448	elef11B_EDJa
100840	3.11831	0.709308	0.0566569	1.0351e-05	-7.33492e-06	0.000782047	elef11B_EDJa
100912	3.10905	0.709321	0.0566438	1.22834e-05	-3.20267e-06	0.000780119	elef11B_EDJa
100983	3.12184	0.709472	0.0564951	9.28835e-06	1.07097e-05	0.000737631	elef11B_EDJa
101054	3.08974	0.709189	0.0564831	1.40291e-05	3.66875e-06	0.000751705	elef11B_EDJa
101126	3.04227	0.709451	0.0565059	1.96633e-06	6.41302e-07	0.000810405	elef11B_EDJa
101197	3.00503	0.709472	0.0565262	-5.51633e-06	-3.39535e-06	0.000743793	elef11B_EDJa
101268	2.99066	0.709209	0.0564809	-9.36859e-06	-1.73342e-05	0.000820846	elef11B_EDJa
101340	3.00154	0.709253	0.0565309	4.61025e-06	3.60796e-06	0.00079973	elef11B_EDJa
101411	2.94516	0.709467	0.0564218	8.45105e-06	2.96077e-06	0.000837312	elef11B_EDJa
101482	2.95481	0.709389	0.0566153	1.10754e-05	-1.28271e-06	0.000771906	elef11B_EDJa
101554	3.00592	0.709348	0.0566287	1.668e-05	2.22849e-05	0.000814693	elef11B_EDJa
101625	3.02998	0.709292	0.0565264	1.09306e-05	1.34262e-05	0.000697457	elef11B_EDJa
101697	3.03381	0.709382	0.0565139	5.02687e-06	1.38378e-05	0.000788699	elef11B_EDJa
101768	3.03071	0.709456	0.0565177	9.57595e-06	-1.40512e-06	0.000876301	elef11B_EDJa
101839	3.08228	0.709427	0.0565612	7.17151e-06	1.4688e-05	0.000724826	elef11B_EDJa
101911	3.08463	0.709396	0.056583	1.13941e-05	-2.94734e-06	0.00072922	elef11B_EDJa
101982	3.03949	0.70948	0.0564827	1.66298e-05	1.58388e-06	0.000755861	elef11B_EDJa
102053	2.98168	0.709299	0.0566618	1.97233e-06	1.07534e-05	0.000861035	elef11B_EDJa
102125	2.85743	0.709422	0.0565226	1.34615e-05	7.89812e-06	0.000865721	elef11B_EDJa
102196	2.75014	0.709525	0.0565795	-9.68175e-07	1.66991e-05	0.000821243	elef11B_EDJa
102267	2.73712	0.709444	0.0565208	-7.67321e-07	-1.29374e-06	0.000780046	elef11B_EDJa
102339	2.79991	0.709536	0.056648	1.52105e-05	1.95631e-05	0.000858641	elef11B_EDJa
102410	2.80191	0.709589	0.0565562	3.26123e-07	-1.08766e-05	0.000865813	elef11B_EDJa
102482	2.83587	0.709583	0.0564651	-1.2784e-05	1.54682e-05	0.000822491	elef11B_EDJa
102553	2.83483	0.709503	0.056601	5.53894e-06	1.93937e-05	0.000924514	elef11B_EDJa
102624	2.89563	0.709488	0.0565146	2.49245e-06	2.34467e-06	0.000833606	elef11B_EDJa
102696	2.94073	0.709363	0.0564818	1.35933e-05	1.62695e-05	0.000822526	elef11B_EDJa
102767	2.95751	0.709393	0.0565786	3.80931e-06	-1.43404e-06	0.000823712	elef11B_EDJa
102838	2.88852	0.709587	0.0565757	1.59423e-05	5.10105e-06	0.000986514	elef11B_EDJa
102910	2.82764	0.709511	0.0564986	-3.05725e-07	-1.01868e-05	0.000874826	elef11B_EDJa
102981	2.83979	0.709489	0.056524	1.62494e-05	4.95438e-06	0.000896195	elef11B_EDJa
103053	2.89386	0.70969	0.0565895	9.42315e-06	4.99803e-06	0.000918756	elef11B_EDJa
103124	2.93872	0.709453	0.0566169	-7.08551e-06	-4.7399e-06	0.000914654	elef11B_EDJa
103195	2.92304	0.709477	0.0566031	3.69756e-06	1.43577e-05	0.000916913	elef11B_EDJa
103267	2.87482	0.70973	0.0565911	3.6146e-05	3.06845e-06	0.000918529	elef11B_EDJa
103338	2.82642	0.709552	0.0565454	-7.15723e-06	-3.29819e-06	0.000887974	elef11B_EDJa
103409	2.82603	0.70959	0.0564791	-1.25102e-05	-1.02772e-06	0.000986356	elef11B_EDJa
103481	2.87591	0.709585	0.0565576	2.26723e-05	5.53092e-06	0.000976733	elef11B_EDJa
103552	2.85943	0.709294	0.0565046	-1.07415e-06	-4.40424e-06	0.000890727	elef11B_EDJa
103623	2.69475	0.709481	0.0565862	1.56712e-06	-8.70745e-08	0.000938761	elef11B_EDJa
103695	2.65372	0.709534	0.0565951	1.97047e-05	7.75067e-06	0.00101971	elef11B_EDJa
103766	2.57678	0.709487	0.0565597	9.37794e-06	-4.60026e-06	0.00105729	elef11B_EDJa
103838	2.50385	0.709526	0.0565442	-2.0442e-05	-8.34068e-06	0.00103834	elef11B_EDJa
103909	2.50636	0.709657	0.0565042	-3.59888e-06	1.62511e-05	0.000999013	elef11B_EDJa
103980	2.4953	0.709508	0.0565304	3.17346e-05	-1.84982e-06	0.00102071	elef11B_EDJa
104052	2.49203	0.70958	0.0566149	1.5765e-05	-3.14152e-06	0.00108557	elef11B_EDJa
104123	2.5269	0.709444	0.056527	1.09859e-05	8.17081e-06	0.00102549	elef11B_EDJa
104194	2.55463	0.709409	0.0565507	-1.29257e-05	-5.39288e-06	0.00108189	elef11B_EDJa
104266	2.58048	0.709707	0.0565395	-4.77989e-06	9.96653e-06	0.00104796	elef11B_EDJa
104337	2.5929	0.709603	0.056489	1.01739e-05	-5.91579e-06	0.000908167	elef11B_EDJa
104408	2.66373	0.709505	0.0565142	1.12563e-05	1.08052e-07	0.000940923	elef11B_EDJa
104480	2.67117	0.709565	0.0565678	3.79136e-05	5.42229e-06	0.000932086	elef11B_EDJa
104551	2.73354	0.709346	0.056557	-1.01651e-05	-6.94766e-06	0.000991128	elef11B_EDJa
104623	2.7932	0.70959	0.056577	6.66753e-06	3.9729e-06	0.000850792	elef11B_EDJa
104694	2.67259	0.709536	0.0564947	2.53061e-05	7.71934e-07	0.000951878	elef11B_EDJa
104765	2.53157	0.709356	0.0565411	-2.71844e-06	-1.05427e-05	0.00105431	elef11B_EDJa
104837	2.48896	0.709647	0.0564882	1.94138e-05	2.27127e-05	0.000971914	elef11B_EDJa
104908	2.51568	0.709398	0.0566494	1.26539e-05	4.04631e-06	0.00106607	elef11B_EDJa
104979	2.48004	0.709521	0.0565483	1.00078e-05	3.23387e-06	0.00107568	elef11B_EDJa

## Sheet: elef2719A
μm	88Sr (V)	87Sr/86Sr	84Sr/86Sr	86.386/86Sr	83.625/86Sr	85Rb/86Sr	sample
0	4.61481	0.714166	0.0566475	7.22844e-06	-2.48217e-06	0.00480262	elef2719A_EDJa
104.925	4.49602	0.713947	0.0566656	2.05037e-05	6.63049e-06	0.00489683	elef2719A_EDJa
209.85	4.51526	0.714027	0.0565898	6.99981e-06	-3.43319e-07	0.00488465	elef2719A_EDJa
314.775	4.51439	0.714022	0.0565227	6.3756e-06	-4.06633e-06	0.00481058	elef2719A_EDJa
419.7	4.48556	0.713967	0.056597	5.69587e-06	3.68168e-06	0.0047154	elef2719A_EDJa
524.625	4.47663	0.714169	0.0565605	1.31957e-05	1.19991e-05	0.00483098	elef2719A_EDJa
629.55	4.49128	0.714173	0.0565809	-7.17351e-06	1.47215e-06	0.00478632	elef2719A_EDJa
734.475	4.53425	0.714025	0.0565105	5.7586e-06	1.62074e-06	0.00479924	elef2719A_EDJa
839.4	4.53292	0.714161	0.0565724	1.46168e-06	2.66323e-06	0.0048809	elef2719A_EDJa
944.325	4.67634	0.714244	0.056613	4.04831e-06	9.07245e-06	0.00490948	elef2719A_EDJa
1049.25	4.62527	0.714571	0.0566282	8.97182e-06	-4.41505e-06	0.00487144	elef2719A_EDJa
1154.18	4.58089	0.714769	0.0566469	6.9902e-06	3.81416e-06	0.00495771	elef2719A_EDJa
1259.1	4.57469	0.714753	0.0566634	1.06204e-05	2.73873e-06	0.00498955	elef2719A_EDJa
1364.03	4.59845	0.71492	0.0565203	5.39295e-07	-4.35761e-06	0.00514854	elef2719A_EDJa
1468.95	4.65206	0.714755	0.0565741	4.78633e-06	4.46466e-06	0.0050246	elef2719A_EDJa
1573.88	4.70683	0.714367	0.0565694	1.15627e-05	4.05007e-06	0.0046844	elef2719A_EDJa
1678.8	4.66477	0.714147	0.0566542	2.24919e-06	-3.81756e-06	0.00435964	elef2719A_EDJa
1783.73	4.62067	0.714034	0.0566136	1.60513e-05	4.40948e-06	0.00443731	elef2719A_EDJa
1888.65	4.60588	0.714073	0.0565732	9.02355e-06	5.2043e-06	0.00458968	elef2719A_EDJa
1993.58	4.61172	0.714014	0.0565928	-1.84658e-07	2.09331e-06	0.00445742	elef2719A_EDJa
2098.5	4.60692	0.71399	0.0566317	1.80014e-05	3.32911e-06	0.00454414	elef2719A_EDJa
2203.43	4.54701	0.71374	0.0566578	-3.90023e-06	6.942e-06	0.0043731	elef2719A_EDJa
2308.35	4.44355	0.713313	0.0566664	6.79428e-06	-1.30058e-06	0.00439704	elef2719A_EDJa
2413.28	4.49205	0.71344	0.0565749	1.48181e-05	2.11132e-07	0.00435412	elef2719A_EDJa
2518.2	4.47627	0.713399	0.0565992	-5.15886e-06	-4.76644e-07	0.00441292	elef2719A_EDJa
2623.13	4.48269	0.713384	0.0565575	2.57998e-05	1.20782e-05	0.00425718	elef2719A_EDJa
2728.05	4.52491	0.713294	0.0566214	6.35242e-06	1.1793e-06	0.00429675	elef2719A_EDJa
2832.98	4.56775	0.713469	0.0565606	2.61791e-05	-5.07636e-07	0.00434215	elef2719A_EDJa
2937.9	4.61466	0.713478	0.0565695	1.29468e-05	6.4689e-06	0.00437581	elef2719A_EDJa
3042.83	4.63082	0.713358	0.0565656	1.06782e-05	-6.32269e-06	0.00437742	elef2719A_EDJa
3147.75	4.68515	0.71335	0.0566751	5.16711e-06	8.08022e-06	0.00442413	elef2719A_EDJa
3252.68	4.7159	0.713433	0.0565592	1.69666e-05	-6.78936e-06	0.00446351	elef2719A_EDJa
3357.6	4.77368	0.713486	0.0565921	-1.10163e-05	5.26245e-06	0.00432187	elef2719A_EDJa
3462.53	4.88238	0.713563	0.0565669	2.49207e-06	3.04242e-06	0.00425097	elef2719A_EDJa
3567.45	5.11069	0.713323	0.0566237	-5.15871e-06	-6.36711e-06	0.00406988	elef2719A_EDJa
3672.38	5.33745	0.713309	0.0565552	1.0509e-05	5.63777e-07	0.0038663	elef2719A_EDJa
3777.3	5.40612	0.713473	0.0566045	9.54895e-06	-2.31173e-06	0.00392671	elef2719A_EDJa
3882.23	5.46628	0.713426	0.0565367	4.5226e-06	3.6476e-06	0.00402743	elef2719A_EDJa
3987.15	5.8932	0.71357	0.0566139	6.52912e-06	-2.10503e-06	0.00377552	elef2719A_EDJa
4092.08	5.85214	0.713493	0.0565435	1.25676e-05	-5.14501e-06	0.00386952	elef2719A_EDJa
4197	5.87285	0.713727	0.0565973	1.21688e-05	-8.55709e-07	0.00390657	elef2719A_EDJa
4301.93	6.03572	0.713811	0.0566076	7.86502e-06	-1.89569e-06	0.00400434	elef2719A_EDJa
4406.85	5.85956	0.713938	0.0565681	1.26856e-05	8.95386e-06	0.00432478	elef2719A_EDJa
4511.78	5.75289	0.714108	0.0566253	7.79944e-06	2.46596e-06	0.00445265	elef2719A_EDJa
4616.7	5.83942	0.714013	0.0565648	-1.52483e-07	9.57455e-06	0.00432714	elef2719A_EDJa
4721.63	5.9921	0.713795	0.0565226	4.76168e-06	2.21229e-06	0.00417148	elef2719A_EDJa
4826.55	5.84699	0.713885	0.0565261	2.15966e-05	7.3683e-06	0.00424124	elef2719A_EDJa
4931.48	5.878	0.714036	0.0566157	-2.41403e-06	-9.97103e-07	0.00419329	elef2719A_EDJa
5036.4	5.88857	0.713905	0.0565498	1.19844e-05	-5.3455e-06	0.00422124	elef2719A_EDJa
5141.33	5.96013	0.71388	0.0565864	1.07721e-05	7.54749e-06	0.00413937	elef2719A_EDJa
5246.25	5.88025	0.71399	0.0565929	1.45898e-05	9.57806e-07	0.00428079	elef2719A_EDJa
5351.18	6.0142	0.713865	0.0565862	6.53573e-06	-4.71326e-08	0.00413632	elef2719A_EDJa
5456.1	5.98474	0.713955	0.0565565	4.19875e-06	-4.4921e-06	0.00426816	elef2719A_EDJa
5561.03	6.02888	0.713928	0.0565559	-5.29316e-06	2.11603e-07	0.00422763	elef2719A_EDJa
5665.95	5.99313	0.714048	0.0566175	9.13e-06	4.22292e-06	0.00437615	elef2719A_EDJa
5770.88	5.95363	0.714001	0.0565328	3.78318e-06	4.94912e-07	0.00438911	elef2719A_EDJa
5875.8	5.85939	0.713839	0.0565247	-1.07771e-06	7.92179e-07	0.00441031	elef2719A_EDJa
5980.73	5.7702	0.714074	0.0566082	4.73175e-06	2.99624e-06	0.00448677	elef2719A_EDJa
6085.65	5.69616	0.71423	0.0565822	9.64542e-06	-1.54952e-06	0.00452103	elef2719A_EDJa
6190.58	5.72015	0.71396	0.0565924	7.96904e-06	3.54561e-07	0.00450653	elef2719A_EDJa
6295.5	5.77129	0.713962	0.0565556	1.64032e-05	6.55264e-06	0.00452731	elef2719A_EDJa
6400.43	5.80379	0.713942	0.0565008	9.401e-06	-3.13964e-06	0.00452094	elef2719A_EDJa
6505.35	5.87774	0.713755	0.0565303	1.64826e-05	-1.92037e-06	0.00438413	elef2719A_EDJa
6610.28	5.84494	0.713785	0.0565868	4.8496e-06	4.44228e-06	0.00431219	elef2719A_EDJa
6715.2	5.64353	0.714017	0.0565157	1.36166e-05	6.49165e-07	0.004612	elef2719A_EDJa
6820.13	5.60386	0.714157	0.0565859	9.53177e-06	-3.49904e-06	0.00466598	elef2719A_EDJa
6925.05	5.58699	0.714117	0.0566194	5.21709e-07	-1.1966e-06	0.00464919	elef2719A_EDJa
7029.98	5.49748	0.714143	0.056566	1.00536e-05	5.62349e-06	0.00491407	elef2719A_EDJa
7134.9	5.56169	0.714157	0.0566281	9.69165e-06	3.57825e-08	0.00495458	elef2719A_EDJa
7239.83	5.48638	0.71442	0.0565203	3.4689e-06	8.26568e-06	0.00520777	elef2719A_EDJa
7344.75	5.52434	0.714231	0.0565457	3.10319e-06	-4.12408e-06	0.00507708	elef2719A_EDJa
7449.68	5.40589	0.714322	0.0565445	1.58449e-05	-1.56756e-06	0.00512732	elef2719A_EDJa
7554.6	5.17499	0.714559	0.0565917	-5.367e-07	4.59943e-06	0.00531596	elef2719A_EDJa
7659.53	5.09817	0.714677	0.0566442	8.64405e-06	1.0645e-05	0.00528289	elef2719A_EDJa
7764.45	5.08286	0.714564	0.0566027	8.63508e-06	-2.24288e-06	0.00521537	elef2719A_EDJa
7869.38	5.11284	0.714691	0.0564866	1.65583e-05	-6.59009e-07	0.00523917	elef2719A_EDJa
7974.3	5.15152	0.714837	0.0565261	-6.65335e-07	-3.80305e-06	0.00527007	elef2719A_EDJa
8079.23	5.07716	0.714624	0.0565259	3.46359e-06	4.16317e-06	0.00532983	elef2719A_EDJa
8184.15	5.06905	0.714778	0.0565168	7.28568e-06	4.87928e-06	0.00540396	elef2719A_EDJa
8289.08	5.04712	0.714825	0.0565657	-1.27845e-06	4.65753e-06	0.00561217	elef2719A_EDJa
8394	5.12072	0.714753	0.0566312	4.86342e-06	-2.44294e-06	0.00556844	elef2719A_EDJa
8498.93	5.31197	0.7147	0.0565631	7.72806e-06	5.38532e-06	0.00542966	elef2719A_EDJa
8603.85	5.52746	0.714186	0.0565899	-2.79715e-07	6.12973e-06	0.0051344	elef2719A_EDJa
8708.78	6.00027	0.713958	0.0565637	9.36872e-06	4.12765e-06	0.00514622	elef2719A_EDJa
8813.7	6.24261	0.713876	0.0565623	3.45345e-06	-3.48951e-06	0.00505582	elef2719A_EDJa
8918.63	6.15731	0.713795	0.0566038	4.5266e-06	-1.24092e-06	0.00505891	elef2719A_EDJa
9023.55	6.06647	0.713976	0.0565604	4.7286e-06	5.86756e-06	0.00527566	elef2719A_EDJa
9128.48	6.12796	0.713814	0.0565682	9.49242e-06	6.43647e-06	0.00514755	elef2719A_EDJa
9233.4	6.2406	0.71363	0.0565827	2.30213e-06	-2.5983e-06	0.00490821	elef2719A_EDJa
9338.33	6.26664	0.713579	0.0565618	6.70669e-06	6.49511e-06	0.00502799	elef2719A_EDJa
9443.25	6.22307	0.713485	0.0566109	-2.52517e-06	-5.47324e-06	0.00506926	elef2719A_EDJa
9548.18	5.96291	0.713827	0.0565074	4.90253e-06	-8.42587e-06	0.00536616	elef2719A_EDJa
9653.1	6.11362	0.713653	0.0565882	3.31968e-06	-2.45568e-06	0.00528837	elef2719A_EDJa
9758.03	6.2118	0.713779	0.0565836	1.34138e-05	2.54011e-06	0.00520586	elef2719A_EDJa
9862.95	6.47718	0.713603	0.0565305	4.64435e-06	2.79906e-06	0.00501815	elef2719A_EDJa
9967.88	6.62925	0.713486	0.0566341	8.00572e-07	2.7658e-06	0.00482882	elef2719A_EDJa
10072.8	6.35334	0.713505	0.0565349	2.09653e-05	5.5885e-06	0.0048812	elef2719A_EDJa
10177.7	6.1209	0.713601	0.0565862	-6.62947e-06	6.17477e-06	0.00496287	elef2719A_EDJa
10282.7	5.99849	0.713579	0.0565529	6.4452e-06	-6.16227e-07	0.00495524	elef2719A_EDJa
10387.6	5.52224	0.713777	0.0565271	-2.06777e-06	5.04713e-06	0.00519816	elef2719A_EDJa
10492.5	5.51851	0.713391	0.0565219	-5.25514e-06	2.20294e-06	0.00512226	elef2719A_EDJa
10597.4	5.77087	0.713312	0.0565812	-4.27628e-07	-1.31039e-06	0.00502769	elef2719A_EDJa
10702.4	6.03255	0.713104	0.0565788	6.04762e-06	1.66723e-06	0.00476151	elef2719A_EDJa
10807.3	5.84079	0.713216	0.0565586	-9.64573e-07	6.24548e-06	0.00484739	elef2719A_EDJa
10912.2	5.98464	0.713046	0.0565454	7.07093e-06	-4.9517e-06	0.00477083	elef2719A_EDJa
11017.1	6.02563	0.712752	0.056557	1.00505e-05	9.43147e-07	0.00470048	elef2719A_EDJa
11122.1	5.89095	0.71287	0.05658	1.34451e-05	3.66758e-06	0.00478975	elef2719A_EDJa
11227	5.87562	0.712782	0.0565704	5.92437e-06	7.28322e-07	0.00472828	elef2719A_EDJa
11331.9	5.98278	0.712725	0.0565591	1.09111e-05	7.39453e-06	0.00466616	elef2719A_EDJa
11436.8	5.94231	0.712746	0.0565472	6.59606e-06	9.28473e-07	0.00482164	elef2719A_EDJa
11541.8	5.81024	0.712667	0.0565442	7.95218e-06	3.22449e-06	0.0048816	elef2719A_EDJa
11646.7	5.92677	0.712741	0.05658	-3.0333e-06	-7.05039e-06	0.00471901	elef2719A_EDJa
11751.6	6.00063	0.712873	0.0565663	5.61712e-06	-5.71981e-07	0.00461829	elef2719A_EDJa
11856.5	6.04305	0.712811	0.0565894	9.74267e-06	6.04474e-07	0.00470317	elef2719A_EDJa
11961.5	5.8504	0.712769	0.0565498	-1.39617e-06	1.41859e-06	0.00486892	elef2719A_EDJa
12066.4	5.64127	0.712983	0.0566264	1.2416e-05	1.60466e-07	0.00495263	elef2719A_EDJa
12171.3	5.69661	0.712967	0.056563	1.19755e-05	-7.39353e-07	0.00494165	elef2719A_EDJa
12276.2	5.98713	0.712795	0.0564601	2.07333e-06	2.55484e-06	0.00472116	elef2719A_EDJa
12381.2	6.10404	0.712852	0.0565623	1.49392e-06	2.33089e-06	0.00463958	elef2719A_EDJa
12486.1	5.9464	0.71306	0.0565373	-9.09578e-07	9.47278e-07	0.00472277	elef2719A_EDJa
12591	5.80576	0.712982	0.0565306	6.80539e-06	5.78695e-06	0.00491266	elef2719A_EDJa
12695.9	5.86679	0.713056	0.0565529	6.94818e-06	4.81227e-06	0.00486874	elef2719A_EDJa
12800.9	5.75672	0.712936	0.0565861	7.36747e-06	-5.07209e-06	0.00495099	elef2719A_EDJa
12905.8	5.71364	0.712855	0.0565944	9.3408e-07	-4.08732e-06	0.00497847	elef2719A_EDJa
13010.7	6.00522	0.712899	0.0565481	7.61231e-06	2.2005e-06	0.00479696	elef2719A_EDJa
13115.6	6.12319	0.712707	0.0565814	9.46669e-06	3.13749e-06	0.00466079	elef2719A_EDJa
13220.6	5.61581	0.712952	0.0565609	1.68285e-05	-4.2483e-06	0.00489167	elef2719A_EDJa
13325.5	4.8639	0.713115	0.0565942	3.68216e-06	1.99852e-06	0.00548192	elef2719A_EDJa
13430.4	4.63655	0.713245	0.0565884	5.07917e-06	-4.74213e-06	0.00582594	elef2719A_EDJa
13535.3	4.62869	0.713173	0.0566428	4.46599e-06	1.02395e-05	0.00595308	elef2719A_EDJa
13640.3	4.91182	0.713485	0.0565605	1.47208e-05	5.19429e-06	0.00562977	elef2719A_EDJa
13745.2	5.05984	0.713942	0.0566308	1.31393e-05	9.19473e-06	0.00552527	elef2719A_EDJa
13850.1	5.05691	0.714172	0.0565506	3.01843e-06	4.3574e-06	0.00557513	elef2719A_EDJa
13955	5.06938	0.714028	0.0566366	7.8656e-06	-7.65221e-06	0.0055659	elef2719A_EDJa
14060	5.05848	0.714241	0.0565963	-5.38464e-06	3.37618e-06	0.00555941	elef2719A_EDJa
14164.9	5.16984	0.714071	0.0565239	4.21654e-06	-8.01559e-06	0.00551736	elef2719A_EDJa
14269.8	5.22611	0.714035	0.0565367	1.02174e-05	5.15797e-06	0.0053629	elef2719A_EDJa
14374.7	5.32631	0.714067	0.0565275	1.21815e-05	-2.44136e-06	0.005263	elef2719A_EDJa
14479.7	5.37646	0.714097	0.0566374	4.31696e-06	-1.91822e-06	0.00519928	elef2719A_EDJa
14584.6	5.20362	0.714082	0.0565431	6.36701e-06	2.25607e-06	0.00529485	elef2719A_EDJa
14689.5	5.38421	0.713737	0.0565911	5.84199e-06	7.69239e-07	0.00509873	elef2719A_EDJa
14794.4	5.83713	0.712992	0.0565415	7.89737e-07	1.53529e-06	0.00466837	elef2719A_EDJa
14899.4	5.77368	0.713099	0.0565978	8.57592e-06	3.57683e-06	0.00473077	elef2719A_EDJa
15004.3	6.19162	0.712996	0.056518	1.01099e-05	-3.03747e-06	0.00445994	elef2719A_EDJa
15109.2	6.57601	0.712678	0.0565019	7.22951e-06	1.05257e-05	0.00417919	elef2719A_EDJa
15214.1	6.6205	0.712657	0.0565763	1.12151e-05	-6.38561e-06	0.00417947	elef2719A_EDJa
15319.1	6.59495	0.712726	0.0565447	1.46894e-05	2.68009e-06	0.00421771	elef2719A_EDJa
15424	6.71462	0.712515	0.0565723	7.99886e-06	1.76837e-06	0.00409378	elef2719A_EDJa
15528.9	6.68269	0.712655	0.0565455	3.69583e-06	-4.44304e-06	0.00414695	elef2719A_EDJa
15633.8	6.58231	0.712776	0.056562	8.21825e-06	5.87403e-06	0.00427591	elef2719A_EDJa
15738.8	6.66901	0.712571	0.0565266	3.61457e-06	5.56084e-06	0.00415236	elef2719A_EDJa
15843.7	6.73884	0.712576	0.0565223	4.26809e-06	5.91825e-06	0.00402727	elef2719A_EDJa
15948.6	6.78788	0.712488	0.0564987	8.18429e-06	4.97268e-07	0.00405324	elef2719A_EDJa
16053.5	6.81898	0.712761	0.0565499	4.20503e-06	1.09019e-06	0.00402491	elef2719A_EDJa
16158.5	6.92589	0.712511	0.0565572	3.77149e-06	4.74325e-06	0.00394836	elef2719A_EDJa
16263.4	6.99098	0.712821	0.0565677	8.06352e-06	-4.0447e-06	0.00394547	elef2719A_EDJa
16368.3	7.00256	0.712798	0.056536	7.56869e-06	3.166e-06	0.00387973	elef2719A_EDJa
16473.2	6.79106	0.712853	0.0565258	3.82764e-07	1.51662e-06	0.00400125	elef2719A_EDJa
16578.2	6.95467	0.713112	0.0565047	9.78839e-06	-4.76693e-07	0.00397355	elef2719A_EDJa
16683.1	7.15737	0.713209	0.0565539	4.75703e-06	6.0632e-06	0.00387851	elef2719A_EDJa
16788	7.0863	0.713274	0.0565323	1.08577e-05	1.22347e-07	0.00388377	elef2719A_EDJa
16892.9	7.1909	0.713261	0.0565473	8.37223e-06	4.37535e-06	0.00384302	elef2719A_EDJa
16997.9	7.22799	0.713267	0.0565582	8.97556e-06	-4.34979e-06	0.00382358	elef2719A_EDJa
17102.8	7.25395	0.713232	0.056519	1.00106e-05	3.56582e-06	0.00381225	elef2719A_EDJa
17207.7	7.18974	0.713268	0.0565812	6.22101e-06	1.83685e-06	0.00389889	elef2719A_EDJa
17312.6	7.33619	0.713267	0.0565536	1.70738e-06	7.27986e-06	0.00374317	elef2719A_EDJa
17417.6	7.23009	0.713208	0.0565494	6.33498e-06	-2.16478e-07	0.00383711	elef2719A_EDJa
17522.5	7.0832	0.713317	0.0565556	8.00761e-07	2.25571e-07	0.00391263	elef2719A_EDJa
17627.4	7.0826	0.713356	0.0565186	1.03561e-05	2.3444e-07	0.00574586	elef2719A_EDJa
17732.3	7.20014	0.713338	0.0565223	7.3177e-06	4.5942e-06	0.00389489	elef2719A_EDJa
17837.3	7.14887	0.713185	0.0565472	5.5455e-06	5.69776e-06	0.00389502	elef2719A_EDJa
17942.2	6.74879	0.713472	0.0565579	4.9446e-06	6.62301e-07	0.00405779	elef2719A_EDJa
18047.1	6.9475	0.71321	0.0565525	1.12816e-05	6.64483e-07	0.00388822	elef2719A_EDJa
18152	6.9017	0.71321	0.0565296	8.8994e-07	5.29736e-06	0.00398168	elef2719A_EDJa
18257	6.80258	0.713349	0.0565208	6.28386e-06	3.39786e-06	0.00407123	elef2719A_EDJa
18361.9	6.75227	0.713333	0.0565019	3.44778e-06	1.24781e-06	0.00406612	elef2719A_EDJa
18466.8	6.54777	0.713392	0.0565095	1.11767e-05	-6.202e-06	0.00413854	elef2719A_EDJa
18571.7	6.53913	0.713345	0.0565365	1.42581e-05	3.11513e-06	0.00421161	elef2719A_EDJa
18676.7	6.47613	0.71343	0.0565251	7.01924e-06	1.54859e-06	0.00426193	elef2719A_EDJa
18781.6	6.65559	0.713278	0.0565462	8.76212e-06	5.3951e-07	0.00417053	elef2719A_EDJa
18886.5	6.60032	0.713285	0.0565612	7.3333e-06	-1.48896e-06	0.00420452	elef2719A_EDJa
18991.4	6.43386	0.713173	0.0565648	5.68828e-08	9.94798e-07	0.00430418	elef2719A_EDJa
19096.4	6.41954	0.713107	0.0565239	5.94376e-06	-1.06215e-06	0.00435621	elef2719A_EDJa
19201.3	6.30429	0.713076	0.0565272	7.79802e-06	9.98959e-06	0.0044406	elef2719A_EDJa
19306.2	5.90125	0.713001	0.0565496	6.51032e-06	-4.20901e-07	0.00481474	elef2719A_EDJa
19411.1	5.44132	0.713297	0.0565445	9.55504e-06	1.20781e-07	0.00508563	elef2719A_EDJa
19516.1	5.24752	0.713157	0.0565238	1.26106e-05	-4.5864e-06	0.00519645	elef2719A_EDJa
19621	5.28327	0.713236	0.056577	9.66047e-06	1.54741e-06	0.00517753	elef2719A_EDJa
19725.9	5.34247	0.713135	0.0566179	5.47411e-06	3.47435e-06	0.00513277	elef2719A_EDJa
19830.8	5.586	0.712832	0.0565993	4.6237e-06	-3.48582e-06	0.00498237	elef2719A_EDJa
19935.8	5.66302	0.71277	0.0564921	1.91e-06	-7.93421e-06	0.00491539	elef2719A_EDJa
20040.7	5.69277	0.71298	0.0564883	1.41371e-05	-6.06208e-06	0.0049848	elef2719A_EDJa
20145.6	5.86717	0.713034	0.0565785	3.22056e-06	3.54168e-06	0.00473444	elef2719A_EDJa
20250.5	5.99842	0.712907	0.0565489	5.43378e-06	6.71352e-06	0.00458562	elef2719A_EDJa
20355.5	5.98469	0.712975	0.0564784	1.15449e-05	4.55424e-06	0.00468815	elef2719A_EDJa
20460.4	5.84835	0.712842	0.0565316	7.39252e-06	-2.71434e-06	0.00481589	elef2719A_EDJa
20565.3	5.87207	0.712857	0.0565501	9.24938e-06	5.00085e-06	0.00474429	elef2719A_EDJa
20670.2	5.51257	0.712804	0.056567	4.43517e-06	7.74074e-06	0.00507056	elef2719A_EDJa
20775.2	5.48932	0.712721	0.0565386	9.12225e-06	-3.11775e-06	0.00512164	elef2719A_EDJa
20880.1	5.62715	0.712566	0.0565122	-1.40803e-06	-5.89991e-06	0.00491373	elef2719A_EDJa
20985	5.73209	0.712731	0.0565585	4.90163e-06	-8.11866e-06	0.00484897	elef2719A_EDJa
21089.9	5.67294	0.712934	0.056532	8.69229e-06	-7.22403e-07	0.00483783	elef2719A_EDJa
21194.9	5.60295	0.712919	0.0565728	7.66074e-06	8.36542e-06	0.00484152	elef2719A_EDJa
21299.8	5.531	0.712733	0.0565221	-4.24144e-06	4.6412e-06	0.00489945	elef2719A_EDJa
21404.7	5.39929	0.712629	0.056557	4.73978e-06	-4.07102e-07	0.00492073	elef2719A_EDJa
21509.6	5.10593	0.712624	0.0565513	8.08887e-06	2.51806e-06	0.00506417	elef2719A_EDJa
21614.6	4.98961	0.712697	0.0565224	8.79025e-06	1.31664e-05	0.0051939	elef2719A_EDJa
21719.5	4.96592	0.712681	0.0565618	5.41047e-06	-1.15098e-05	0.00517764	elef2719A_EDJa
21824.4	5.0685	0.712668	0.0565531	9.3223e-06	4.90708e-07	0.00507546	elef2719A_EDJa
21929.3	5.11306	0.712656	0.0565736	3.2261e-06	-8.21624e-06	0.00503474	elef2719A_EDJa
22034.3	5.31241	0.712482	0.0564951	3.11248e-06	5.51203e-06	0.00483869	elef2719A_EDJa
22139.2	5.28401	0.712378	0.0565491	4.62525e-06	7.65157e-06	0.0047891	elef2719A_EDJa
22244.1	5.18691	0.712587	0.0566022	2.84104e-06	3.55846e-06	0.00492063	elef2719A_EDJa
22349	5.29486	0.712614	0.0565605	6.41414e-06	-3.98919e-06	0.00482046	elef2719A_EDJa
22454	5.34488	0.712339	0.0564717	2.34906e-06	-5.39658e-07	0.00483858	elef2719A_EDJa
22558.9	5.0547	0.712623	0.0565444	3.75673e-06	9.17663e-06	0.00510628	elef2719A_EDJa
22663.8	4.97468	0.71269	0.0565127	9.92303e-06	4.59499e-06	0.00510866	elef2719A_EDJa
22768.7	5.07926	0.712642	0.0565628	3.89147e-07	1.57841e-07	0.00502195	elef2719A_EDJa
22873.7	5.11273	0.712704	0.0564872	6.74115e-06	-1.23855e-05	0.00501691	elef2719A_EDJa
22978.6	5.14085	0.712538	0.0565797	2.0109e-06	5.00301e-06	0.0055389	elef2719A_EDJa
23083.5	5.2881	0.712592	0.0565379	5.06893e-06	5.87465e-06	0.00555308	elef2719A_EDJa
23188.4	6.08784	0.71222	0.0564655	2.71005e-06	9.18257e-07	0.00502389	elef2719A_EDJa
23293.4	5.9808	0.712102	0.056557	1.32783e-05	8.0944e-06	0.00765985	elef2719A_EDJa
23398.3	6.09783	0.711998	0.0565402	8.13216e-06	-1.05461e-06	0.00651085	elef2719A_EDJa
23503.2	5.11664	0.712414	0.0565669	1.75014e-05	1.13316e-06	0.00549471	elef2719A_EDJa
23608.1	5.01026	0.712398	0.0565615	1.04201e-06	4.5936e-06	0.00535849	elef2719A_EDJa
23713.1	5.19605	0.712378	0.0565382	2.46244e-06	1.96303e-06	0.00524272	elef2719A_EDJa
23818	5.35223	0.712135	0.056541	1.4545e-05	8.70167e-07	0.00519429	elef2719A_EDJa
23922.9	5.10848	0.712363	0.0565856	-5.1704e-09	-9.99451e-06	0.00544587	elef2719A_EDJa
24027.8	5.06592	0.712333	0.0565014	7.449e-07	5.63208e-06	0.00569714	elef2719A_EDJa
24132.8	5.24679	0.712561	0.0565212	1.06216e-05	3.41206e-06	0.00569155	elef2719A_EDJa
[truncated: 813 more rows]
