# Supplementary material for: Life histories of straight-tusked elephants from the Last Interglacial Neanderthal site of Neumark-Nord (~125 ka)
Source: Sci Adv. 2026 Mar 13;12(11):eadz0114. doi: 10.1126/sciadv.adz0114 (PMC12985690; doi:10.1126/sciadv.adz0114)
Supplement: Supplementary file 2 — Tables S2 to S5 [file sciadv.adz0114_tables_s2_to_s5.zip › adz0114_table_s3.xlsx]

## Sheet: Dataset S2
Table S3. Sr baseline samples.
Family	Mean	SD	Median	IQR	Min	Max	n
Bovidae	0.710288	0.000323455	0.710352	7.52362e-05	0.709403	0.710565	10
Canidae	0.710094	0.000396268	0.710071	0.000275207	0.709584	0.710668	5
Cervidae	0.710537	0.000404101	0.710544	0.000552144	0.709807	0.711628	49
Elephantidae	0.710255	0.0018836	0.709107	0.00192101	0.708761	0.715103	23
Equidae	0.710439	0.000256996	0.710455	0.00029527	0.710016	0.710941	14
Felidae	0.709791	0.000580494	0.70988	0.000361435	0.709002	0.710401	4
Hyaenidae	0.710052	na	na	na	na	na	1
Rhinocerotidae	0.710563	0.000691004	0.71036	0.000932868	0.709765	0.711525	6
Ursidae	0.710452	0.000605037	0.710187	0.000348477	0.710079	0.711356	4
