# Supplementary material for: Life histories of straight-tusked elephants from the Last Interglacial Neanderthal site of Neumark-Nord (~125 ka)
Source: Sci Adv. 2026 Mar 13;12(11):eadz0114. doi: 10.1126/sciadv.adz0114 (PMC12985690; doi:10.1126/sciadv.adz0114)
Supplement: Supplementary file 2 — Tables S2 to S5 [file sciadv.adz0114_tables_s2_to_s5.zip › adz0114_table_s4.xlsx]

## Sheet: Table S3
Table S4. Summary of isotopic and proteomic results.
Sample ID	This work ID	87Sr/86Sr enamel_mean	87Sr/86Sr enamel_SD	87Sr/86Sr dentine_mean	87Sr/86Sr dentine_SD	δ13CVPDB mean (‰)	δ18CVPDB SD (‰)	δ18OVPDB mean (‰)	δ18OVPDB SD (‰)	Amelogenin sex
E5	elef11B	0.70965	0.0005	0.7095	0.0001	n.d.	n.d.	n.d.	n.d.	M
E22	elefE22	0.70953	0.0004	0.7095	0.0001	-11.4	0.4	-7.2	0.6	F
NN2/2/2719	elef2719A	0.71375	0.0009	0.7104	0.0002	N.D.	n.d.	n.d.	n.d.	M
NN2/23832	elef832A	0.71377	0.001	0.7105	0.0002	-13.2	0.2	-8.5	0.5	M
