# Supplementary material for: Life histories of straight-tusked elephants from the Last Interglacial Neanderthal site of Neumark-Nord (~125 ka)
Source: Sci Adv. 2026 Mar 13;12(11):eadz0114. doi: 10.1126/sciadv.adz0114 (PMC12985690; doi:10.1126/sciadv.adz0114)
Supplement: Supplementary file 2 — Tables S2 to S5 [file sciadv.adz0114_tables_s2_to_s5.zip › adz0114_table_s5.xlsx]

## Sheet: Table S4
Table S5. Sr isotope values from literature used to build the isoscape of NE Germany.
Site	Longitude	Latitude	Sample type	87Sr/86Sr	Reference
Überlingen am Ried I	8.87754	47.7444	Snail	0.70947	Oelze et al. 2011
Überlingen am Ried I	8.87754	47.7444	Herb	0.70979	Oelze et al. 2011
Überlingen am Ried I	8.87754	47.7444	Bush	0.71087	Oelze et al. 2011
Überlingen am Ried I	8.87754	47.7444	Tree	0.71036	Oelze et al. 2011
Überlingen am Ried II	8.89086	47.7413	Snail	0.70865	Oelze et al. 2011
Gottmadingen	8.77866	47.7428	Snail	0.70823	Oelze et al. 2011
Gottmadingen	8.77866	47.7428	Herb	0.70849	Oelze et al. 2011
Gottmadingen	8.77866	47.7428	Bush	0.7082	Oelze et al. 2011
Gottmadingen	8.77866	47.7428	Tree	0.7095	Oelze et al. 2011
Hohentwiel I	8.81644	47.7646	Snail	0.70585	Oelze et al. 2011
Hohentwiel I	8.81644	47.7646	Snail	0.7057	Oelze et al. 2011
Hohentwiel I	8.81644	47.7646	Herb	0.70616	Oelze et al. 2011
Hohentwiel I	8.81644	47.7646	Bush	0.70741	Oelze et al. 2011
Hohentwiel I	8.81644	47.7646	Tree	0.70621	Oelze et al. 2011
Hohentwiel II	8.81651	47.7626	Snail	0.70763	Oelze et al. 2011
Hohentwiel II	8.81651	47.7626	Herb	0.70754	Oelze et al. 2011
Hohentwiel II	8.81651	47.7626	Bush	0.70822	Oelze et al. 2011
Hohentwiel III	8.81785	47.763	Snail	0.70733	Oelze et al. 2011
Zimmerholz	8.72467	47.8651	Snail	0.70793	Oelze et al. 2011
Zimmerholz	8.72467	47.8651	Snail	0.70856	Oelze et al. 2011
Zimmerholz	8.72467	47.8651	Herb	0.70882	Oelze et al. 2011
Zimmerholz	8.72467	47.8651	Bush	0.70899	Oelze et al. 2011
Zimmerholz	8.72467	47.8651	Tree	0.70892	Oelze et al. 2011
Aulfingen I	8.64447	47.89	Snail	0.70726	Oelze et al. 2011
Aulfingen I	8.64447	47.89	Snail	0.70738	Oelze et al. 2011
Aulfingen I	8.64447	47.89	Snail	0.70735	Oelze et al. 2011
Aulfingen I	8.64447	47.89	Herb	0.70868	Oelze et al. 2011
Aulfingen I	8.64447	47.89	Bush	0.70866	Oelze et al. 2011
Aulfingen I	8.64447	47.89	Tree	0.70797	Oelze et al. 2011
Aulfingen II	8.64569	47.8894	Snail	0.70732	Oelze et al. 2011
Aulfingen II	8.64569	47.8894	Snail	0.70736	Oelze et al. 2011
Aulfingen II	8.64569	47.8894	Snail	0.70731	Oelze et al. 2011
Aulfingen II	8.64569	47.8894	Snail	0.70728	Oelze et al. 2011
Aulfingen II	8.64569	47.8894	Herb	0.70816	Oelze et al. 2011
Aulfingen II	8.64569	47.8894	Bush	0.70783	Oelze et al. 2011
Aulfingen II	8.64569	47.8894	Tree	0.70785	Oelze et al. 2011
Espasingen	9.01142	47.8248	Snail	0.70861	Oelze et al. 2011
Espasingen	9.01142	47.8248	Herb	0.70897	Oelze et al. 2011
Espasingen	9.01142	47.8248	Bush	0.70896	Oelze et al. 2011
Espasingen	9.01142	47.8248	Tree	0.70914	Oelze et al. 2011
Hecheln	8.98145	47.9024	Insect	0.71118	Oelze et al. 2011
Hecheln	8.98145	47.9024	Herb	0.70891	Oelze et al. 2011
Hecheln	8.98145	47.9024	Bush	0.71052	Oelze et al. 2011
Hecheln	8.98145	47.9024	Tree	0.71135	Oelze et al. 2011
Pfaffenweiler	8.40793	48.0442	Snail	0.71035	Oelze et al. 2011
Pfaffenweiler	8.40793	48.0442	Herb	na	Oelze et al. 2011
Pfaffenweiler	8.40793	48.0442	Bush	na	Oelze et al. 2011
Pfaffenweiler	8.40793	48.0442	Tree	0.71154	Oelze et al. 2011
Magdalenenberg, site	8.44337	48.0425	Herb	na	Oelze et al. 2011
Magdalenenberg, site	8.44337	48.0425	Bush	0.71359	Oelze et al. 2011
Magdalenenberg, site	8.44337	48.0425	Tree	0.71488	Oelze et al. 2011
Magdalenenberg, forest	8.44639	48.0425	Snail	0.71143	Oelze et al. 2011
Magdalenenberg, forest	8.44639	48.0425	Herb	0.71214	Oelze et al. 2011
Magdalenenberg, forest	8.44639	48.0425	Herb II	0.71375	Oelze et al. 2011
Magdalenenberg, forest	8.44639	48.0425	Tree	0.71489	Oelze et al. 2011
Weilersbach I	8.48975	48.0898	Snail	0.71175	Oelze et al. 2011
Weilersbach I	8.48975	48.0898	Snail	0.70873	Oelze et al. 2011
Weilersbach I	8.48975	48.0898	Snail	0.70887	Oelze et al. 2011
Weilersbach I	8.48975	48.0898	Herb	0.70965	Oelze et al. 2011
Weilersbach I	8.48975	48.0898	Bush	0.7089	Oelze et al. 2011
Weilersbach I	8.48975	48.0898	Tree	0.70928	Oelze et al. 2011
Weilersbach II	8.50501	48.0982	Snail	0.70898	Oelze et al. 2011
Weilersbach II	8.50501	48.0982	Snail	0.70876	Oelze et al. 2011
Weilersbach II	8.50501	48.0982	Herb	0.71055	Oelze et al. 2011
Weilersbach II	8.50501	48.0982	Bush	0.70938	Oelze et al. 2011
Weilersbach II	8.50501	48.0982	Tree	0.70973	Oelze et al. 2011
Tuningen I	8.62281	48.0238	Snail	0.70901	Oelze et al. 2011
Tuningen I	8.62281	48.0238	Herb	0.70882	Oelze et al. 2011
Tuningen I	8.62281	48.0238	Bush	0.70939	Oelze et al. 2011
Tuningen II	8.62691	48.0238	Snail	0.70863	Oelze et al. 2011
Tuningen II	8.62691	48.0238	Snail	0.7083	Oelze et al. 2011
Tuningen II	8.62691	48.0238	Herb	0.70871	Oelze et al. 2011
Tuningen II	8.62691	48.0238	Tree	0.71143	Oelze et al. 2011
Hochemmingen I	8.55374	48.0311	Snail	0.70893	Oelze et al. 2011
Hochemmingen I	8.55374	48.0311	Herb	0.70951	Oelze et al. 2011
Hochemmingen I	8.55374	48.0311	Bush	0.70938	Oelze et al. 2011
Hochemmingen I	8.55374	48.0311	Bush	0.70962	Oelze et al. 2011
Hochemmingen II	8.54776	48.0319	Snail	0.71059	Oelze et al. 2011
Hochemmingen II	8.54776	48.0319	Tree	0.71046	Oelze et al. 2011
Furtwangen I	8.20548	48.0375	Snail	0.71502	Oelze et al. 2011
Furtwangen I	8.20548	48.0375	Herb	0.71614	Oelze et al. 2011
Furtwangen I	8.20548	48.0375	Bush	0.71865	Oelze et al. 2011
Furtwangen I	8.20548	48.0375	Tree	0.71877	Oelze et al. 2011
Furtwangen II	8.21061	48.0421	Snail	0.71272	Oelze et al. 2011
Furtwangen II	8.21061	48.0421	Herb	0.71033	Oelze et al. 2011
Furtwangen II	8.21061	48.0421	Bush	0.71233	Oelze et al. 2011
Furtwangen II	8.21061	48.0421	Tree	0.71228	Oelze et al. 2011
Triberg I	8.22391	48.1213	Snail	0.71532	Oelze et al. 2011
Triberg I	8.22391	48.1213	Herb	0.71564	Oelze et al. 2011
Triberg I	8.22391	48.1213	Bush	0.71421	Oelze et al. 2011
Triberg I	8.22391	48.1213	Tree	0.71677	Oelze et al. 2011
Triberg I	8.22391	48.1213	Bush	0.71518	Oelze et al. 2011
Triberg II	8.22271	48.1215	Snail	0.71318	Oelze et al. 2011
Triberg II	8.22271	48.1215	Herb	0.71156	Oelze et al. 2011
Triberg II	8.22271	48.1215	Bush	0.71346	Oelze et al. 2011
Triberg II	8.22271	48.1215	Tree	0.7219	Oelze et al. 2011
Glauberg	9.0175	50.3138	Mollusc shell	0.70669	Knipper et al. 2014
Glauberg	9.0175	50.3138	Mollusc shell	0.70794	Knipper et al. 2014
Glauberg	9.0175	50.3138	Mollusc shell	0.70717	Knipper et al. 2014
Glauberg	9.0175	50.3138	Mollusc shell	0.70702	Knipper et al. 2014
Glauberg	9.0175	50.3138	Mollusc shell	0.70669	Knipper et al. 2014
Glauberg	9.0175	50.3138	Mollusc shell	0.70715	Knipper et al. 2014
Glauberg	9.0175	50.3138	Mollusc shell	0.70861	Knipper et al. 2014
Glauberg	9.0175	50.3138	Tree leaves	0.70814	Knipper et al. 2014
Glauberg	9.0175	50.3138	Ground vegetation	0.70747	Knipper et al. 2014
Glauberg	9.0175	50.3138	Tree leaves	0.7054	Knipper et al. 2014
Glauberg	9.0175	50.3138	Tree leaves	0.70593	Knipper et al. 2014
Glauberg	9.0175	50.3138	Mollusc shell	0.70825	Knipper et al. 2014
Glauberg	9.0175	50.3138	Mollusc shell	0.70568	Knipper et al. 2014
Glauberg	9.0175	50.3138	Mollusc shell	0.70987	Knipper et al. 2014
Glauberg	9.0175	50.3138	Mollusc shell	0.70988	Knipper et al. 2014
Glauberg	9.0175	50.3138	Tree wood	0.71005	Knipper et al. 2014
Glauberg	9.0175	50.3138	Tree wood	0.71133	Knipper et al. 2014
Glauberg	9.0175	50.3138	Tree wood	0.70991	Knipper et al. 2014
Glauberg	9.0175	50.3138	Tree wood	0.71038	Knipper et al. 2014
Glauberg	9.0175	50.3138	Tree wood	0.71012	Knipper et al. 2014
Glauberg	9.0175	50.3138	Tree wood	0.70792	Knipper et al. 2014
Glauberg	9.0175	50.3138	Tree wood	0.70884	Knipper et al. 2014
Glauberg	9.0175	50.3138	Tree wood	0.70778	Knipper et al. 2014
Klause II	9.01032	50.3067	Bone	0.709207	Knipper et al. 2014
Klause II	9.01032	50.3067	Bone	0.709216	Knipper et al. 2014
Klause II	9.01032	50.3067	Bone	0.709	Knipper et al. 2014
Klause II	9.01032	50.3067	Enamel	0.709486	Knipper et al. 2014
Klause II	9.01032	50.3067	Enamel	0.709197	Knipper et al. 2014
Klause II	9.01032	50.3067	Shell	0.709006	Knipper et al. 2014
Klause II	9.01032	50.3067	Shell	0.708926	Knipper et al. 2014
Klause II	9.01032	50.3067	Shell	0.7091	Knipper et al. 2014
Klause II	9.01032	50.3067	Shell	0.709347	Knipper et al. 2014
Hunzgrund	9.00162	50.3116	Enamel	0.706823	Knipper et al. 2014
Hunzgrund	9.00162	50.3116	Shell	0.708455	Knipper et al. 2014
Hunzgrund	9.00162	50.3116	Shell	0.708402	Knipper et al. 2014
Hunzgrund	9.00162	50.3116	Shell	0.708387	Knipper et al. 2014
Goddelau (Rhine Valley)	8.49413	49.8335	Enamel	0.7091	Bentley and Knipper 2005
Sasbach (Rhine Valley)	8.09257	48.6394	Enamel	0.7096	Bentley and Knipper 2005
Bischoffingen (Kaiserstuhl; Rhine Valley)	7.62768	48.104	Enamel	0.7083	Bentley and Knipper 2005
Bruchenbrücken (Main area)	8.79315	50.3015	Enamel	0.7091	Bentley and Knipper 2005
Schwanfeld (Main area)	10.1365	49.9224	Enamel	0.7095	Bentley and Knipper 2005
Ilsfeld (Neckar Valley)	9.24858	49.0554	Enamel	0.7098	Bentley and Knipper 2005
Poltringen (Neckar Valley)	8.94998	48.5346	Enamel	0.7103	Bentley and Knipper 2005
Vaihingen (Neckar Valley)	8.96295	48.9371	Enamel	0.7095	Bentley and Knipper 2005
Altdorf-Aich (Pre-Alpine lowlands)	12.1021	48.5614	Enamel	0.7098	Bentley and Knipper 2005
Inzigkofen (Pre-Alpine lowlands)	9.17455	48.0711	Enamel	0.7103	Bentley and Knipper 2005
Mintraching (Pre-Alpine lowlands)	12.2408	48.9542	Enamel	0.7086	Bentley and Knipper 2005
Wang (Pre-Alpine lowlands)	11.9363	48.4947	Enamel	0.7101	Bentley and Knipper 2005
Wittislingen (Pre-Alpine lowlands)	10.4172	48.6188	Enamel	0.7086	Bentley and Knipper 2005
Münstertal (Black Forest)	7.78279	47.8545	Enamel	0.7152	Bentley and Knipper 2005
Wieladingen (Black Forest)	7.99335	47.5978	Enamel	0.7187	Bentley and Knipper 2005
Schnellerts (Odenwald)	8.90422	49.7514	Enamel	0.7107	Bentley and Knipper 2005
Warberg (Bavarian Forest)	12.3887	49.3804	Enamel	0.7189	Bentley and Knipper 2005
Wildstein (Bavarian Forest)	12.4179	49.5236	Enamel	0.7221	Bentley and Knipper 2005
Hilzingen (Hegau)	8.77787	47.7658	Enamel	0.7089	Bentley and Knipper 2005
Singen/Offwiese (Hegau)	8.83678	47.7635	Enamel	0.7072	Bentley and Knipper 2005
Heidengraben (Swabian Alb)	9.43626	48.5351	Enamel	0.7097	Bentley and Knipper 2005
Schwetzingen	8.57411	49.3854	Mice	0.70883	Bentley et al 2003
Vaihingen	8.96295	48.9371	Mice, snail	0.70986	Bentley et al 2003
Flomborn	8.1458	49.6928	Snail	0.70912	Bentley et al 2003
Odenwald (various sites)	8.72053	49.4724	Snail	0.70901	Bentley et al 2003
Upper Enz (various sites)	8.57041	48.7798	Snail	0.70956	Bentley et al 2003
Central Black Forest (various sites)	8.0612	47.9254	Snail, fish	0.71107	Bentley et al 2004
Dillingen	10.4897	48.5793	Shell	0.70838	Price et al 2002
Leubingen	11.154	51.1999	Enamel	0.70929	Penske et al 2024
Leubingen	11.154	51.1999	Enamel	0.71093	Penske et al 2024
Leubingen	11.154	51.1999	Enamel	0.71098	Penske et al 2024
Leubingen	11.154	51.1999	Enamel	0.70869	Penske et al 2024
Leubingen	11.154	51.1999	Enamel	0.70848	Penske et al 2024
Leubingen	11.154	51.1999	Enamel	0.70856	Penske et al 2024
Leubingen	11.154	51.1999	Enamel	0.71403	Penske et al 2024
Leubingen	11.154	51.1999	Enamel	0.70885	Penske et al 2024
Herxheim	8.18316	49.1469	Enamel	0.70953	Turck et al 2012
Area around Obermöllern site	11.6789	51.2263	Water	0,70845	Knipper et al. 2012 (in Kaiser et al eds.)
Area around Obermöllern site	11.7659	51.1525	Water	0,70887	Knipper et al. 2012 (in Kaiser et al eds.)
Area around Obermöllern site	11.7304	51.1919	Water	0,70913	Knipper et al. 2012 (in Kaiser et al eds.)
Area around Obermöllern site	11.641	51.1611	Water	0,70919	Knipper et al. 2012 (in Kaiser et al eds.)
Area around Obermöllern site	11.8521	51.1246	Water	0,70919	Knipper et al. 2012 (in Kaiser et al eds.)
Area around Obermöllern site	11.8545	51.1181	Water	0,70960	Knipper et al. 2012 (in Kaiser et al eds.)
Area around Obermöllern site	11.5233	51.1909	Water	0,71011	Knipper et al. 2012 (in Kaiser et al eds.)
Area around Obermöllern site	11.8665	51.1359	Water	0,71040	Knipper et al. 2012 (in Kaiser et al eds.)
Area around Obermöllern site	11.5231	51.1907	Water	0,71051	Knipper et al. 2012 (in Kaiser et al eds.)
Area around Obermöllern site	11.8756	51.12	Water	0,71064	Knipper et al. 2012 (in Kaiser et al eds.)
Area around Obermöllern site	11.6698	51.1655	Vegetation	0,70819	Knipper et al. 2012 (in Kaiser et al eds.)
Area around Obermöllern site	11.8543	51.1182	Vegetation	0,7082	Knipper et al. 2012 (in Kaiser et al eds.)
Area around Obermöllern site	11.8634	51.1232	Vegetation	0,70825	Knipper et al. 2012 (in Kaiser et al eds.)
Area around Obermöllern site	11.851	51.1247	Vegetation	0,70827	Knipper et al. 2012 (in Kaiser et al eds.)
Area around Obermöllern site	11.6645	51.1647	Vegetation	0,70840	Knipper et al. 2012 (in Kaiser et al eds.)
Area around Obermöllern site	11.6799	51.2267	Vegetation	0,70842	Knipper et al. 2012 (in Kaiser et al eds.)
Area around Obermöllern site	11.8638	51.1232	Vegetation	0,70855	Knipper et al. 2012 (in Kaiser et al eds.)
Area around Obermöllern site	11.8494	51.135	Vegetation	0,70858	Knipper et al. 2012 (in Kaiser et al eds.)
Area around Obermöllern site	11.6675	51.1657	Vegetation	0,70866	Knipper et al. 2012 (in Kaiser et al eds.)
Area around Obermöllern site	11.6491	51.1564	Vegetation	0,70866	Knipper et al. 2012 (in Kaiser et al eds.)
Area around Obermöllern site	11.6668	51.1659	Vegetation	0,70875	Knipper et al. 2012 (in Kaiser et al eds.)
Area around Obermöllern site	11.6486	51.1569	Vegetation	0,70875	Knipper et al. 2012 (in Kaiser et al eds.)
Area around Obermöllern site	11.7215	51.1543	Vegetation	0,708870	Knipper et al. 2012 (in Kaiser et al eds.)
Area around Obermöllern site	11.6692	51.1632	Vegetation	0,708933	Knipper et al. 2012 (in Kaiser et al eds.)
Area around Obermöllern site	11.8796	51.1154	Vegetation	0,708998	Knipper et al. 2012 (in Kaiser et al eds.)
Area around Obermöllern site	11.7205	51.1558	Vegetation	0,70933	Knipper et al. 2012 (in Kaiser et al eds.)
Area around Obermöllern site	11.6636	51.1637	Vegetation	0,70949	Knipper et al. 2012 (in Kaiser et al eds.)
Area around Obermöllern site	11.8478	51.1354	Vegetation	0,70950	Knipper et al. 2012 (in Kaiser et al eds.)
Area around Obermöllern site	11.6618	51.1614	Vegetation	0,709517	Knipper et al. 2012 (in Kaiser et al eds.)
Area around Obermöllern site	11.7217	51.1528	Vegetation	0,709605	Knipper et al. 2012 (in Kaiser et al eds.)
Area around Obermöllern site	11.8452	51.1349	Vegetation	0,709663	Knipper et al. 2012 (in Kaiser et al eds.)
Area around Obermöllern site	11.869	51.1247	Vegetation	0,709731	Knipper et al. 2012 (in Kaiser et al eds.)
Area around Obermöllern site	11.6675	51.1658	Vegetation	0,710178	Knipper et al. 2012 (in Kaiser et al eds.)
Area around Obermöllern site	11.5232	51.1908	Vegetation	0,710614	Knipper et al. 2012 (in Kaiser et al eds.)
Obermöllern	11.6764	51.1635	Enamel	0,710460	Knipper et al. 2012 (in Kaiser et al eds.)
Obermöllern	11.6764	51.1635	Enamel	0,708912	Knipper et al. 2012 (in Kaiser et al eds.)
Obermöllern	11.6764	51.1635	Enamel	0,709693	Knipper et al. 2012 (in Kaiser et al eds.)
Obermöllern	11.6764	51.1635	Enamel	0,709594	Knipper et al. 2012 (in Kaiser et al eds.)
Hölle	8.96546	48.8795	Snail shell	0.709363	Stephan et al 2012 (in Kaiser et al eds.)
Hölle	8.96546	48.8795	Snail shell	0.709056	Stephan et al 2012 (in Kaiser et al eds.)
Pulverdinger Holz	9.02349	48.906	Snail shell	0.709712	Stephan et al 2012 (in Kaiser et al eds.)
Rubholz	8.99036	48.9015	Snail shell	0.711457	Stephan et al 2012 (in Kaiser et al eds.)
Rieter Tal, quarry northeast of Riet	8.97118	48.8933	Snail shell	0.70932	Stephan et al 2012 (in Kaiser et al eds.)
Heulenberg, quarry east of Riet	8.97118	48.8933	Snail shell	0.709191	Stephan et al 2012 (in Kaiser et al eds.)
Heulenberg, quarry east of Riet	8.97118	48.8933	Snail shell	0.708861	Stephan et al 2012 (in Kaiser et al eds.)
Heulenberg, quarry east of Riet	8.97118	48.8933	Snail shell	0.708441	Stephan et al 2012 (in Kaiser et al eds.)
Strudelbach, Riet	8.97201	48.8861	Stream water	0.708455	Stephan et al 2012 (in Kaiser et al eds.)
Nieder-Mörlen	8.73602	50.3827	Dentine	0.711508	Nechlich et al 2009
Nieder-Mörlen	8.73602	50.3827	Dentine	0.712699	Nechlich et al 2009
Nieder-Mörlen	8.73602	50.3827	Dentine	0.713435	Nechlich et al 2009
Nieder-Mörlen	8.73602	50.3827	Dentine	0.712453	Nechlich et al 2009
Talheim	9.19282	49.0846	Bone	0.70906	Bentley et al 2008
Talheim	9.19282	49.0846	Enamel	0.7091	Bentley et al 2008
Near Obermöllern and Rathewitz sites	11.7664	51.1531	Tree leave	0.70897	Maurer et al 2012
Near Obermöllern and Rathewitz sites	11.6692	51.1632	Tree leave	0.70945	Maurer et al 2012
Near Obermöllern and Rathewitz sites	11.6618	51.1614	Tree leave	0.70966	Maurer et al 2012
Near Obermöllern and Rathewitz sites	11.6636	51.1637	Tree leave	0.70976	Maurer et al 2012
Near Obermöllern and Rathewitz sites	11.8796	51.1154	Tree leave	0.70939	Maurer et al 2012
Near Obermöllern and Rathewitz sites	11.8796	51.1154	Tree leave	0.70935	Maurer et al 2012
Near Obermöllern and Rathewitz sites	11.664	51.1614	Tree leave	0.70983	Maurer et al 2012
Near Obermöllern and Rathewitz sites	11.7205	51.1558	Tree leave	0.70942	Maurer et al 2012
Near Obermöllern and Rathewitz sites	11.7217	51.1528	Tree leave	0.70959	Maurer et al 2012
Near Obermöllern and Rathewitz sites	11.5362	51.1294	Tree leave	0.70964	Maurer et al 2012
Near Obermöllern and Rathewitz sites	11.5364	51.1309	Tree leave	0.70925	Maurer et al 2012
Near Obermöllern and Rathewitz sites	11.5356	51.1307	Tree leave	0.70913	Maurer et al 2012
Near Obermöllern and Rathewitz sites	11.6486	51.1569	Tree leave	0.7091	Maurer et al 2012
Near Obermöllern and Rathewitz sites	11.6486	51.1569	Tree leave	0.709	Maurer et al 2012
Near Obermöllern and Rathewitz sites	11.8636	51.1233	Tree leave	0.70817	Maurer et al 2012
Near Obermöllern and Rathewitz sites	11.8638	51.1232	Tree leave	0.70884	Maurer et al 2012
Near Obermöllern and Rathewitz sites	11.8634	51.1232	Tree leave	0.70836	Maurer et al 2012
Near Obermöllern and Rathewitz sites	11.851	51.1247	Tree leave	0.70839	Maurer et al 2012
Near Obermöllern and Rathewitz sites	11.8494	51.135	Tree leave	0.7092	Maurer et al 2012
Near Obermöllern and Rathewitz sites	11.8476	51.1353	Tree leave	0.71016	Maurer et al 2012
Near Obermöllern and Rathewitz sites	11.8452	51.1349	Tree leave	0.71008	Maurer et al 2012
Near Obermöllern and Rathewitz sites	11.5232	51.1908	Tree leave	0.71074	Maurer et al 2012
Near Obermöllern and Rathewitz sites	11.5231	51.1907	Tree leave	0.71116	Maurer et al 2012
Steinbach River	11.5233	51.1909	Water	0.71011	Maurer et al 2012
Steinbach River	11.5231	51.1906	Water	0.71026	Maurer et al 2012
Spring	11.5231	51.1907	Water	0.71051	Maurer et al 2012
Hasselbach River	11.7304	51.1919	Water	0.70913	Maurer et al 2012
Hasselbach River	11.641	51.1611	Water	0.70919	Maurer et al 2012
Spring	11.8521	51.1246	Water	0.70919	Maurer et al 2012
Spring	11.8756	51.12	Water	0.71064	Maurer et al 2012
Wethau River	11.8545	51.1181	Water	0.7096	Maurer et al 2012
Schoppbach River	11.8731	51.123	Water	0.71011	Maurer et al 2012
Nautsche River	11.8665	51.1359	Water	0.7104	Maurer et al 2012
Unstrut River	11.6789	51.2263	Water	0.70845	Maurer et al 2012
Saale River	11.7659	51.1525	Water	0.70887	Maurer et al 2012
Saale River	11.8233	51.5311	Water	0.70867	Maurer et al 2012
Helme River	10.4891	51.5295	Water	0.71178	Maurer et al 2012
Helme River	10.6918	51.5086	Water	0.70977	Maurer et al 2012
Helme River	11.2025	51.4487	Water	0.70801	Maurer et al 2012
Helme River	11.3053	51.4315	Water	0.70811	Maurer et al 2012
Helme River	11.1962	51.4523	Water	0.70804	Maurer et al 2012
Karsdorf	11.6549	51.2725	Enamel	0.70892	Knipper et al 2015
Karsdorf	11.6549	51.2725	Enamel	0.70871	Knipper et al 2015
Karsdorf	11.6549	51.2725	Enamel	0.70906	Knipper et al 2015
Esperstedt	11.674	51.4242	Enamel	0.71058	Knipper et al 2015
Esperstedt	11.674	51.4242	Enamel	0.71055	Knipper et al 2015
Esperstedt	11.674	51.4242	Enamel	0.71011	Knipper et al 2015
Plötzkau	11.6834	51.7455	Enamel	0.71019	Knipper et al 2015
Plötzkau	11.6834	51.7455	Enamel	0.70957	Knipper et al 2015
Plötzkau	11.6834	51.7455	Enamel	0.71158	Knipper et al 2015
Plötzkau	11.6834	51.7455	Enamel	0.71132	Knipper et al 2015
Plötzkau	11.6834	51.7455	Enamel	0.71025	Knipper et al 2015
Plötzkau	11.6834	51.7455	Enamel	0.71003	Knipper et al 2015
Plötzkau	11.6834	51.7455	Enamel	0.71022	Knipper et al 2015
Plötzkau	11.6834	51.7455	Enamel	0.70962	Knipper et al 2015
Plötzkau	11.6834	51.7455	Shell	0.70845	Knipper et al 2015
Plötzkau	11.6834	51.7455	Shell	0.70826	Knipper et al 2015
Plötzkau	11.6834	51.7455	Shell	0.70835	Knipper et al 2015
Röcken	12.1105	51.2663	Enamel	0.71146	Knipper et al 2015
Röcken	12.1105	51.2663	Enamel	0.71176	Knipper et al 2015
Röcken	12.1105	51.2663	Enamel	0.71171	Knipper et al 2015
Röcken	12.1105	51.2663	Enamel	0.71248	Knipper et al 2015
Brehna	12.2088	51.556	Enamel	0.71314	Knipper et al 2015
Brehna	12.2088	51.556	Enamel	0.71169	Knipper et al 2015
Brehna	12.2088	51.556	Enamel	0.71294	Knipper et al 2015
Serbitz	12.2468	51.5567	Enamel	0.71621	Knipper et al 2015
Serbitz	12.2468	51.5567	Enamel	0.71393	Knipper et al 2015
Radefeld	12.2996	51.4232	Enamel	0,71396	Knipper et al 2015
Wiedemar	12.206	51.4681	Enamel	0,71613	Knipper et al 2015
Wiedemar	12.206	51.4681	Enamel	0,71245	Knipper et al 2015
Wiedemar	12.206	51.4681	Enamel	0,71110	Knipper et al 2015
Wiedemar	12.206	51.4681	Enamel	0,71459	Knipper et al 2015
Wiedemar	12.206	51.4681	Enamel	0,71011	Knipper et al 2015
Wiedemar	12.206	51.4681	Enamel	0,71391	Knipper et al 2015
Wiedemar	12.206	51.4681	Enamel	0,71340	Knipper et al 2015
Wiedemar	12.206	51.4681	Enamel	0,71569	Knipper et al 2015
Wiedemar	12.206	51.4681	Enamel	0,71417	Knipper et al 2015
Wiedemar	12.206	51.4681	Enamel	0,71451	Knipper et al 2015
Osternienburg	12.0296	51.7943	Enamel	0.71179	Knipper et al 2015
Osternienburg	12.0296	51.7943	Enamel	0.71181	Knipper et al 2015
Wulfen	11.9318	51.8194	Enamel	0.71041	Knipper et al 2015
Wulfen	11.9318	51.8194	Enamel	0.71101	Knipper et al 2015
Wulfen	11.9318	51.8194	Enamel	0.71085	Knipper et al 2015
Wulfen	11.9318	51.8194	Enamel	0.71089	Knipper et al 2015
Wulfen	11.9318	51.8194	Enamel	0.70888	Knipper et al 2015
Gammertingen	9.21391	48.2508	Enamel	0.7074	Grumbkow et al 2013
Gammertingen	9.21391	48.2508	Enamel	0.70901	Grumbkow et al 2013
Gammertingen	9.21391	48.2508	Enamel	0.71094	Grumbkow et al 2013
Magdalenenberg	8.48236	48.055	Dentine	0.71195	Oelze et al. 2012
Drachenfels	8.05714	49.4262	Enamel	0.71351	Schuh and Makarewicz 2016
Dirmstein	8.25162	49.5642	Enamel	0.71144	Schuh and Makarewicz 2016
Dirmstein	8.25162	49.5642	Enamel	0.71376	Schuh and Makarewicz 2016
Dirmstein	8.25162	49.5642	Enamel	0.71022	Schuh and Makarewicz 2016
Dirmstein	8.25162	49.5642	Enamel	0.70963	Schuh and Makarewicz 2016
Dirmstein	8.25162	49.5642	Enamel	0.70942	Schuh and Makarewicz 2016
Dirmstein	8.25162	49.5642	Enamel	0.71041	Schuh and Makarewicz 2016
Dirmstein	8.25162	49.5642	Enamel	0.70856	Schuh and Makarewicz 2016
Dirmstein	8.25162	49.5642	Enamel	0.7099	Schuh and Makarewicz 2016
Dirmstein	8.25162	49.5642	Eggshell	0.71	Schuh and Makarewicz 2016
Dirmstein	8.25162	49.5642	Eggshell	0.70994	Schuh and Makarewicz 2016
Berching	11.4454	49.1075	Groundwater	0.70883	Lengfelder et al 219
Berching	11.4454	49.1075	Vegetation	0.71157	Lengfelder et al 219
Eching	11.6258	48.2987	Groundwater	0.708064	Lengfelder et al 219
Eching	11.6258	48.2987	Vegetation	0.70815	Lengfelder et al 219
Freising	11.7417	48.4016	Groundwater	0.708224	Lengfelder et al 219
Freising	11.7417	48.4016	Vegetation	0.708903	Lengfelder et al 219
Griesstetten	11.5891	49.0261	Groundwater	0.709202	Lengfelder et al 219
Griesstetten	11.5891	49.0261	Vegetation	0.709489	Lengfelder et al 219
Grünwald	11.5312	48.0447	Groundwater	0.708143	Lengfelder et al 219
Grünwald	11.5312	48.0447	Vegetation	0.708595	Lengfelder et al 219
Manching	11.4949	48.7183	Groundwater	0.71013	Lengfelder et al 219
Manching	11.4949	48.7183	Vegetation	0.709829	Lengfelder et al 219
Pestenacker	10.9432	48.1548	Groundwater	0.708852	Lengfelder et al 219
Pestenacker	10.9432	48.1548	Vegetation	0.70843	Lengfelder et al 219
Trudering	11.6808	48.1289	Groundwater	0.708029	Lengfelder et al 219
Trudering	11.6808	48.1289	Vegetation	0.708334	Lengfelder et al 219
Unterhaching	11.6233	48.066	Groundwater	0.708101	Lengfelder et al 219
Unterhaching	11.6233	48.066	Vegetation	0.708177	Lengfelder et al 219
Wehringen	10.7983	48.2471	Groundwater	0.708477	Lengfelder et al 219
Wehringen	10.7983	48.2471	Vegetation	0.708411	Lengfelder et al 219
Schwabmünchen	10.755	48.1802	Groundwater	0.709071	Lengfelder et al 219
Schwabmünchen	10.755	48.1802	Vegetation	0.708325	Lengfelder et al 219
Erding	11.9064	48.3065	Groundwater	0.709036	Lengfelder et al 219
Erding	11.9064	48.3065	Vegetation	0.708486	Lengfelder et al 219
Steinebach	11.1983	48.0852	Groundwater	0.709019	Lengfelder et al 219
Steinebach	11.1983	48.0852	Vegetation	0.708258	Lengfelder et al 219
Freiberger Mulde	13.3133	50.9669	Water	0.71395	Käßner et al 2023
Freiberger Mulde	13.4921	50.7629	Water	0.71447	Käßner et al 2023
Freiberger Mulde	13.0934	51.1302	Water	0.71281	Käßner et al 2023
Freiberger Mulde	12.924	51.1663	Water	0.71326	Käßner et al 2023
Freiberger Mulde	13.3911	50.8667	Water	0.71638	Käßner et al 2023
Freiberger Mulde	13.3931	50.8686	Water	0.71557	Käßner et al 2023
Freiberger Mulde	13.3853	50.9053	Water	0.71565	Käßner et al 2023
Freiberger Mulde	13.3772	50.9258	Water	0.71542	Käßner et al 2023
Freiberger Mulde	13.3731	50.9297	Water	0.71547	Käßner et al 2023
Freiberger Muld	13.3683	50.9419	Water	0.71546	Käßner et al 2023
Freiberger Muld	13.5302	50.7407	Water	0.71415	Käßner et al 2023
Freiberger Muld	13.3039	51.0602	Water	0.71328	Käßner et al 2023
Freiberger Mulde	13.3931	50.7936	Water	0.71791	Käßner et al 2023
Freiberger Mulde	13.408	50.8045	Water	0.71804	Käßner et al 2023
Freiberger Mulde	13.3811	50.8381	Water	0.71614	Käßner et al 2023
Freiberger Mulde	13.4089	50.8433	Water	0.71523	Käßner et al 2023
Freiberger Mulde	13.3323	50.9331	Water	0.71527	Käßner et al 2023
Freiberger Mulde	13.3703	50.9855	Water	0.71351	Käßner et al 2023
Freiberger Mulde	13.4636	50.9731	Water	0.71388	Käßner et al 2023
Groundwater Freiberg	13.5916	50.7291	Water	0.71459	Käßner et al 2023
Groundwater Freiberg	13.538	50.7832	Water	0.71506	Käßner et al 2023
Groundwater Freiberg	13.3934	50.7935	Water	0.71881	Käßner et al 2023
Groundwater Freiberg	13.375	50.8325	Water	0.71641	Käßner et al 2023
Groundwater Freiberg	13.3642	50.8599	Water	0.71827	Käßner et al 2023
Groundwater Freiberg	13.4726	50.9199	Water	0.71682	Käßner et al 2023
Groundwater Freiberg	13.3536	50.9355	Water	0.71287	Käßner et al 2023
Groundwater Freiberg	13.3116	50.9683	Water	0.71439	Käßner et al 2023
Groundwater Freiberg	13.3869	51.0058	Water	0.71463	Käßner et al 2023
Groundwater Freiberg	13.3409	51.0087	Water	0.71216	Käßner et al 2023
Groundwater Freiberg	13.4632	50.9732	Water	0.71397	Käßner et al 2023
Groundwater Freiberg	13.4653	50.9741	Water	0.71768	Käßner et al 2023
Chemnitz	12.7967	50.9713	Water	0.71186	Käßner et al 2023
Dahle Str	13.185	51.3897	Water	0.71112	Käßner et al 2023
Jeetzel	11.0835	53.0874	Water	0.71008	Käßner et al 2023
Döllnitz	13.2626	51.3172	Water	0.71081	Käßner et al 2023
Elbe	13.0095	51.5675	Water	0.71087	Käßner et al 2023
Elbe	13.1316	51.4845	Water	0.71097	Käßner et al 2023
Elbe	13.2376	51.3524	Water	0.71112	Käßner et al 2023
Elbe	13.2934	51.3115	Water	0.71114	Käßner et al 2023
Elbe	11.2363	53.1417	Water	0.70919	Käßner et al 2023
Elbe	11.1795	53.1377	Water	0.70949	Käßner et al 2023
Freiberger Mulde	13.447	50.7992	Water	0.71475	Käßner et al 2023
Freiberger Mulde	13.4043	50.8206	Water	0.71583	Käßner et al 2023
Freiberger Mulde	13.393	50.859	Water	0.71555	Käßner et al 2023
Leine	9.91895	51.5354	Water	0.70826	Käßner et al 2023
Kuhteich in Torgau	13.003	51.5365	Water	0.70977	Käßner et al 2023
Selke	11.1334	51.6681	Water	0.71204	Käßner et al 2023
Selke	11.2457	51.8616	Water	0.70933	Käßner et al 2023
Bode	11.2333	51.8593	Water	0.71027	Käßner et al 2023
Uhlenbach	11.0701	51.6475	Water	0.71402	Käßner et al 2023
Elbingstalbach	11.0097	51.651	Water	0.71287	Käßner et al 2023
Bode	10.922	51.7386	Water	0.7117	Käßner et al 2023
Zufluss zu Bode	10.9221	51.7388	Water	0.71167	Käßner et al 2023
Bode	11.0322	51.7508	Water	0.71305	Käßner et al 2023
Quarmbach	11.13	51.7541	Water	0.71586	Käßner et al 2023
Bode	11.1599	51.7906	Water	0.71079	Käßner et al 2023
Bicklingsbach	11.1696	51.7904	Water	0.70904	Käßner et al 2023
Saale	11.914	50.324	Water	0.71089	Käßner et al 2023
Sandfurtgraben	12.5129	52.3758	Water	0.71045	Käßner et al 2023
Buckau	12.4644	52.3646	Water	0.71058	Käßner et al 2023
Jahna	13.2566	51.2684	Water	0.71021	Käßner et al 2023
Leutra	11.5792	50.9069	Water	0.708	Käßner et al 2023
small stream	11.5846	50.9227	Water	0.70801	Käßner et al 2023
Sandgrube Biesern	12.8011	51.0348	Water	0.7115	Käßner et al 2023
Lungwitzbach	12.5518	50.8328	Water	0.71283	Käßner et al 2023
Ohre	11.6227	52.2458	Water	0.71128	Käßner et al 2023
Rödelbach	12.5219	50.6718	Water	0.71459	Käßner et al 2023
Schlossteich	10.9453	51.5179	Water	0.70998	Käßner et al 2023
Saale	11.9338	50.2216	Water	0.71381	Käßner et al 2023
Heinze-Quelle	11.6642	50.9961	Water	0.7107	Käßner et al 2023
Saale	11.5358	50.6185	Water	0.71094	Käßner et al 2023
Saale	11.442	50.614	Water	0.711	Käßner et al 2023
Saale	11.3846	50.6202	Water	0.71117	Käßner et al 2023
Saale	11.952	51.5037	Water	0.70862	Käßner et al 2023
Saale	11.9339	50.2583	Water	0.71346	Käßner et al 2023
Ölsnitz	11.9332	50.2843	Water	0.70916	Käßner et al 2023
Saale	11.8561	50.3657	Water	0.71149	Käßner et al 2023
Saale	11.8165	50.4013	Water	0.71122	Käßner et al 2023
Selbitz	11.7016	50.4019	Water	0.7091	Käßner et al 2023
Saale	11.6962	50.4494	Water	0.71071	Käßner et al 2023
Saale	11.7133	50.5527	Water	0.71069	Käßner et al 2023
Moorgraben	11.2625	52.6917	Water	0.71143	Käßner et al 2023
Schlema	12.648	50.5921	Water	0.71545	Käßner et al 2023
Striegis	13.1484	51.0472	Water	0.71305	Käßner et al 2023
Schwarzwasser	12.703	50.5885	Water	0.7159	Käßner et al 2023
Thyra	10.9466	51.5142	Water	0.71155	Käßner et al 2023
Triebisch	13.3997	51.0675	Water	0.71168	Käßner et al 2023
Vereinigte Mulde	12.7334	51.2395	Water	0.71346	Käßner et al 2023
Vereinigte Mulde	12.721	51.3637	Water	0.71357	Käßner et al 2023
Vereinigte Mulde	12.6487	51.4563	Water	0.7135	Käßner et al 2023
Vereinigte Mulde	12.5771	51.5869	Water	0.71364	Käßner et al 2023
Templiner Kanal	13.501	53.124	Water	0.7107	Käßner et al 2023
Teufelsee	13.234	52.491	Water	0.71037	Käßner et al 2023
Havel	13.19	52.478	Water	0.70968	Käßner et al 2023
Burgwall	13.3	53.0464	Water	0.71046	Käßner et al 2023
Liebenwalde	13.426	52.863	Water	0.71042	Käßner et al 2023
lIm	10.86	50.679	Water	0.71128	Käßner et al 2023
lIm	11.179	50.829	Water	0.70882	Käßner et al 2023
lIm	11.334	50.98	Water	0.7081	Käßner et al 2023
Saale	11.722	51.132	Water	0.70872	Käßner et al 2023
Saale	11.589	50.925	Water	0.70955	Käßner et al 2023
Saale	11.326	50.685	Water	0.71072	Käßner et al 2023
Ilm	11.3338	50.9798	Water	0.70827	Käßner et al 2023
Leutra	11.3344	50.9798	Water	0.70794	Käßner et al 2023
Zwickauer	12.8026	51.1305	Water	0.71411	Käßner et al 2023
Zwickaue	12.5791	50.65	Water	0.71616	Käßner et al 2023
Zwickaue	12.7	50.5895	Water	0.71589	Käßner et al 2023
Zwickaue	12.7016	50.5879	Water	0.72313	Käßner et al 2023
Zwickauer	12.8078	51.0445	Water	0.71355	Käßner et al 2023
Zwickauer	12.7571	50.965	Water	0.71455	Käßner et al 2023
Zwickauer	12.7021	50.9328	Water	0.71429	Käßner et al 2023
Zwickauer	12.572	50.8544	Water	0.71466	Käßner et al 2023
Zwickauer	12.4882	50.7821	Water	0.71498	Käßner et al 2023
Zwickauer	12.4935	50.7409	Water	0.71535	Käßner et al 2023
Zwickauer	12.5016	50.7177	Water	0.71578	Käßner et al 2023
Zwickauer	12.5102	50.677	Water	0.71568	Käßner et al 2023
Zschopau	13.0502	51.1258	Water	0.7137	Käßner et al 2023
Zschopau	12.9929	50.9579	Water	0.71429	Käßner et al 2023
Zschopau	13.0048	50.9893	Water	0.71426	Käßner et al 2023

## Sheet: References
References
Oelze, V. M., Nehlich, O., & Richards, M. P. (2012). ‘There's no place like home’—no isotopic evidence for mobility at the early bronze age cemetery of Singen, Germany. Archaeometry, 54(4), 752-778.
Knipper, C., Meyer, C., Jacobi, F., Roth, C., Fecher, M., Stephan, E., ... & Alt, K. W. (2014). Social differentiation and land use at an Early Iron Age “princely seat”: bioarchaeological investigations at the Glauberg (Germany). Journal of archaeological science, 41, 818-835.
Bentley, R. A., & Knipper, C. (2005). Geographical patterns in biologically available strontium, carbon and oxygen isotope signatures in prehistoric SW Germany. Archaeometry, 47(3), 629-644.
Bentley, R. A., Krause, R., Price, T. D., & Kaufmann, B. (2003). Human mobility at the early Neolithic settlement of Vaihingen, Germany: evidence from strontium isotope analysis. Archaeometry, 45(3), 471-486.
Price, T. D., Burton, J. H., & Bentley, R. A. (2002). The characterization of biologically available strontium isotope ratios for the study of prehistoric migration. Archaeometry, 44(1), 117-135.
Penske, S., Küßner, M., Rohrlach, A. B., Knipper, C., Nováček, J., Childebayeva, A., ... & Haak, W. (2024). Kinship practices at the early bronze age site of Leubingen in Central Germany. Scientific Reports, 14(1), 3871.
Turck, R., Kober, B., Kontny, J., Haack, F., & Zeeb-Lanz, A. (2012). Widely travelled people” at Herxheim? Sr isotopes as indicators of mobility. Populations dynamics in prehistory and early history: new approaches using stable isotopes and genetics, 149-163.
Knipper, C., Maurer, A. F., Peters, D., Meyer, C., Brauns, M., Galer, S. J., ... & Alt, K. W. (2012). Mobility in Thuringia or mobile Thuringians: A strontium isotope study from early Medieval central Germany. Population Dynamics in Pre-and Early History New Approaches Using Stable Isotopes and Genetics. Berlin, Boston: De Gruyter, 287-310.
Stephan, E., Knipper, C., Schatz, K., Price, T. D., & Hegner, E. (2012). Strontium isotopes in faunal remains: Evidence of the strategies for land use at the Iron Age site Eberdingen-Hochdorf (Baden-Württemberg, Germany). Population Dynamics in Pre-and Early History New Approaches Using Stable Isotopes and Genetics. Berlin, Boston: De Gruyter, 265-86.
Nehlich, O., Montgomery, J., Evans, J., Schade-Lindig, S., Pichler, S. L., Richards, M. P., & Alt, K. W. (2009). Mobility or migration: a case study from the Neolithic settlement of Nieder-Mörlen (Hessen, Germany). Journal of Archaeological Science, 36(8), 1791-1799.
Bentley, R. A., Wahl, J., Price, T. D., & Atkinson, T. C. (2008). Isotopic signatures and hereditary traits: snapshot of a Neolithic community in Germany. Antiquity, 82(316), 290-304.
Maurer, A. F., Galer, S. J., Knipper, C., Beierlein, L., Nunn, E. V., Peters, D., ... & Schöne, B. R. (2012). Bioavailable 87Sr/86Sr in different environmental samples—Effects of anthropogenic contamination and implications for isoscapes in past migration studies. Science of the Total Environment, 433, 216-229.
Knipper, C., Fragata, M., Nicklisch, N., Siebert, A., Szécsényi‐Nagy, A., Hubensack, V., ... & Alt, K. W. (2016). A distinct section of the early bronze age society? Stable isotope investigations of burials in settlement pits and multiple inhumations of the Únětice culture in central germany. American Journal of Physical Anthropology, 159(3), 496-516.
Grumbkow, P. V., Frommer, S., Kootker, L. M., Davies, G. R., Mazanec, J., & Hummel, S. (2013). Kinship and mobility in 11th-century AD Gammertingen, Germany: an interdisciplinary approach. Journal of Archaeological Science, 40(10), 3768-3776.
Oelze, V. M., Koch, J. K., Kupke, K., Nehlich, O., Zäuner, S., Wahl, J., ... & Richards, M. P. (2012). Multi‐isotopic analysis reveals individual mobility and diet at the early Iron Age monumental tumulus of Magdalenenberg, Germany. American Journal of Physical Anthropology, 148(3), 406-421.
Schuh, C., & Makarewicz, C. A. (2016). Tracing residential mobility during the Merovingian period: An isotopic analysis of human remains from the Upper Rhine Valley, Germany. American Journal of Physical Anthropology, 161(1), 155-169.
Lengfelder, F., Grupe, G., Stallauer, A., Huth, R., & Söllner, F. (2019). Modelling strontium isotopes in past biospheres–Assessment of bioavailable 87Sr/86Sr ratios in local archaeological vertebrates based on environmental signatures. Science of the Total Environment, 648, 236-252.
Käßner, A., Kalapurakkal, H. T., Huber, B., & Tichomirowa, M. (2023). A new water-based 87Sr/86Sr isoscape map of Central and NE Germany, with special emphasis on mountainous regions. Aquatic Geochemistry, 29(2), 95-125.
